# Supplementary material for: Alginate oligosaccharide supplementation improves boar semen quality under heat stress
Source: Stress Biol. 2024 Sep 3;4(1):37. doi: 10.1007/s44154-024-00177-7 (PMC11383898; doi:10.1007/s44154-024-00177-7)
Supplement: Supplementary file 3 — Supplementary Material 3. [file 44154_2024_177_MOESM3_ESM.xls]

## Sheet: 数据矩阵
ID	m/z	Retention time (min)	Ion mode	Metabolites	HMDB	METLIN	Lipidmaps	kegg	PubChem	CAS	InChIKey	Super Class	Class	Sub Class	level	Score	Fragmentation Score	Adducts	Formula	Mass Error (ppm)	QC1-1	QC1-2	QC1-3	QC1-4	QC1-5	AOS_1	AOS_2	AOS_3	AOS_4	AOS_5	AOS_6	AOS2_1	AOS2_2	AOS2_3	AOS2_4	AOS2_5	AOS2_6	con_1	con_2	con_3	con_4	con_5	con_6	con2_1	con2_2	con2_3	con2_4	con2_5	con2_6
10.53_527.3010n	528.308	10.5295	pos	LysoPE(0:0/22:5(7Z,10Z,13Z,16Z,19Z))	HMDB0011495	62283	LMGP02050059		53480944		KZXGPOLABXFBDK-SCFYABBUSA-N	Lipids and lipid-like molecules	Glycerophospholipids	Glycerophosphoethanolamines	***	76.1	83.3	M+H, M+Na	C27H46NO7P	-0.314817	111014	114094	151976	179056	173545	154592	152848	143033	258087	134600	152989	76513.3	123110	191822	66601.9	140210	97620.6	224951	160336	97373.2	158772	101895	131976	150313	137263	145627	130764	123016	127102
11.53_568.3615m/z	568.362	11.5287	neg	LysoPC(0:0/18:0)	HMDB0011128	40342	LMGP01050076		24779491	4421-58-3	IQGPMZRCLCCXAG-RUZDIDTESA-N	Lipids and lipid-like molecules	Glycerophospholipids	Glycerophosphocholines	***	76.1	98.6	M+FA-H	C26H54NO7P	-0.914251	54554.2	52382.4	48856.6	56915.7	55833.5	76233	66379.6	36804.3	63687.5	53406.8	59624	29139	45353.5	45638.3	25611.7	51388.5	24903.9	47428.2	59251.3	50861.6	56700.2	41104.7	48656.1	45769.1	37320.9	27384	49696.1	58162.2	36255.8
10.59_540.3303m/z	540.33	10.5889	neg	LysoPC(0:0/16:0)	HMDB0240262	40340	LMGP01050074		15061532	66757-27-5	NEGQHKSYEYVFTD-HSZRJFAPSA-N	Lipids and lipid-like molecules	Glycerophospholipids	Glycerophosphocholines	***	75.3	98.7	M+FA-H	C24H50NO7P	-0.700507	181207	202386	194482	206179	178701	309261	275973	189851	294662	204320	272087	82808.1	173981	143368	63871.2	168986	78117.2	160990	237531	233712	219926	154691	166297	160226	110007	87693.7	189986	243846	123676
10.57_614.3461m/z	614.346	10.5747	neg	LysoPC(22:5(7Z,10Z,13Z,16Z,19Z)/0:0)	HMDB0010403	61712	LMGP01050143	C04230	53480475		BIEOSECQPGGZMF-NAIWXXGBSA-N	Lipids and lipid-like molecules	Glycerophospholipids	Glycerophosphocholines	***	75.2	92.6	M+FA-H	C30H52NO7P	-0.479126	290994	342749	350495	381467	335543	273242	330571	204892	455864	317072	424725	136665	231143	290923	70011.2	254257	107589	359041	261878	321075	456661	234812	358225	292102	198435	181921	264894	250846	163807
1.37_132.1019m/z	132.102	1.3697	pos	L-Isoleucine	HMDB0000172	5193	LMFA01100047	C00407	6306	73-32-5	AGPKZVBTJJNPAG-WHFBIAKZSA-N	Organic acids and derivatives	Carboxylic acids and derivatives	Amino acids, peptides, and analogues	***	74	77.2	M+H	C6H13NO2	-0.177808	247448	282272	259740	280732	260455	238556	305891	177951	277089	267221	509982	170014	190369	187578	214330	63155	134144	204980	702745	162844	510218	140744	739592	199825	133917	144713	200793	143076	138495
1.06_191.0190m/z	191.019	1.05685	neg	Citric acid	HMDB0000094	124		C00158	311	77-92-9	KRKNYBCHXYNGOX-UHFFFAOYSA-N	Organic acids and derivatives	Carboxylic acids and derivatives	Tricarboxylic acids and derivatives	***	73.8	94.1	M-H	C6H8O7	-3.81666	3.03357e+06	4.34788e+06	4.40476e+06	3.31107e+06	4.04992e+06	1.63096e+06	2.2179e+06	3.59999e+06	3.34785e+06	3.36564e+06	636947	4.63154e+06	5.43545e+06	4.63786e+06	6.29732e+06	3.61036e+06	6.53973e+06	1.6064e+06	878042	3.06337e+06	483107	3.89576e+06	220193	4.35381e+06	6.4031e+06	5.18725e+06	5.28752e+06	5.79768e+06	4.30171e+06
0.61_146.1054n	147.113	0.6063	pos	D-Lysine	HMDB0003405	6919		C00739	57449	923-27-3	KDXKERNSBIXSRK-RXMQYKEDSA-N	Organic acids and derivatives	Carboxylic acids and derivatives	Amino acids, peptides, and analogues	***	73.3	93.9	M+H-H2O, M+H	C6H14N2O2	-0.741118	33761.6	33307.7	30335.4	26574.5	26568.1	25510.2	27693.7	14954.2	22881.1	35383	83551.3	11890.1	17962.4	14943.8	6859.21	4278.02	7005.09	25566.8	94838.3	14648.2	97220.9	16488.8	155950	23703.7	5411.49	11034.2	11069.5	19495.9	7907.49
9.72_467.3011n	468.308	9.71723	pos	PC(0:0/14:0)		40339	LMGP01050073		24779490		IGZPHNNYPPAPLA-OAQYLSRUSA-N	Lipids and lipid-like molecules	Glycerophospholipids	Glycerophosphocholines	***	73.2	70.7	M+H, M+Na	C22H46NO7P	-0.119735	37222.5	37934.5	36011.1	45367.6	39064.8	74314.9	44071.2	54595.5	83842.8	46591.5	67079.8	18835.9	39574.1	48680.3	12950	47857.4	18753	39154.3	71436.3	50573.5	40350.8	33276.2	63373.7	38661.4	29413.6	17458	43119.8	40827.7	27228.7
11.39_480.3091m/z	480.309	11.3866	neg	LysoPE(0:0/18:0)	HMDB0011129	61992	LMGP02050038		53480667	899443-67-5	KIHAGWUUUHJRMS-JOCHJYFZSA-N	Lipids and lipid-like molecules	Glycerophospholipids	Glycerophosphoethanolamines	***	73.1	89.6	M-H	C23H48NO7P	-1.05071	30397.3	28922.7	31590	37477.5	33718	42667.8	42964.2	31617.7	38314.7	30358.9	33012.1	20062.5	28675.1	34869.5	11858.4	31543.1	16151.7	17727	39512.7	21776.4	23899.6	13459.9	27872.5	33617.7	27190.6	12012.6	26703.6	30843.5	25713.1
1.05_169.0355m/z	169.035	1.05462	pos	Uric acid	HMDB0000289	88		C00366	1175	69-93-2	LEHOTFFKMJEONL-UHFFFAOYSA-N	Organoheterocyclic compounds	Imidazopyrimidines	Purines and purine derivatives	***	73	94.2	M+H	C5H4N4O3	-0.698585	32058.6	34060.8	28817.6	25696	32321.3	15624.1	16557.9	25997.1	18275.4	23101.2	16489.7	37896	32572.9	25896.7	18386.7	32492.3	32038	26246.6	16359.2	40127.2	14936.3	54432.9	22267.1	18679.8	36021.2	15559.4	21650	25316.8	11486.7
0.72_116.0708m/z	116.071	0.716983	pos	D-Proline	HMDB0003411	58150		C00763	8988	344-25-2	ONIBWKKTOPOVIA-SCSAIBSYSA-N	Organic acids and derivatives	Carboxylic acids and derivatives	Amino acids, peptides, and analogues	***	72.9	87.3	M+H	C5H9NO2	1.49022	52888.6	76262	53557.1	52773.9	63338.5	80554.6	53054.6	54696.6	48715.2	61150.2	71589.2	61287.6	67554.5	66881.9	35737.9	23715.4	53367.6	39005.2	124921	81129	86714.8	92789.1	131197	52409.5	41137.1	24661.1	37889.2	41183.2	23239
0.64_173.1035m/z	173.104	0.642517	neg	L-Arginine	HMDB0000517	5502		C00062	6322	74-79-3	ODKSFYDXXFIFQN-BYPYZUCNSA-N	Organic acids and derivatives	Carboxylic acids and derivatives	Amino acids, peptides, and analogues	***	72.3	73.4	M-H	C6H14N4O2	-5.06555	3641.32	3102.52	2915.77	4090.36	3204.22	3850.12	4138.76	1864.67	4190.9	5316.94	13343.3	393.433	424.684	1132.37	2.8649e-07	2.8649e-07	251.067	3469.46	10516.8	1771.27	11054.9	2333.06	25307.6	173.762	462.769	65.2951	75.0054	271.815	2.8649e-07
1.07_174.0157n	173.008	1.07198	neg	cis-Aconitic acid	HMDB0000072	5130		C00417	643757	585-84-2	GTZCVFVGUGFEME-IWQZZHSRSA-N	Organic acids and derivatives	Carboxylic acids and derivatives	Tricarboxylic acids and derivatives	***	72.3	82.9	M-H, M+FA-H	C6H6O6	-4.46084	114727	131876	120513	126321	102986	85149	94222.8	175150	135231	117709	26383.9	143346	135880	143427	185075	81355.1	148544	57513	39529.9	178240	23474.1	174851	14451.3	90440	141847	124763	131682	150680	113718
0.76_276.0956n	277.103	0.757917	pos	gamma-Glutamylglutamic acid	HMDB0011737	62460		C05282	92865	1116-22-9	OWQDWQKWSLFFFR-WDSKDSINSA-N	Organic acids and derivatives	Carboxylic acids and derivatives	Amino acids, peptides, and analogues	***	72.2	65.7	M+H, M+Na	C10H16N2O7	-0.711135	38591.4	40821.4	37137.7	40027	41404.9	95979.8	29826.3	53013.5	22628.4	62180.4	57539.7	12721.7	20614.2	14331.3	5134.42	7630.91	5978.37	74022.9	59367.4	79465.9	80880.8	131628	57751.8	13244.2	4207.96	6958.97	11697.5	12980.9	2297.27
10.52_454.2932m/z	454.293	10.5178	pos	LysoPE(0:0/16:0)	HMDB0011473	62261	LMGP02050036		53480922		CKPBBEOJHAPPBT-HXUWFJFHSA-N	Lipids and lipid-like molecules	Glycerophospholipids	Glycerophosphoethanolamines	***	72.1	94.3	M+H	C21H44NO7P	0.897641	28954.6	23028.6	28861	26646.5	27394.2	22134	29952.6	24209.8	22715.1	20319.3	28421.9	15292	21454.8	22482.9	15650.7	21789.1	18287.6	29361.7	40916.6	25087.2	29529.9	29752.8	26881.7	22983.9	17748.9	19207.2	26630.5	20026.3	18173.5
10.72_427.3659n	428.373	10.7243	pos	Stearoylcarnitine	HMDB0000848	5811				25597-09-5	FNPHNLNTJNMAEE-HSZRJFAPSA-O	Lipids and lipid-like molecules	Fatty Acyls	Fatty acid esters	***	72.1	68.9	M+H, M+Na	C25H49NO4	-0.551952	56450.6	58423.8	64816	61109.3	60635.7	84880	120349	54566.7	134282	76893.3	160743	7283.85	12443.6	20224.8	4556.65	27308.6	7175.8	38423.2	176960	24021.2	91243.1	14580.5	159682	58098.8	6355.55	10840.9	15086.4	22311.2	9723.01
0.69_147.0530n	148.06	0.688167	pos	L-Glutamic acid	HMDB0000148	19		C00025	33032	56-86-0	WHUUTDBJXJRKMK-VKHMYHEASA-N	Organic acids and derivatives	Carboxylic acids and derivatives	Amino acids, peptides, and analogues	***	71.9	81.9	M+H-H2O, M+H	C5H9NO4	-0.975957	761140	740091	612871	528510	639118	862087	401386	626933	452636	675989	533414	683871	749387	745644	400009	425673	575475	608139	595749	1.36892e+06	843319	1.68466e+06	732338	375051	463967	437229	605689	700503	214892
0.67_147.0762m/z	147.076	0.673333	pos	D-Glutamine	HMDB0003423	6926		C00819	145815	5959-95-5	ZDXPYRJPNDTMRX-GSVOUGTGSA-N	Organic acids and derivatives	Carboxylic acids and derivatives	Amino acids, peptides, and analogues	***	71.8	85.1	M+H	C5H10N2O3	-1.2804	10235.2	11608.3	11741.2	7180.85	12308.2	10671.8	6195.7	14656.1	16898.9	13427.8	8863.97	1063.02	5840.74	7750.66	462.052	383.15	1230.53	10559.8	15790.1	11603.7	12029.2	11484.9	21972.7	3932.01	6334.23	1409.24	3257.36	7652.74	991.84
1.06_151.0252m/z	151.025	1.05685	neg	Xanthine	HMDB0000292	82		C00385	1188	69-89-6	LRFVTYWOQMYALW-UHFFFAOYSA-N	Organoheterocyclic compounds	Imidazopyrimidines	Purines and purine derivatives	***	71.8	97.4	M-H	C5H4N4O2	-5.93585	5249.06	6642.07	7337.86	6326.58	5998.2	10864.2	4440.51	4693.81	4746.89	8924.8	16610.1	3167.98	8505.54	8006.18	813.328	4684.35	204.074	34543	17328.8	9692.48	17303.8	20829.5	48629.8	13452.8	2030.93	3416.77	3539.54	8447.69	2333.79
10.30_544.3397m/z	544.34	10.3044	pos	LysoPC(0:0/20:4(5Z,8Z,11Z,14Z))	HMDB0061699	46690	LMGP01050121		52924038	67341-29-1	IGJKYDBBINVMLH-JXRLJXCWSA-N	Lipids and lipid-like molecules	Glycerophospholipids	Glycerophosphocholines	***	71.8	78.1	M+H	C28H50NO7P	-0.131436	5856.15	7000.59	6449.42	6067.39	6917.9	10623.2	12664.2	9888.08	11666.2	5773.1	10367.7	3484.14	6852.22	8866.33	1111.42	8668.83	2678.27	4199.97	16186.8	6864.59	8883.18	2704.48	7661.04	7900.09	3206.58	2903.43	6951.29	7307.36	4180.47
10.82_566.3460m/z	566.346	10.8224	neg	LysoPC(0:0/18:1(9Z))	HMDB0061701	40348	LMGP01050082		24779494	22248-65-3	SULIDBRAXVDKBU-PTGWMXDISA-N	Lipids and lipid-like molecules	Glycerophospholipids	Glycerophosphocholines	***	71.7	91.3	M+FA-H	C26H52NO7P	-0.727548	11776.6	15278	12806.5	14066.3	14027.1	15227.4	22903	13334.1	14813.1	12861.9	14353.8	6171.29	8542.68	9714.78	5295.57	12005.8	6748.19	11643.6	22563.3	11797.7	14420.9	13019.9	13751.5	10876.3	11668.9	6865.33	12639.2	9809.42	8866.56
1.06_147.0290m/z	147.029	1.05685	neg	L-2-Hydroxyglutaric acid	HMDB0000694	4151		C03196	439939	13095-48-2	HWXBTNAVRSUOJR-VKHMYHEASA-N	Organic acids and derivatives	Hydroxy acids and derivatives	Short-chain hydroxy acids and derivatives	***	71.5	73.8	M-H	C5H8O5	-5.82823	7121.29	10243.2	9486.11	8404.94	9051.28	3338.94	6058.56	7725.37	6545.19	7689.93	928.676	7513.19	13041.8	10004.4	11899	8384.5	14729.5	4539.42	2485.46	7790.75	1370.41	9225.02	1102.24	9486.81	11741.5	9556.59	12551.2	12252.9	7738.18
0.67_258.1098m/z	258.11	0.673333	pos	Glycerophosphocholine	HMDB0000086	370		C00670	657272	28319-77-9	SUHOQUVVVLNYQR-MRVPVSSYSA-N	Lipids and lipid-like molecules	Glycerophospholipids	Glycerophosphocholines	***	71.4	84.2	M+H	C8H20NO6P	-0.977163	1.8012e+07	1.55815e+07	1.51537e+07	1.06815e+07	1.47977e+07	1.85016e+07	6.3491e+06	1.16796e+07	6.94807e+06	1.41641e+07	9.01347e+06	1.54289e+07	1.85066e+07	1.69584e+07	1.11781e+07	6.91797e+06	1.37575e+07	1.10683e+07	1.14886e+07	3.9391e+07	1.93989e+07	3.86921e+07	1.57495e+07	8.18512e+06	1.20413e+07	9.45634e+06	1.35897e+07	2.11016e+07	5.80855e+06
0.69_119.0585n	102.055	0.688167	pos	4-Amino-3-hydroxybutyrate	HMDB0061877	313521		C03678	2149		YQGDEPYYFWUPGO-UHFFFAOYSA-N	Organic acids and derivatives	Carboxylic acids and derivatives	Amino acids, peptides, and analogues	***	71.4	80.1	M+H-H2O, M+H	C4H9NO3	2.41337	17536.6	20126.2	17059.3	15553	15754.9	17685.5	12210	15914.5	12203.2	13301.7	15492.7	17519.8	20589.2	22008.4	13147.8	12697.3	20065.3	12808.6	17838.8	27969.7	21369.1	29518.8	21726.3	14075.2	16585.7	12569.2	17136.8	17383.5	10527.9
0.68_132.0292m/z	132.029	0.6755	neg	L-Aspartic acid	HMDB0000191	5206		C00049	5960	56-84-8	CKLJMWTZIZZHCS-REOHCLBHSA-N	Organic acids and derivatives	Carboxylic acids and derivatives	Amino acids, peptides, and analogues	***	71.3	91.8	M-H	C4H7NO4	-7.60761	84234.8	67386	86400.6	102199	127394	121146	64137.4	100349	55617	139040	71250.3	56718.4	78412.9	117749	42816.7	19622.1	54277.4	94981.3	135081	93308.7	143832	202748	169529	29429.5	57776	22575.4	93044.7	94570.6	26670.2
0.61_156.0767m/z	156.077	0.6063	pos	L-Histidine	HMDB0000177	21		C00135	6274	71-00-1	HNDVDQJCIGZPNO-YFKPBYRVSA-N	Organic acids and derivatives	Carboxylic acids and derivatives	Amino acids, peptides, and analogues	***	70.7	91.5	M+H	C6H9N3O2	-0.448455	9113.01	10066.1	8051.32	8173.59	8338.8	5858.58	7953.19	6957.29	8516.48	9620.69	16134.7	6822.59	5332.88	7482.41	10580.7	2585.57	6179.1	6106	19419.3	7690.96	15888.3	5902.43	32001.6	4292.21	8531.94	6881.63	8108.76	5656.34	5631.85
0.81_191.0190m/z	191.019	0.810717	neg	Oxoglutaric acid	HMDB0000208	5218		C00026	51	328-50-7	KPGXRSRHYNQIFN-UHFFFAOYSA-N	Organic acids and derivatives	Keto acids and derivatives	Gamma-keto acids and derivatives	***	70.4	83.9	M+FA-H	C5H6O5	-5.22953	5.82833e+06	5.86854e+06	6.28993e+06	5.56087e+06	5.84531e+06	3.12513e+06	2.79501e+06	8.95329e+06	4.27097e+06	4.20429e+06	503247	9.03887e+06	7.57547e+06	8.00666e+06	1.34548e+07	3.86571e+06	1.08758e+07	1.06195e+06	561436	4.72239e+06	457367	4.71181e+06	182358	5.08029e+06	1.06753e+07	8.85212e+06	1.2781e+07	1.00945e+07	7.04586e+06
10.94_219.1742m/z	219.174	10.9447	pos	(-)-Myrtenyl isovalerate	HMDB0035127	90465			5319992		TVGPYTOYKLZBPA-UHFFFAOYSA-N	Lipids and lipid-like molecules	Prenol lipids	Monoterpenoids	***	70.3	54.6	M+H-H2O	C15H24O2	-0.766264	6308.28	6190.82	5736.08	5565.21	6218.93	6430.89	6417.95	6908.75	6308.65	5842.21	6335.68	6343.82	5960.56	5926.39	6275.46	6912.97	7154.64	6312.34	6053.11	6028.73	6684.56	5809.61	6344.03	6376.11	6599.15	7063.13	6349.09	8230.61	7910.43
0.69_161.1050n	162.112	0.688167	pos	L-Carnitine	HMDB0000062			C00318			PHIQHXFUZVPYII-ZCFIWIBFSA-O	Organic nitrogen compounds	Organonitrogen compounds	Quaternary ammonium salts	***	70.2	90.3	M+H, M+Na	C7H15NO3	-1.0979	6.70035e+06	6.25739e+06	4.60596e+06	4.23681e+06	5.31911e+06	7.44176e+06	2.91984e+06	4.89074e+06	3.48053e+06	5.15596e+06	4.5283e+06	6.96127e+06	7.19094e+06	8.57717e+06	4.14229e+06	4.24458e+06	5.16438e+06	4.42078e+06	4.29676e+06	1.19421e+07	5.93166e+06	1.32702e+07	5.08649e+06	3.46972e+06	5.02268e+06	4.33439e+06	5.56594e+06	6.88258e+06	2.56444e+06
0.62_188.1523n	189.16	0.621217	pos	N6,N6,N6-Trimethyl-L-lysine	HMDB0001325	6161		C03793	440120	19253-88-4	MXNRLFUSFKVQSK-QMMMGPOBSA-N	Organic acids and derivatives	Carboxylic acids and derivatives	Amino acids, peptides, and analogues	***	70	78.5	M+H, M+Na	C9H20N2O2	-0.845262	26926.7	34671.1	22277.8	27179.1	30798.6	17032.1	13414.7	31444.2	18684	25260.4	11117.1	36368.3	34385.8	41697.3	36315.3	13180.2	21435.6	15541.6	16068.9	29487	27303.5	34175.1	17698	14976.8	47772.6	43631.6	44939.7	40662	20383.5
4.92_205.0739n	206.081	4.92405	pos	Indolelactic acid	HMDB0000671			C02043	676157	7417-65-4	XGILAAMKEQUXLS-JTQLQIEISA-N	Organoheterocyclic compounds	Indoles and derivatives	Indolyl carboxylic acids and derivatives	***	70	97.3	M+H-H2O, M+H	C11H11NO3	0.0972778	10194.6	9271.4	11061.2	8342.57	13591.5	8769.97	8235.94	15542.9	5310.32	14600.7	6753.46	5162.37	10660.1	13136.2	2700.71	2380.96	2375.52	7125.89	18064.8	9899.12	10218.8	17719.5	9734.48	9274.98	3387.87	2624.45	7119.26	12190.5	2717.57
0.70_132.0767m/z	132.077	0.696717	pos	Creatine	HMDB0000064	7		C00300	586	57-00-1	CVSVTCORWBXHQV-UHFFFAOYSA-N	Organic acids and derivatives	Carboxylic acids and derivatives	Amino acids, peptides, and analogues	***	69.9	89.3	M+H	C4H9N3O2	-0.257048	274898	283311	236515	212017	249501	253514	130961	328051	133290	213382	102914	567236	553425	500000	479325	145341	463110	102510	114105	562885	157956	630910	192181	273770	568787	328995	472385	254530	308667
0.79_203.1156n	204.123	0.78865	pos	L-Acetylcarnitine	HMDB0000201					3040-38-8	RDHQFKQIGNGIED-MRVPVSSYSA-O	Lipids and lipid-like molecules	Fatty Acyls	Fatty acid esters	***	69.6	94.9	M+H, M+Na	C9H17NO4	-0.890648	4.73771e+06	4.58679e+06	5.02164e+06	4.64272e+06	4.2013e+06	4.99596e+06	3.35252e+06	6.30824e+06	3.86952e+06	4.628e+06	3.62442e+06	5.83753e+06	5.61266e+06	8.11991e+06	3.21524e+06	3.87208e+06	3.61325e+06	3.996e+06	4.19007e+06	5.95168e+06	4.92888e+06	6.32475e+06	3.1074e+06	4.71009e+06	5.30803e+06	4.89945e+06	5.67341e+06	6.37012e+06	4.34844e+06
0.73_244.0790m/z	244.079	0.73095	pos	N-Acetylmannosamine	HMDB0001129	6024		C00645	11096158	7772-94-3	OVRNDRQMDRJTHS-OZRXBMAMSA-N	Organic oxygen compounds	Organooxygen compounds	Carbohydrates and carbohydrate conjugates	***	69.5	73.9	M+Na	C8H15NO6	-0.703437	902170	1.17792e+06	858500	1.00129e+06	1.01104e+06	241468	818062	1.13387e+06	500286	59634.8	122693	1.26601e+06	1.19344e+06	3.03366e+06	1.45024e+06	1.72029e+06	3.63956e+06	88636.9	214851	1.67145e+06	72248.5	628882	31317.8	1.3982e+06	3.11302e+06	1.05389e+06	1.81417e+06	584658	1.5368e+06
1.23_268.0805n	267.073	1.22922	neg	Inosine	HMDB0000195	84		C00294	6021	58-63-9	UGQMRVRMYYASKQ-KQYNXXCUSA-N	Nucleosides, nucleotides, and analogues	Purine nucleosides	Unclassified	***	69.3	84.6	M-H, 2M-H, M+FA-H	C10H12N4O5	-1.14364	2.3027e+06	2.26501e+06	2.23726e+06	2.26367e+06	2.15869e+06	5.19604e+06	3.66264e+06	5.43258e+06	4.43001e+06	3.66814e+06	3.93722e+06	956616	1.67872e+06	2.04597e+06	892404	1.40743e+06	578966	2.79312e+06	5.11976e+06	2.67488e+06	2.78264e+06	2.07222e+06	3.86367e+06	2.29354e+06	736186	1.08483e+06	1.85599e+06	2.22849e+06	1.16968e+06
4.58_251.1026m/z	251.103	4.57565	pos	N-Acetylkynurenine	HMDB0240342				54201144	3428-08-8	PPIMFXHQDQRWGJ-JTQLQIEISA-N	Organic oxygen compounds	Organooxygen compounds	Carbonyl compounds	***	69.2	68	M+H	C12H14N2O4	-0.177795	1422.29	1382.15	1272.61	1482.4	1181.29	557.987	1909.44	301.494	3514.06	4458.4	2972.24	902.537	320.19	228.205	767.364	530.517	978.039	1702.29	615.175	341.646	2278.32	1832.78	78.0152	148.371	5605.9	89.3998	1531.19	1569.53	102.884
1.09_180.0658m/z	180.066	1.087	neg	L-Tyrosine	HMDB0000158	34		C00082	6057	60-18-4	OUYCCCASQSFEME-QMMMGPOBSA-N	Organic acids and derivatives	Carboxylic acids and derivatives	Amino acids, peptides, and analogues	***	69.1	73.2	M-H	C9H11NO3	-4.57636	1008.5	957.155	816.059	859.023	772.657	570.031	802.033	676.295	807.58	596.14	1890.59	881.779	626.853	568.656	1397.61	525.097	645.343	447.354	1893.05	627.491	1390.1	560.999	3774.66	630.038	908.127	731.248	851.222	455.555	990.985
1.13_267.0966n	268.104	1.12837	pos	Vidarabine	HMDB0014340	3020		C07195	21704	24356-66-9	OIRDTQYFTABQOQ-UHTZMRCNSA-N	Nucleosides, nucleotides, and analogues	Purine nucleosides	Unclassified	***	69.1	73.8	M+H, M+Na	C10H13N5O4	-0.393308	40711.9	40745.1	38923	38407.5	39437.1	18437.1	7349.23	10447.3	9345.05	9238.59	7225.92	8866.88	13162.1	9118.55	6769.81	9252.29	7477.02	8660.14	7278.84	14523.8	7877.47	24992.2	793579	7197.09	8246.73	5840.41	10720.3	9430.03	6331.84
1.20_282.0840m/z	282.084	1.19988	neg	Guanosine	HMDB0000133	87		C00387	6802	118-00-3	NYHBQMYGNKIUIF-UUOKFMHZSA-N	Nucleosides, nucleotides, and analogues	Purine nucleosides	Unclassified	***	69.1	71.1	M-H	C10H13N5O5	-1.42188	22386.5	22837.9	21302.2	20435.6	20919.5	31270.8	30026.4	32857.1	36022.1	27191.8	27775.2	13568	16953.5	19135.3	8999.62	15982.4	6715.23	29399.8	37761.9	17135	37240.5	20788.4	29057.7	17657.3	10636.3	13480.9	18884.9	20532.7	14917.5
5.78_287.2096n	288.217	5.77672	pos	Octanoylcarnitine	HMDB0000791			C02838			CXTATJFJDMJMIY-CYBMUJFWSA-O	Lipids and lipid-like molecules	Fatty Acyls	Fatty acid esters	***	69	82.9	M+H, M+Na	C15H29NO4	-0.217895	41762.9	39592	42345	39055.4	37631.5	70936	100888	64691.4	90915	98957.1	106830	17154.5	26352.3	19236.6	12698.1	16644.3	13287.3	38056.1	84017.2	43586.8	51480.4	54646.6	46065.8	22459.2	12508.1	13471.9	15706.1	21345.7	7882.99
6.62_314.2324m/z	314.232	6.61717	pos	Decenoylcarnitine	HMDB0250918				129628702		RFZSTXLXYYWMQV-UHFFFAOYSA-N	Lipids and lipid-like molecules	Fatty Acyls	Fatty acids and conjugates	***	68.9	63	M+H	C17H31NO4	-0.660394	2329.68	2202.78	2265.1	2688.73	2579.4	3209.47	4117.75	4554.54	3419.51	2968.04	3058.93	1298.3	1994.63	1215.82	1058.71	1285.77	1070.36	2230.62	7314.13	1247.61	1822.49	2741.76	3531.68	1529.29	827.597	1008.48	1314.18	979.183	745.281
4.32_165.0186m/z	165.019	4.32152	neg	3,4-Methylenedioxybenzoic acid	HMDB0032613	334047			7196	94-53-1	VDVJGIYXDVPQLP-UHFFFAOYSA-N	Organoheterocyclic compounds	Benzodioxoles	Unclassified	***	68.7	60.8	M-H	C8H6O4	-4.35181	7873.88	7720.99	7701.8	8604.79	8221.11	7634.07	7456.7	8553.68	7976.8	6827.02	6583.18	8526.81	8751.49	8198.4	8472.88	9487.16	8867.85	8016.23	6917.99	8368.71	5977.97	8005.52	6507.94	7990.88	9378.39	8510.05	8480.62	8097.2	8980.98
2.80_189.1232m/z	189.123	2.80018	pos	Glycyl-Isoleucine	HMDB0028844				259613		KGVHCTWYMPWEGN-UHFFFAOYSA-N	Organic acids and derivatives	Carboxylic acids and derivatives	Amino acids, peptides, and analogues	***	68.6	81.7	M+H	C8H16N2O3	-0.989149	2109.11	2042.17	2065.37	2030.74	1807.87	680.44	924.595	717.255	1059.78	751.584	1295.68	3810.69	2891.28	1812.13	2895.86	2947.11	3898.27	875.002	1562.61	985.336	1471.51	868.508	2139.33	4861.63	1519.2	4348.3	1993.6	2958.55	3096.79
10.82_522.3553m/z	522.355	10.816	pos	LysoPC(18:1(9Z)/0:0)	HMDB0002815	40298	LMGP01050032		16081932	19420-56-5	YAMUFBLWGFFICM-PTGWMXDISA-N	Lipids and lipid-like molecules	Glycerophospholipids	Glycerophosphocholines	***	68.3	81.7	M+H	C26H52NO7P	-0.279035	11248.7	11925	13198.2	14164	14742.6	19778.7	23678.7	17218.4	12724.4	11959.8	12700.5	8120	11305.5	12423.7	6479.49	13675	7916.28	9648.27	19107.7	10085.5	11456.4	10041.4	11788.6	13445.9	10275.7	9157.56	12740.1	13540.1	9833.08
0.76_225.0610m/z	225.061	0.7638	neg	D-Mannose	HMDB0000169			C00936	185698		WQZGKKKJIJFFOK-PQMKYFCFSA-N	Organic oxygen compounds	Organooxygen compounds	Carbohydrates and carbohydrate conjugates	***	68.2	55.7	M+FA-H	C6H12O6	-3.19936	101771	90275.7	98937.9	124138	100919	55705.4	55121.9	85293.3	78457.6	68803.7	20848.7	175657	153011	281820	228812	87762.6	188776	34856.4	18048.2	73947.2	13499.3	55957.8	10317.7	103861	242256	128150	242814	187261	146830
1.01_201.0874m/z	201.087	1.01312	neg	Serylproline	HMDB0029047	23688			4369021	23827-93-2	WBAXJMCUFIXCNI-WDSKDSINSA-N	Organic acids and derivatives	Carboxylic acids and derivatives	Amino acids, peptides, and analogues	***	68.2	63.4	M-H	C8H14N2O4	-3.13906	800.723	710.855	816.512	704.921	826.754	366.764	1204.84	145.471	263.903	349.327	3435.97	130.248	88.8702	289.802	420.031	294.183	139.067	552.089	4519.2	68.1714	4430.98	171.824	2338.54	1151.47	31.1433	133.52	304.233	171.175	244.961
1.89_272.1716m/z	272.172	1.89457	pos	Prolyl-Arginine	HMDB0029011				9814075		HMNSRTLZAJHSIK-UHFFFAOYSA-N	Organic acids and derivatives	Carboxylic acids and derivatives	Amino acids, peptides, and analogues	***	68.2	59.7	M+H	C11H21N5O3	-0.380928	823.47	750.842	901.422	864.168	778.389	137.809	359.212	75.6668	295.48	416.97	2536.64	87.8834	156.506	195.349	117.058	191.867	149.634	183.124	1825.06	141.675	4230.48	175.606	6458.38	362.787	143.54	178.675	154.941	242.125	146.34
0.61_132.0899n	133.097	0.6063	pos	D-Ornithine	HMDB0003374	6910		C00515	71082	348-66-3	AHLPHDHHMVZTML-SCSAIBSYSA-N	Organic acids and derivatives	Carboxylic acids and derivatives	Amino acids, peptides, and analogues	***	68.1	64.1	M+H-H2O, M+H	C5H12N2O2	-0.137932	4147.73	4249.77	3721.96	3243.94	3255.89	2392.9	2151.26	2276.74	1766.94	3206.06	4906.73	2824.48	3170.61	2836.6	2679.08	1946.89	1261.39	4216.1	10768.4	2332.97	13412.7	2873.6	13359.8	4494.92	1907.46	4233.82	1737.67	4633.05	2088.85
3.82_191.0617n	192.069	3.81875	pos	N-Acetyl-L-methionine	HMDB0011745			C02712	448580	65-82-7	XUYPXLNMDZIRQH-LURJTMIESA-N	Organic acids and derivatives	Carboxylic acids and derivatives	Amino acids, peptides, and analogues	***	68	94.6	M+H, M+Na, M+H-H2O	C7H13NO3S	0.563884	3289.74	3235.63	2746.04	2533.62	2396.93	4060.63	4497.91	1465.62	3652.28	2922.88	6889.89	641.6	879.623	1248.3	651.329	457.954	622.247	2333.71	7200.06	1871.72	8714.07	1106.44	5598.97	1850.49	380.981	495.304	847.199	807.835	657.119
4.11_195.0876m/z	195.088	4.11437	pos	Caffeine	HMDB0001847	1455		C07481	2519	58-08-2	RYYVLZVUVIJVGH-UHFFFAOYSA-N	Organoheterocyclic compounds	Imidazopyrimidines	Purines and purine derivatives	***	68	93.1	M+H	C8H10N4O2	-0.0186221	2864.03	3344.49	3210.34	2935.96	3069.42	1259	1291.97	7801.24	1166.36	1232.28	1032.38	1587.98	2665.82	1485.64	2544.31	1399.92	1945.41	3183.73	1367.73	1292.48	720.56	1195.21	1415.37	5332.06	1642.66	1803.12	2594.72	1475.77	26783
0.70_146.0811m/z	146.081	0.696717	pos	L-trans-5-Hydroxy-2-piperidinecarboxylic acid	HMDB0029426	86261				50439-45-7	RKEYKDXXZCICFZ-UHFFFAOYSA-N	Organic acids and derivatives	Carboxylic acids and derivatives	Amino acids, peptides, and analogues	***	67.9	57.7	M+H	C6H11NO3	-0.532368	6555.78	7508.95	7249.54	6100.48	5808.25	7462.31	4030.33	6166.29	4267.68	7360.5	5377.01	8581.96	8847.25	11659.1	7569.84	4654.23	8212.11	4341.75	4858.78	14233.7	8220.02	16853	6202.94	4861.96	7821.71	4858.93	8391.64	6699.13	4918.91
10.75_478.2935m/z	478.293	10.746	neg	LysoPE(0:0/18:1(11Z))	HMDB0011475	62263	LMGP02050039		53480924		CZYOFWNORPEFDG-KOIKXXGWSA-N	Lipids and lipid-like molecules	Glycerophospholipids	Glycerophosphoethanolamines	***	67.9	86.1	M-H	C23H46NO7P	-0.934728	16872.3	14530.6	19631.7	20486.5	19135.4	16019.2	13300.3	14515.5	15422.5	17261.1	14377.6	13595	24302.2	24377.2	6461.58	9286.25	13585.1	14742.4	13117.3	21918.3	9533.96	17605.8	9491.86	18651.3	26036.7	7885.92	21881.9	16437.5	14231.9
2.69_219.1107n	220.118	2.69478	pos	Pantothenic acid	HMDB0000210	241		C00864	6613	79-83-4	GHOKWGTUZJEAQD-ZETCQYMHSA-N	Organic oxygen compounds	Organooxygen compounds	Alcohols and polyols	***	67.9	82.6	M+H, M+Na	C9H17NO5	-0.0722459	8540.9	9034.27	10802.9	10638.7	10399.4	11699.4	8726.58	10052.2	6002.73	8200.7	21641.2	4931.88	9124.75	7683.24	2856.74	3394.1	2940.83	14490.7	9837.97	16931.8	18277.1	25834.4	15120.3	5821.74	5225.52	5708.76	3963.23	10140.6	4490.46
10.31_588.3304m/z	588.33	10.3126	neg	LysoPC(20:4(5Z,8Z,11Z,14Z)/0:0)	HMDB0010395	40314	LMGP01050048	C04230	24779476	60701-99-7	LAXQYRRMGGEGOH-JXRLJXCWSA-N	Lipids and lipid-like molecules	Glycerophospholipids	Glycerophosphocholines	***	67.8	95.4	M+FA-H	C28H50NO7P	-0.573572	5201.13	4781.49	5586.48	5144.46	4741.32	9981.54	9754.86	9010.35	11139.3	5250.15	9771.39	1666.89	4249.49	6638.17	2.8649e-07	6787.37	1234.28	3775.23	13630.3	6172.66	5649.85	2560.92	6081.71	7558.99	1994.02	1269.97	5592.31	7370.06	3189.23
0.78_175.0240m/z	175.024	0.781333	neg	Ascorbic acid	HMDB0000044	320050		C01041	54670067		CIWBSHSKHKDKBQ-JLAZNSOCSA-N	Organoheterocyclic compounds	Dihydrofurans	Furanones	***	67.7	69.5	M-H	C6H8O6	-4.35419	141013	109524	97383.6	83701.5	106568	312924	78047	179798	82819.2	227690	86951.4	119087	14033.6	47772.8	59431.4	5418.99	26867.5	123193	36687.9	411921	96609.2	205682	85920.1	55010.8	254770	18363.1	90254.6	19698.1	44800.4
10.75_480.3084m/z	480.308	10.7453	pos	LysoPE(18:1(9Z)/0:0)	HMDB0011506	40778	LMGP02050004		9547071	89576-29-4	PYVRVRFVLRNJLY-MZMPXXGTSA-N	Lipids and lipid-like molecules	Glycerophospholipids	Glycerophosphoethanolamines	***	67.7	92.8	M+H	C23H46NO7P	-0.11778	12511.4	11526.7	12804.7	13099.2	14260.4	20101.1	10926.8	12879.4	14025.2	9875.71	7850.49	14052.6	18639.7	21699	8217.99	10176.9	9890.67	7234.23	10645.2	14212.3	7408.38	12157.3	6635.82	14097	19464	8377.92	15947.1	10044.9	10063
10.24_476.2779m/z	476.278	10.2438	neg	LysoPE(0:0/18:2(9Z,12Z))	HMDB0011477	62265	LMGP02050041		53480926		SVRBKLJIDJHADS-USWSLJGRSA-N	Lipids and lipid-like molecules	Glycerophospholipids	Glycerophosphoethanolamines	***	67.6	84.7	M-H	C23H44NO7P	-0.733163	18560.3	15885.2	19566.1	17009.1	19677.4	14698.5	8646.47	11980.9	10078.9	11676.5	6781.1	14877.6	18879.3	28221.2	7613.27	14897.6	13588	14099.3	9151.84	18196.1	8405.1	19997.5	4985.99	11477.1	33967.6	6857.62	28548.9	16977.2	12685.1
0.67_110.0272m/z	110.027	0.673333	pos	Hypotaurine	HMDB0000965	281		C00519	107812	300-84-5	VVIUBCNYACGLLV-UHFFFAOYSA-N	Organic acids and derivatives	Sulfinic acids and derivatives	Sulfinic acids	***	67.5	74	M+H	C2H7NO2S	1.81933	96222.4	102291	97310.6	68252.5	90224.9	125061	33505.8	92299.8	49804.5	95023	61807.7	81138.4	123196	89720.4	55779.2	36796.9	64113.9	76822.7	80819.2	226446	144848	215171	125295	63420.6	53045	68062	60891.6	136095	34500.2
0.73_229.0884n	230.096	0.73095	pos	Ergothioneine	HMDB0003045	53		C05570	5351619	497-30-3	SSISHJJTAXXQAX-ZETCQYMHSA-N	Organic acids and derivatives	Carboxylic acids and derivatives	Amino acids, peptides, and analogues	***	67.5	68.9	M+H, M+Na, M+K	C9H15N3O2S	-0.641302	142615	205950	147322	192329	160694	75294.9	27482.6	88929.3	24292.3	42756.5	27298.3	450333	239164	395634	437603	62848.3	299911	27347.8	36060.5	213278	44011	48357.4	38897.8	328754	507814	124895	230184	162833	410939
0.76_274.0920m/z	274.092	0.757917	pos	2-Deoxy-2,3-dehydro-n-acetyl-neuraminic acid	HMDB0245680				1553		JINJZWSZQKHCIP-UHFFFAOYSA-N	Organic acids and derivatives	Carboxylic acids and derivatives	Carboxylic acid derivatives	***	67.3	44.2	M+H-H2O	C11H17NO8	-0.585088	25867.6	28688.9	24437.1	27183.6	29227.7	30838.1	16890.9	28181.5	15627.9	26962.9	17572.2	26455	32163.5	40096.2	22297.4	15501.1	32545	28052.7	22511.3	53341.3	35326.5	52902.4	26631.5	22022.7	31458.4	21583.2	25974.4	26218.9	15338.4
0.73_221.0898n	204.087	0.73095	pos	N-Acetyl-D-glucosamine	HMDB0000215	3356		C00140	439174	7512-17-6	OVRNDRQMDRJTHS-RTRLPJTCSA-N	Organic oxygen compounds	Organooxygen compounds	Carbohydrates and carbohydrate conjugates	***	67.2	67.9	M+H-H2O, M+H, M+K	C8H15NO6	-0.462962	482064	661941	461643	538407	558881	154335	412983	613962	237926	43461	61086.2	653892	714586	2.12376e+06	719913	758562	1.97451e+06	53648.3	137004	1.2845e+06	47971.3	505974	29884.2	701030	1.82838e+06	513396	1.03131e+06	307940	754598
3.65_298.0967m/z	298.097	3.6501	pos	5'-Methylthioadenosine	HMDB0001173	3425		C00170	439176	2457-80-9	WUUGFSXJNOTRMR-IOSLPCCCSA-N	Nucleosides, nucleotides, and analogues	5'-deoxyribonucleosides	5'-deoxy-5'-thionucleosides	***	67.2	53.6	M+H	C11H15N5O3S	-0.330863	3392.27	2852.87	3814.65	3037.95	2914.55	3908.47	1718.54	4549.65	3039.73	5841.78	8123.43	1914.26	2831.12	2002.1	1012.46	3073.26	1199.19	2482.12	4032.11	3435.86	5864.35	2740.06	3101.56	1623.16	1132.59	1426.84	2204.28	2573.25	2183.72
3.84_784.1498m/z	784.15	3.83508	neg	FAD	HMDB0001248	6106		C00016	643975	146-14-5	VWWQXMAJTJZDQX-UYBVJOGSSA-N	Nucleosides, nucleotides, and analogues	Flavin nucleotides	Unclassified	***	66.9	43.7	M-H	C27H33N9O15P2	-0.126076	69030.5	64380.9	65096	59421.8	57480	106984	93596.8	58416.8	87804	93572.9	125437	15681.8	37283.7	36316.7	3844.29	19862.2	8099.42	76253.5	160099	70511.6	137212	113780	169443	36840.1	7926.72	8753.34	22034.6	39322.6	8119.68
0.68_124.0064m/z	124.006	0.6755	neg	Taurine	HMDB0000251	31		C00245	1123	107-35-7	XOAAWQZATWQOTB-UHFFFAOYSA-N	Organic acids and derivatives	Organic sulfonic acids and derivatives	Organosulfonic acids and derivatives	***	66.8	75	M-H	C2H7NO3S	-7.93408	87274.1	81069.6	89780.7	106180	107419	107315	64871	104864	91951.3	131557	65128.9	79368.7	108328	138783	84763	42105.7	90369	97704.2	92788.5	103232	106258	124214	92183.4	74701.4	70331.3	58984	94161.7	94716.5	54742
0.61_217.1789n	218.186	0.6063	pos	Spermic acid 1	HMDB0060066				125245		JQNGEJIUZQDHIS-UHFFFAOYSA-N	Organic acids and derivatives	Carboxylic acids and derivatives	Amino acids, peptides, and analogues	***	66.7	54.8	M+H, M+Na	C10H23N3O2	-0.701235	5878.65	5920.95	5320.98	5266.17	5634.61	13874.7	11582.7	9052.5	9539.17	6475.18	24709.3	2762.36	2965.78	2667.55	436.765	6916.18	867.614	7607.19	11375.1	5161.49	11061.6	6011.85	17107	5863.49	1185.78	1740.04	4441.3	2469.75	2389.29
1.29_130.0500m/z	130.05	1.29052	neg	N-Acetyl-L-alanine	HMDB0000766	5733			88064	97-69-8	KTHDTJVBEPMMGL-VKHMYHEASA-N	Organic acids and derivatives	Carboxylic acids and derivatives	Amino acids, peptides, and analogues	***	66.6	75.1	M-H	C5H9NO3	-7.55192	2776.58	2724.9	2748.81	2652.37	2551.38	3239.57	3310.98	2363.98	2957.37	2922.47	4551.99	1764.19	2053.95	1862.29	1792.32	1610.71	1559.16	2497.5	5382.22	2228.57	4761.46	2181.6	5861.68	2216.56	1534.73	1962.28	1731.66	1829.24	1603.37
10.26_501.2853n	502.293	10.2585	pos	LysoPE(20:4(5Z,8Z,11Z,14Z)/0:0)	HMDB0011517	46715	LMGP02050009		42607465	652149-09-2	ROPRRXYVXLDXQO-XSQXPFHXSA-N	Lipids and lipid-like molecules	Glycerophospholipids	Glycerophosphoethanolamines	***	66.5	77.9	M+H, M+Na	C25H44NO7P	-0.531361	17420	18025.6	21016.1	24252.8	20913.2	33573.1	39705	51125.1	26421.8	23191.7	20125.6	10314.8	15762.9	17365	6411.03	19833.7	10646.4	19538.4	62075.4	24401.1	22648.5	23961.6	16057.3	16666.6	12556.1	9543.28	15929.4	16133.3	9521.5
0.77_172.0847n	173.092	0.77365	pos	Glycyl-D-proline	HMDB0252876	4185			44369312		KZNQNBZMBZJQJO-UHFFFAOYSA-N	Organic acids and derivatives	Carboxylic acids and derivatives	Amino acids, peptides, and analogues	***	66	35.2	M+H, M+Na	C7H12N2O3	-0.647694	7874.84	8727.46	7296.28	7036.22	6319.89	3021.94	10770.5	240.95	2410.04	2687.79	28386.7	1040.83	839.306	3258.04	2869.86	649.455	1178.17	3783.25	39951.2	1037.22	27101	318.703	33264.4	7972.77	672.109	96.1121	1858.51	1644.39	1432.18
1.46_217.1313n	218.139	1.46077	pos	Propionylcarnitine	HMDB0000824	965		C03017		20064-19-1	UFAHZIUFPNSHSL-MRVPVSSYSA-O	Lipids and lipid-like molecules	Fatty Acyls	Fatty acid esters	***	65.8	95.6	M+H, M+Na	C10H19NO4	-0.611964	974783	1.02998e+06	981148	986351	1.10208e+06	1.48576e+06	821175	1.07019e+06	700059	1.04203e+06	1.27731e+06	1.22604e+06	861240	1.29339e+06	972486	978740	1.00248e+06	926049	1.13808e+06	1.81024e+06	868235	1.97454e+06	1.11858e+06	620571	1.09835e+06	499766	897787	753862	716421
1.05_123.0554m/z	123.055	1.05462	pos	Niacinamide	HMDB0001406	1497		C00153	936	98-92-0	DFPAKSUCGFBDDF-UHFFFAOYSA-N	Organoheterocyclic compounds	Pyridines and derivatives	Pyridinecarboxylic acids and derivatives	***	65.7	56	M+H	C6H6N2O	0.844837	96101.8	96759.1	91004.8	78804.6	91281.3	88725.4	101965	160289	123818	105094	170681	54146.7	57450.8	59669.9	37870.3	56288.1	45014.3	62666.2	133048	89113.7	111322	90930.3	166348	67309.6	36771	64008.8	50779.2	52929.1	38852.4
4.74_134.0601m/z	134.06	4.74175	pos	1,3-Dihydro-(2H)-indol-2-one	HMDB0061918	34541		C12312	321710	59-48-3	JYGFTBXVXVMTGB-UHFFFAOYSA-N	Organoheterocyclic compounds	Indoles and derivatives	Indolines	***	65.6	84.4	M+H	C8H7NO	0.489456	8163.88	8315.71	8389.29	7923.05	7418.74	6415.88	6828.03	6800.02	7712.4	3571.8	9876.41	22143.2	2410.54	15346.4	12654.1	17779.4	12360	5627.57	6398.36	7314.85	7478.25	6975.9	8435.2	4348.85	8632.62	12449.1	5388.23	4640.17	2128.81
4.76_145.0528n	146.06	4.75738	pos	4,1-Benzoxazepine	HMDB0246595				20307234		YAVSXFRYNGAFRN-UHFFFAOYSA-N	Organoheterocyclic compounds	Benzoxazepines	Unclassified	***	65.6	55.3	M+H-H2O, M+H	C9H7NO	0.0262261	13198	12287.7	12339.6	11200.6	10196.4	10410.8	7402.15	8575.12	12860	8685.37	10586.5	20124.7	4977.7	18557.1	19933.5	38247.5	21223.2	5696.99	7723.22	8625.72	9969.69	8873.73	8542.56	9071.76	11558.4	25029.2	16936.7	9924.38	4430.41
0.76_112.0508m/z	112.051	0.757917	pos	Cytosine	HMDB0000630	283		C00380	597	71-30-7	OPTASPLRGRRNAP-UHFFFAOYSA-N	Organoheterocyclic compounds	Diazines	Pyrimidines and pyrimidine derivatives	***	65.5	63.7	M+H	C4H5N3O	1.99397	3576.8	4164.49	3215.54	3492.85	3366.04	4131.52	2653.17	4651.01	3172.98	2797.96	3779.52	2551.09	3155.65	6536.35	1811.5	2346.29	2363.05	4196.58	5611.93	5360.99	3610.05	5991.47	6336.08	3394.16	3048.56	1773.75	3447.56	3135.19	1696.42
0.70_114.0664m/z	114.066	0.696717	pos	Creatinine	HMDB0000562	8		C00791	588	60-27-5	DDRJAANPRJIHGJ-UHFFFAOYSA-N	Organic acids and derivatives	Carboxylic acids and derivatives	Amino acids, peptides, and analogues	***	65.3	58.1	M+H	C4H7N3O	1.49549	20736.7	23330.3	18972.9	17697.8	18408.2	18930.3	10518.2	20349.7	12021.8	15957.1	11186.7	43748.5	33382.9	43754.9	25715.1	21055.4	30961.7	9146.52	9810.8	35725	19342.7	29218.6	11271.2	12201.3	32785.6	25584.4	31664	25781.6	14712.7
0.56_146.1651m/z	146.165	0.563833	pos	Spermidine	HMDB0001257	254		C00315	1102	124-20-9	ATHGHQPFGPMSJY-UHFFFAOYSA-N	Organic nitrogen compounds	Organonitrogen compounds	Amines	***	65.2	41.8	M+H	C7H19N3	-0.684899	4298.49	5193.97	4846.43	4399.61	4690.92	7989.89	6167.02	9467.32	3978.98	2672.27	2948.86	2855.19	5311.61	2708.14	756.78	4708.08	1071.97	923.851	912.002	3914.02	3947.92	3213.08	379.129	6685.84	835.932	2521.15	3608.79	4547.32	2805.9
1.05_187.1076m/z	187.108	1.05462	pos	[(2S)-6-Amino-1-methoxy-1-oxohexan-2-yl]carbamic acid	HMDB0258077						DPOCJMCHDWOBML-UHFFFAOYSA-N	Organic acids and derivatives	Carboxylic acids and derivatives	Amino acids, peptides, and analogues	***	65.2	34.8	M+H-H2O	C8H16N2O4	-0.667443	5213.86	4985.83	4496.35	4331.56	5491.95	1089.35	7151.73	118.677	1395.61	2118.25	21632.3	148.37	174.007	1481.65	3261.8	1390.31	595.462	2523.46	19108.5	120.837	18046.3	639.84	13927.5	5010.45	101.36	667.117	1525.61	1170.82	1227.21
0.81_174.0156n	173.008	0.810717	neg	Dehydroascorbic acid	HMDB0001264	342		C05422	440667	490-83-5	SBJKKFFYIZUCET-JLAZNSOCSA-N	Organoheterocyclic compounds	Lactones	Gamma butyrolactones	***	65.1	37.8	M-H, 2M-H	C6H6O6	-4.6449	83244.4	73757.2	81304.6	70607.9	80787.2	62568.6	51290.9	134006	73953.9	73803.5	20875.3	124171	84982.9	88083.3	131889	47586	121586	29541.3	19224.6	81446.2	19278.4	83178.5	12948.8	61170	117284	98402.2	141405	111013	74280.2
0.72_383.1424n	384.15	0.716983	pos	Lacto-N-biose I	HMDB0006575	58464		C06372	5288905	50787-09-2	HMQPEDMEOBLSQB-RCBHQUQDSA-N	Organic oxygen compounds	Organooxygen compounds	Carbohydrates and carbohydrate conjugates	***	65	41.7	M+H, M+K, M+Na, M+H-H2O	C14H25NO11	-0.922006	147013	182950	134149	140290	162216	142724	73475.2	134949	79126.5	82641.4	25098.4	366653	302507	497444	419634	140547	577239	40305.9	41251.3	316092	23059.5	191524	44504.8	158014	384011	91132.8	258896	120377	198237
5.23_286.2012m/z	286.201	5.22538	pos	Octenoyl-L-carnitine	HMDB0240723				129692230		SMMAHUIWWIEZRB-UHFFFAOYSA-N	Organic acids and derivatives	Keto acids and derivatives	Medium-chain keto acids and derivatives	***	65	64.6	M+H	C15H27NO4	-0.176005	2199.98	2497.8	2298.05	2414.64	2463.88	3568.07	3959.73	3531.2	2562.36	2509.96	4023.17	1843.92	1918.67	1711.49	1506.29	2865.84	991.747	2025.43	5250.89	2987.89	2605.01	3061.14	2976.75	1202.9	1235.41	891.064	1588.47	1542.52	736.716
1.06_135.0303m/z	135.03	1.05685	neg	Hypoxanthine	HMDB0000157	83		C00262	790	68-94-0	FDGQSTZJBFJUBT-UHFFFAOYSA-N	Organoheterocyclic compounds	Imidazopyrimidines	Purines and purine derivatives	***	64.9	64	M-H	C5H4N4O	-6.99027	7572.61	9466.98	9011.84	8578.12	8106.27	12884	8981.83	8497.77	8291.3	14100	21435.1	4318.07	8478.43	6788.98	4252.69	3950.93	4017.26	17346.3	29034.1	11165.6	16505.5	20442.3	50496.8	8169.92	3983.26	4964.07	4818.7	6894.61	4084.54
1.06_244.0690n	243.062	1.05685	neg	Uridine	HMDB0000296	90		C00299	6029	58-96-8	DRTQHJPVMGBUCF-XVFCMESISA-N	Nucleosides, nucleotides, and analogues	Pyrimidine nucleosides	Unclassified	***	64.8	51.5	M-H, M+FA-H	C9H12N2O6	-2.282	7690.45	6838.06	7217.33	7139.11	6876.13	14993	9901.55	8231.37	9411.55	15389.8	33281.4	3940.71	3914.9	8101.94	3275.56	8274.6	1585.21	18838.5	35666.4	8583.17	29079.3	14467.6	42215.6	9688.38	4296.58	3554.7	2621.55	4880.59	2370.13
5.13_204.0660m/z	204.066	5.13288	neg	2-hydroxyphenylpropionylglycine	HMDB0094723				100931995		LGQPWAWSLIEESE-UHFFFAOYSA-N	Organic acids and derivatives	Carboxylic acids and derivatives	Amino acids, peptides, and analogues	***	64.8	44.9	M-H2O-H	C11H13NO4	-2.9131	3639.8	3799.79	3528.73	4469.52	3575.48	5022.36	6163.98	1395.1	7550.29	6802.52	6116.15	3493.86	2289.99	1247.65	860.377	890.799	431.205	2011.52	1480.87	1169.41	26596.5	7262.64	316.62	868.986	8555.05	185.569	4199.64	4847.85	976.766
3.47_149.0269m/z	149.027	3.46685	neg	(±)-2-Hydroxy-4-(methylthio)butanoic acid	HMDB0037115	92086	LMFA01050480		11427	120-91-2	ONFOSYPQQXJWGS-UHFFFAOYSA-N	Lipids and lipid-like molecules	Fatty Acyls	Fatty acids and conjugates	***	64.7	45.5	M-H	C5H10O3S	-5.82649	13730.1	14915.6	14049.5	9526.9	11589.5	11004.5	5238.56	30619.3	5552.83	23517.6	7915.97	6152.44	28902.2	30490.3	1975.62	1406.61	960.64	5853.15	29475.8	5087.54	8495.01	18413.7	13915.4	18582.7	3037.93	3673.76	6882.2	39026.2	1400.09
4.11_174.0549m/z	174.055	4.11437	pos	5-Hydroxyindoleacetic acid	HMDB0000763	2975		C05635	1826	54-16-0	DUUGKQCEGZLZNO-UHFFFAOYSA-N	Organoheterocyclic compounds	Indoles and derivatives	Indolyl carboxylic acids and derivatives	***	64.7	52.2	M+H-H2O	C10H9NO3	-0.137937	1541.25	2016.15	1576.92	1482.22	1576.3	1368.6	1068.14	607.748	1030.59	1612.96	2558.4	1626.47	1717.22	1541.04	1680.07	613.317	1343.58	1277.73	3200.81	728.949	2697.79	993.403	3024.51	1937.92	852.024	1353.59	1947.87	1176.29	1277.31
0.61_110.0715m/z	110.071	0.6063	pos	3,4-Diaminopyridine	HMDB0246022	315851			5918		OYTKINVCDFNREN-UHFFFAOYSA-N	Organoheterocyclic compounds	Pyridines and derivatives	Aminopyridines and derivatives	***	64.6	58.4	M+H	C5H7N3	1.84794	1008.17	1053.37	899.883	778.007	951.014	674.86	707.909	579.254	859.181	1086.59	2072.61	705.614	504.792	737.056	949.796	225.471	638.961	763.205	2285.19	838.817	1858.33	598.213	4173.34	458.921	706.116	632.369	596.711	596.299	510.178
0.81_147.0290m/z	147.029	0.810717	neg	Ribonolactone	HMDB0001900	6380		C02674	111064		CUOKHACJLGPRHD-BXXZVTAOSA-N	Organic oxygen compounds	Organooxygen compounds	Carbohydrates and carbohydrate conjugates	***	64.6	40	M-H	C5H8O5	-6.1562	14786.8	12372.2	14635.4	13298.4	14285.2	7461.98	6726.81	21319.8	10250.3	10502	1403.01	22930.9	18988.2	19161.3	33515.2	8551.07	25384.6	2886.76	1672.3	12817.4	1490.82	11338.8	932.887	10952.9	23507.6	20828.9	32293.4	23315	17877.2
4.68_259.1783n	260.186	4.67763	pos	Hexanoylcarnitine	HMDB0000756						VVPRQWTYSNDTEA-LLVKDONJSA-O	Lipids and lipid-like molecules	Fatty Acyls	Fatty acid esters	***	64.6	90.6	M+H, M+Na	C13H25NO4	-0.109447	153493	149618	131993	161642	131935	308306	198609	145786	213361	284811	239321	123808	117610	113100	81394.7	122962	66266.8	260351	223916	222198	203774	254184	196407	99994.1	75926.7	89738.6	87809	73954.9	40185.5
1.24_132.1019m/z	132.102	1.24105	pos	L-Alloisoleucine	HMDB0000557	315303			99288	1509-34-8	AGPKZVBTJJNPAG-UHNVWZDZSA-N	Organic acids and derivatives	Carboxylic acids and derivatives	Amino acids, peptides, and analogues	***	64.5	79.2	M+H	C6H13NO2	0.168047	137642	148281	123600	129385	115829	160098	132918	115713	135435	157142	302070	109564	107703	131903	100237	32565.2	67043	99043.8	324580	106838	252495	89512.4	365021	78933.4	99094.5	72490.8	113356	79637	63779.2
1.45_144.0657m/z	144.066	1.45125	neg	4-Acetamidobutanoic acid	HMDB0003681	44719		C02946	18189	3025-96-5	UZTFMUBKZQVKLK-UHFFFAOYSA-N	Organic acids and derivatives	Carboxylic acids and derivatives	Amino acids, peptides, and analogues	***	64.5	58.7	M-H	C6H11NO3	-6.11015	21565.4	22194.6	20723.1	17995.6	18151.9	20128.5	20913.8	21504.5	22690.2	20717	19324.6	21395.4	21842.9	21896.4	21767.3	20718.4	20134.3	21629.1	20062.2	21124.3	18377.9	19772.8	19131	19876.3	19887.9	20413.6	21250	19391.8	19879.6
5.41_148.0757m/z	148.076	5.41462	pos	3-(2-Furanylmethyl)-1H-pyrrole	HMDB0040011	94552			14363437	118248-36-5	JDTQSHKXSIWHGV-UHFFFAOYSA-N	Organoheterocyclic compounds	Pyrroles	Substituted pyrroles	***	64.3	30.4	M+H	C9H9NO	-0.132528	3104.1	3157.83	3144.3	2852.67	2884.96	2777.11	1692.89	1811.39	1397.19	1093.33	3965.82	9307.22	1017.3	7462.59	4964.02	1592.75	4286.22	1110.59	1819.24	3962.86	6062.65	2220.41	4686.16	2239.05	1227.09	3348.66	1241.93	1125.97	738.752
1.15_189.0398m/z	189.04	1.15257	neg	2-Hydroxy-2-(2-oxopropyl)butanedioic acid	HMDB0059927				61987		FBBVDCTXVFGXRW-UHFFFAOYSA-N	Organic acids and derivatives	Keto acids and derivatives	Medium-chain keto acids and derivatives	***	64.2	46.6	M-H	C7H10O6	-3.5706	48044.6	47241.9	47532.8	42702.5	44346.2	74268.9	36489.3	48965.4	27196.4	97194.9	49521.1	30501.9	42160	36577.3	24514.2	19637.3	22238.6	50965.8	42735.5	88638.2	72279.7	93254.9	69148.4	30776	40812.4	31305	24312.1	49894.4	23503.5
12.86_329.2481m/z	329.248	12.8605	neg	Docosapentaenoic acid (22n-3)	HMDB0006528	194	LMFA04000044	C16513	5497182	24880-45-3	YUFFSWGQGVEMMI-JLNKQSITSA-N	Lipids and lipid-like molecules	Fatty Acyls	Fatty acids and conjugates	***	64.2	51.9	M-H	C22H34O2	-1.49003	11305.5	10600.2	9694.09	9401.35	13779.1	15213.7	14245.2	7128.51	8793.35	10834.5	13660.9	9542.99	18968.2	16440.8	5240.81	8703.88	4305.19	9351.25	13419.8	9056.67	20923.9	13174.6	14489.3	12670.2	10345.3	7455.39	10089.3	8812.06	7094.55
5.37_176.0706m/z	176.071	5.37348	pos	Actarit	HMDB0247976				2018		MROJXXOCABQVEF-UHFFFAOYSA-N	Benzenoids	Benzene and substituted derivatives	Unclassified	***	64.2	48.5	M+H-H2O	C10H11NO3	-0.0972426	10980.4	13749	9646.87	11915.1	12212.4	14334.1	11873.5	6490.53	10216.9	12903.6	29345.6	3171.64	3765.21	3516.21	2532.99	1306.27	2694.53	10344.2	34495.3	9894.35	32089.2	6192.13	37522.2	4157	4378.23	2070.72	3888.19	3186.28	2410.34
9.13_370.2950m/z	370.295	9.1303	pos	2-Hydroxymyristoylcarnitine	HMDB0013166		LMFA07070033		53481642		WWDZVVWQNWNRDM-UHFFFAOYSA-N	Lipids and lipid-like molecules	Fatty Acyls	Fatty acid esters	***	64.1	33.5	M+H-H2O	C21H41NO5	-0.468806	3318.1	4465.59	3945.05	3799.85	3991.36	4838.29	17802.7	7530.69	6997.63	5345.8	10500.3	765.924	1423.69	2137.15	858.784	1663.54	1708.15	2013.69	8759.72	2920.9	2691.36	7293.89	2452.5	2256.81	2401.36	867.7	2242.25	1651.35	776.812
1.05_248.1491m/z	248.149	1.05462	pos	3-Hydroxybutyrylcarnitine	HMDB0013127					1469900-92-2	UEFRDQSMQXDWTO-BDAKNGLRSA-N	Lipids and lipid-like molecules	Fatty Acyls	Fatty acid esters	***	64	79	M+H	C11H21NO5	-0.684759	50479.8	55102.1	45283.3	39264.9	52273.9	37700.1	45505.6	117218	158364	46861.2	34755.2	35505	31981.9	52708	39539.9	19603.8	21307.9	23623.9	35498.2	97842.6	36293.2	100310	33875.1	19827.7	28338.3	22564	32518.3	40079.6	20587.9
5.03_343.1394m/z	343.139	5.03497	neg	2-Octenedioic acid	HMDB0000341	5330				5698-50-0	BNTPVRGYUHJFHN-HWKANZROSA-N	Lipids and lipid-like molecules	Fatty Acyls	Fatty acids and conjugates	**	63.9	28.3	2M-H	C8H12O4	-1.30017	1390.27	1336.2	1407.7	1310.99	1479.48	4445.45	1611.11	4101.93	2786.19	2141.68	296.36	478.852	378.749	249.193	290.888	374.599	223.706	397.035	349.398	2281.06	413.637	1744.16	4600.81	371.724	263.384	1366.33	510.113	267.768	191.61
0.70_335.0734m/z	335.073	0.696717	pos	Glycerophosphoinositol	HMDB0011649			C01225		129830-95-1	BMVUIWJCUQSHLZ-UJGXJMNGSA-N	Lipids and lipid-like molecules	Glycerophospholipids	Glycerophosphoinositols	***	63.6	33.3	M+H	C9H19O11P	-1.05694	63450.8	62928.3	50865.3	44526.7	51296	21793	30192.8	46347.9	38006.8	34270.6	5795.13	89968.7	77098.2	159626	118526	48258.4	111962	11517.3	9183.38	61631.4	10467.9	38184.6	2488.9	41010.4	127569	86501.6	114009	98561.3	66544.2
3.73_275.1732n	276.181	3.72848	pos	4-Hydroxyhexanoycarnitine	HMDB0241665						JAXWMXMFLOWKCW-UHFFFAOYSA-N	Lipids and lipid-like molecules	Fatty Acyls	Fatty acid esters	***	63.5	35.4	M+H, M+Na	C13H25NO5	-0.121079	31737.8	31772.2	34416.8	33422	32755.3	38096.5	33975.7	27524.1	32370.2	46117.4	50926.9	33801.1	24110.8	64200.2	28276.9	20466.3	13847.6	21897.5	33759.1	54702.3	29277	87878.4	29794.4	14391.8	30440.3	18637	37819.1	20456.9	11563.1
0.69_152.9949m/z	152.995	0.69135	neg	beta-Glycerophosphoric acid	HMDB0002520	6708		C02979	2526	17181-54-3	DHCLVCXQIBBOPH-UHFFFAOYSA-N	Lipids and lipid-like molecules	Glycerophospholipids	Glycerophosphates	***	63.3	41.1	M-H2O-H	C3H9O6P	-5.42159	56794.8	53565.5	55773.4	71553.2	60009.9	66383.4	46538.4	46015.5	51130	92511.8	23544	42155.5	65896.6	87617.1	51235.3	36352.9	53367.7	91217.9	55156.4	62764.2	58330	114123	44494.9	59944.4	44465	49892.2	55152.6	56822.6	50125.9
11.25_610.3721m/z	610.372	11.2525	neg	1,2-Didecanoyl-sn-glycero-3-phosphocholine	HMDB0244070				166886		MLKLDGSYMHFAOC-UHFFFAOYSA-N	Lipids and lipid-like molecules	Glycerophospholipids	Glycerophosphocholines	***	63.1	78.6	M+FA-H	C28H56NO8P	-0.733413	250459	410348	295952	394338	400534	135425	436044	78239.6	209066	396704	369939	143520	90045.1	38847.4	19881.8	17858.2	19927.5	728223	392840	469976	562769	1.06766e+06	877975	38006.4	27463.5	15459.3	26586	21613.5	6170.54
3.95_246.1368n	269.126	3.94542	pos	Lenticin	HMDB0061115			C09213	442106	487-58-1	AOHCBEAZXHZMOR-ZDUSSCGKSA-N	Organic acids and derivatives	Carboxylic acids and derivatives	Amino acids, peptides, and analogues	**	63.1	27.3	M+H, M+Na, M+K	C14H18N2O2	-0.240376	10599.7	10982.8	10383.9	11312	8919.4	4317.48	2751.14	8464.06	2536.05	3144.34	1275.34	17131.6	15471.6	14870.8	26277.1	4627.6	13514.9	1323.81	851.306	8486.02	2917.66	2605.79	1475.5	9363.9	20026.5	14977.4	17947.5	10851.7	16891.6
4.54_131.0704m/z	131.07	4.5353	neg	2-Ethyl-2-Hydroxybutyric acid	HMDB0001975	6411	LMFA01050387		77199	3639-21-2	LXVSANCQXSSLPA-UHFFFAOYSA-N	Lipids and lipid-like molecules	Fatty Acyls	Fatty acids and conjugates	***	63.1	46.6	M-H	C6H12O3	-7.27257	5087.7	4666.79	4498.79	4394.35	4356.31	4241.43	3943.84	4708.1	4514.01	4677.1	3088.39	4983.93	4920.93	6953.38	4581.94	4352.75	4028.82	4252.14	4644.31	4430.63	3135.4	4567.84	3115.61	4563.05	4196.41	4333.6	4794.72	4717.41	4425.59
0.76_248.1127m/z	248.113	0.757917	pos	D-1-[(3-Carboxypropyl)amino]-1-deoxyfructose	HMDB0038663	93321			131752417	10003-63-1	HUEOABWGBTXQNF-SFKDOBOXSA-N	Organic acids and derivatives	Carboxylic acids and derivatives	Amino acids, peptides, and analogues	**	63	23.1	M+H-H2O	C10H19NO7	-0.511774	31224.8	32430.8	31605.5	29049.3	33383.5	46481.5	32248.7	41788.5	36490	31441.7	41998	25202.7	36098.6	33680.9	13490.9	29222.7	11090.7	37883.8	79188.5	63147.3	36459.4	60252.8	53110.1	20354.2	14481.8	18553.8	22513.9	25342.9	19402.5
4.81_166.0622n	165.055	4.81455	neg	Phenyllactic acid	HMDB0000779	34529		C01479	3848	828-01-3	VOXXWSYKYCBWHO-UHFFFAOYSA-N	Phenylpropanoids and polyketides	Phenylpropanoic acids	Unclassified	***	63	65.9	M-H2O-H, M-H	C9H10O3	-4.80983	89319.9	88183.5	101996	105489	117692	86036.6	84726.3	271308	77869.8	200755	68729.1	143900	210321	349510	42473.9	35070.3	40563.5	77170.1	186441	140694	98387.4	186647	94219.7	111154	109936	60181.5	89508.1	270222	49728.2
12.53_264.2450n	282.279	12.5315	pos	(±)-(Z)-2-(5-Tetradecenyl)cyclobutanone	HMDB0037543	92402			10825540	173074-85-6	ITFDRFJPWYWSMZ-KTKRTIGZSA-N	Organic oxygen compounds	Organooxygen compounds	Carbonyl compounds	***	62.7	32.5	M+H, M+NH4, M+H-H2O	C18H32O	-1.11006	257992	241445	235607	232142	239311	447619	189131	185828	198150	123085	547058	275874	150735	524038	453799	145076	139744	137209	138836	152959	249378	170665	139931	143752	147168	190307	178071	180354	217461
4.59_209.0450m/z	209.045	4.58698	neg	Vanilpyruvic acid	HMDB0011714	62448			14124	1081-71-6	YGQHQTMRZPHIBB-UHFFFAOYSA-N	Benzenoids	Benzene and substituted derivatives	Phenylpyruvic acid derivatives	***	62.7	78.9	M-H	C10H10O5	-2.78465	97760	91277.1	91297.7	94142.7	89597.5	84219.2	84715.4	92101.3	95154.9	85415.6	64240.6	92005.3	95618.6	98234.9	95813.2	101232	96756	94586.1	65502.1	89766.4	61080.7	85218.5	62530.2	94429.6	86737.6	88463.9	96893.2	97349.5	101799
9.13_239.1284m/z	239.128	9.12763	neg	(2,2-Diethoxyethyl)benzene	HMDB0041610	327610			80584	6314-97-2	FYERTDTXGGOMGT-UHFFFAOYSA-N	Benzenoids	Benzene and substituted derivatives	Unclassified	**	62.7	19.3	M+FA-H	C12H18O2	-2.39706	1909.44	1832.11	2030.51	1846.49	1970.34	5348.89	4525.45	9248.31	6908.75	6833.62	6415.15	6784.76	3599.98	6104.92	7162.85	6087.89	5286.66	4866.7	4860.02	6206.09	3172.43	2732.61	5192.92	4863.74	5232.82	5235.27	6696.74	5115.5	10028.5
1.24_228.0733n	227.066	1.24328	neg	Deoxyuridine	HMDB0000012	5086		C00526	13712	951-78-0	MXHRCPNRJAMMIM-SHYZEUOFSA-N	Nucleosides, nucleotides, and analogues	Pyrimidine nucleosides	Pyrimidine 2'-deoxyribonucleosides	***	62.6	58.8	M-H, M+FA-H	C9H12N2O5	-5.69459	2678.53	2308.79	2821.06	2909.63	2721.37	2314.69	1868.98	2273.35	1870.7	2348.74	6615.22	3030.57	2777.75	3293.43	2686.98	1623.51	2038.28	1899.34	1914.03	6294.53	1845.04	2318.21	2853.01	1392.05	5988.45	1906.52	3331.71	2542.84	1775.43
4.30_302.1501m/z	302.15	4.30152	pos	Tryptophyl-Proline	HMDB0029091	85984			14409732		DXYQIGZZWYBXSD-UHFFFAOYSA-N	Organic acids and derivatives	Carboxylic acids and derivatives	Amino acids, peptides, and analogues	***	62.3	91.1	M+H	C16H19N3O3	0.759106	8018.67	8667.86	7750.1	9441.53	8523.59	4881.57	10747.2	2099.01	4068.13	5196.3	29269.4	1427.81	1354.92	5906.34	3620.08	2492.64	2232.19	6050.11	30073.7	1506.34	32555	3080.61	32700.3	16706.6	636.199	1228.93	4532.22	4347.75	2435.34
8.93_221.1542m/z	221.154	8.93095	neg	Polygonal	HMDB0256674				53462599		WJDOMTAMQVNRCX-UHFFFAOYSA-N	Organic oxygen compounds	Organooxygen compounds	Alcohols and polyols	**	62.3	17	M-H	C14H22O2	-2.43621	28870.3	29181.4	26063.9	29578.5	32974.4	18595.5	18233.7	18418.7	25133.3	10188.4	19712.1	21982.5	11484.6	23591.3	22382.2	15873.4	13139	11501.8	10504.1	15730.3	11928.9	17922.5	14631.8	12157	12030.8	14685.3	13205.7	16330.3	15349.5
9.44_370.2950m/z	370.295	9.4365	pos	Tetradecenoylcarnitine	HMDB0258884				129631631		JPZLYVBUZGYFKZ-UHFFFAOYSA-N	Lipids and lipid-like molecules	Fatty Acyls	Fatty acids and conjugates	***	62.1	30.5	M+H	C21H39NO4	-0.620961	3467.06	3436.67	3302.12	3279.35	3311.33	4353.44	16923.1	7272.24	13647	6133.13	13824	69.7832	1085.14	1531.23	27.5062	627.952	466.269	1162.15	5236.22	2735.48	3226.58	4716.86	7586.12	1780.63	469.765	376.004	966.579	740.387	330.311
0.67_203.0524m/z	203.052	0.666717	pos	scyllo-Inositol	HMDB0006088			C06153		488-59-5	CDAISMWEOUEBRE-CDRYSYESSA-N	Organic oxygen compounds	Organooxygen compounds	Alcohols and polyols	**	62	17.5	M+Na	C6H12O6	-1.0227	180918	167158	185324	179203	198716	42317.7	75856.1	124712	162645	82331.5	15512.3	536600	280407	496398	786574	285303	668635	26234.8	14270.8	120395	7711.72	60136.9	2909.44	191193	887155	475434	601003	343127	473974
0.79_148.0967m/z	148.097	0.78865	pos	Daunosamine	HMDB0250880				419075		WPJRFCZKZXBUNI-UHFFFAOYSA-N	Organic nitrogen compounds	Organonitrogen compounds	Amines	***	61.9	31.1	M+H	C6H13NO3	-0.869528	8705.18	10111.7	8655.44	9082.1	7893.9	4199.48	8330.72	7613.24	6341.45	7343.04	5466.67	17823.4	11197.2	14559.8	12531.8	8365.87	7565.91	6215	5977.36	6599.82	5219.67	10293.3	6306.15	8256.65	17926.3	14665	9339.33	7733.73	12711.9
0.70_118.0864m/z	118.086	0.696717	pos	3-Amino-3-methylbutanoic acid	HMDB0245806	449944			2760933		NFQAIWOMJQWGSS-UHFFFAOYSA-N	Organic acids and derivatives	Carboxylic acids and derivatives	Amino acids, peptides, and analogues	***	61.6	54.6	M+H	C5H11NO2	0.86579	1.36595e+06	1.47006e+06	1.22639e+06	1.11213e+06	1.18799e+06	2.06015e+06	1.17387e+06	1.53398e+06	901003	1.25386e+06	1.11814e+06	1.54645e+06	1.35236e+06	1.18094e+06	999393	731600	1.8335e+06	658939	1.35277e+06	2.84859e+06	2.45795e+06	3.206e+06	1.50871e+06	875366	1.02726e+06	909378	1.33238e+06	1.23344e+06	659855
0.77_202.0953n	203.103	0.77365	pos	L-Coprine	HMDB0034266			C08271	4479242		OEEZRBUCLFMTLD-UHFFFAOYSA-N	Organic acids and derivatives	Carboxylic acids and derivatives	Amino acids, peptides, and analogues	**	61.6	28.5	M+H, M+Na	C8H14N2O4	-0.385215	7999.23	9687.86	10570	10234.7	10678.9	2420.46	15703.1	381.86	3374.47	7210.28	35807.6	842.905	1165.95	3704.84	3673.17	3977.18	2085.6	7610.89	58758.1	6051.46	50252.9	8020.07	26200.6	10929.9	1130.63	1157.27	3287.83	896.81	2433.79
1.01_162.0761m/z	162.076	1.00715	pos	Fructosamine	HMDB0002030	58080			20484	4429-04-3	IXZISFNWUWKBOM-ARQDHWQXSA-N	Organic oxygen compounds	Organooxygen compounds	Carbohydrates and carbohydrate conjugates	***	61.4	63.5	M+H-H2O	C6H13NO5	0.265145	887.589	939.717	973.189	828.829	848.188	2194.73	1384.41	1480.8	822.692	1573.35	1609.2	426.537	579.735	639.841	400.114	350.82	520.373	1578.9	1636	2191.22	1848.27	4011.47	1441.74	323.048	586.108	352.584	509.218	442.748	466.994
0.66_302.1005m/z	302.101	0.658467	neg	Glycerylphosphorylcholine	HMDB0252858				11234		SUHOQUVVVLNYQR-UHFFFAOYSA-N	Lipids and lipid-like molecules	Glycerophospholipids	Glycerophosphocholines	***	61.3	35.4	M+FA-H	C8H20NO6P	-1.89506	157741	138440	186938	133626	183996	157453	86068	174037	90627.4	293365	106411	114550	151088	251183	89284.3	68696.5	125632	314494	151137	350186	264626	338682	176798	84372	101240	107182	119680	182162	83213.8
4.08_245.1625n	246.17	4.07612	pos	Isovalerylcarnitine	HMDB0000688		LMFA07070076		6426851	31023-24-2	IGQBPDJNUXPEMT-UHFFFAOYSA-N	Lipids and lipid-like molecules	Fatty Acyls	Fatty acid esters	***	61.3	84.2	M+H, M+Na	C12H23NO4	-0.654366	3.66386e+06	3.39062e+06	3.49308e+06	3.13854e+06	3.36957e+06	3.60172e+06	2.2515e+06	2.07294e+06	5.36432e+06	4.85038e+06	2.67407e+06	4.16807e+06	3.04167e+06	3.48359e+06	1.82613e+06	3.52217e+06	1.31035e+06	2.84921e+06	3.78061e+06	4.22998e+06	2.73425e+06	4.51641e+06	2.83182e+06	3.01764e+06	1.43842e+06	2.25479e+06	1.81077e+06	1.6219e+06	986843
1.89_247.1287m/z	247.129	1.89457	pos	Glutamylvaline	HMDB0028832	23993			6992567	5879-06-1	SITLTJHOQZFJGG-XPUUQOCRSA-N	Organic acids and derivatives	Carboxylic acids and derivatives	Amino acids, peptides, and analogues	***	61.1	33.1	M+H	C10H18N2O5	-0.512521	3984.33	3639.23	4079.52	4894.04	4381.88	4053.49	3020.79	3034.97	2068.57	4636.77	7266.74	3311.75	3325.15	6100.58	4958.19	1151.35	1474.46	3674.61	7952.23	3327.78	10802.7	4495.09	7517.99	5918.98	2476.81	3112.82	6279.3	2791.11	2126.43
4.89_171.0655m/z	171.066	4.89217	neg	6-(2-Hydroxyethoxy)-6-oxohexanoic acid	HMDB0061681				4066086		YXCHMHANQUUDOV-UHFFFAOYSA-N	Lipids and lipid-like molecules	Fatty Acyls	Fatty acids and conjugates	***	61.1	32	M-H2O-H	C8H14O5	-4.05033	13602.8	13297.1	13127.5	13520	14052.2	17609.9	24331	27696.4	25775.2	28057.6	23743.7	25453	20903.2	21793.7	23043.7	20047.7	18671.1	19545.3	20454.8	26807	18936.6	14611.5	17322.2	20826	19390.6	20245.5	19891.8	23696.1	30454.9
0.82_166.0531m/z	166.053	0.818533	pos	Methionine sulfoxide	HMDB0002005	63430		C02989	158980	3226-65-1	QEFRNWWLZKMPFJ-YGVKFDHGSA-N	Organic acids and derivatives	Carboxylic acids and derivatives	Amino acids, peptides, and analogues	***	61	63.5	M+H	C5H11NO3S	-0.896686	2763.57	3248.16	3105.16	2830.64	2859.3	1346.96	3491.03	2153.37	4903.84	1884.72	4961.17	2838.11	1615.84	1505.6	4093.04	2936.38	3822.51	1691.87	3957.62	1792.29	2517.19	1314.58	5751.84	2280.01	3498.64	2440.25	3524.61	1359.04	3317.83
5.21_146.0600m/z	146.06	5.20813	pos	2-Methyl-2H-1,3-benzoxazin-4(3H)-one	HMDB0249616				30199		MOFJSTXFUSYCDO-UHFFFAOYSA-N	Organoheterocyclic compounds	Benzoxazines	Unclassified	***	61	72.2	M+H-H2O	C9H9NO2	-0.0794266	18656	22169.5	19481.2	20048.2	18643.9	16134.3	15588	13952.3	14930.8	15858.9	26773.5	21805.3	32078.4	25396.1	25375.3	15501.4	21995.3	13241.2	29825.7	13100.2	24404.7	10978.2	34803.5	29837.1	15943.7	22455.7	28999.5	17027.9	28096.4
0.72_134.1175m/z	134.117	0.716983	pos	Diisopropanolamine	HMDB0251354	44741			8086	110-97-4	LVTYICIALWPMFW-UHFFFAOYSA-N	Organic nitrogen compounds	Organonitrogen compounds	Amines	**	60.9	16.1	M+H	C6H15NO2	-0.537432	91287.4	136573	100430	87877.9	142017	52787.3	33656.7	97522.9	24966.4	32322.5	292119	6734.97	5077.93	11697.5	3329.82	4944.35	5372.09	57732.2	312334	41471.1	297809	37240.1	227811	4655.23	4188.15	2357.09	3879.85	6209.86	1879.57
0.75_290.0879m/z	290.088	0.750283	neg	9-O-Acetylneuraminic acid	HMDB0255839				3266376		BJOZNDRNJJZHPZ-UHFFFAOYSA-N	Organic oxygen compounds	Organooxygen compounds	Carbohydrates and carbohydrate conjugates	**	60.8	15.2	M-H2O-H	C11H19NO9	-0.784371	15096.4	13778.2	14844.7	18200.6	16570	26429.6	13136.8	13775.4	11336.5	25441.9	10568.2	20503.1	19125.7	25810.7	13181.2	10710.1	13311.8	16235.6	12010.2	31076.1	17685.4	29339	13483.3	13790.3	20556.7	15467.4	19143.6	20890.3	11643.6
10.86_297.2431m/z	297.243	10.8622	neg	Ricinoleic acid	HMDB0034297			C08365	5282942	141-22-0	WBHHMMIMDMUBKC-XFXZXTDPSA-N	Lipids and lipid-like molecules	Fatty Acyls	Fatty acids and conjugates	***	60.7	51.9	M-H	C18H34O3	-1.38743	7600.4	7299.15	7777.06	8294.91	7504.28	6981.01	7476.96	8364.64	10290.1	7288.34	6558.43	10856.6	10743.6	10030.3	9945.54	9666.99	8482.69	6666.32	6073.41	6538.77	7549.79	6783.11	4999.64	12342.7	12249.9	8636.98	9407.51	18042	11163.7
12.45_303.2325m/z	303.233	12.4542	neg	12R-hydroxy-5Z,8Z,12Z-eicosatrienoic acid	HMDB0062290	36270	LMFA03050012		5283149		RFAKHEWADWLSJX-ZIQRGBBDSA-N	Lipids and lipid-like molecules	Fatty Acyls	Eicosanoids	**	60.5	17.9	M-H2O-H	C20H34O3	-1.36867	9443.99	8252.03	5918.58	8286.31	6294.88	19138.5	23861.3	11271	5476.76	11747.3	16341.3	3718.51	7019.38	4100.79	1635.28	3253.18	1474.37	10636.8	28200.2	8463.72	21624.4	24024.1	20041.1	4527.55	2648.06	2574.16	2999.55	6373.21	2617.23
10.30_426.3572m/z	426.357	10.2977	pos	Oleoylcarnitine	HMDB0005065				46907933	38677-66-6	IPOLTUVFXFHAHI-WHIOSMTNSA-O	Lipids and lipid-like molecules	Fatty Acyls	Fatty acid esters	**	60.4	13.6	M+H	C25H47NO4	-1.48662	11530	13499.8	12724.9	13121.6	12728.6	19864.8	37554.5	13371.7	13599.1	6660.06	30101.8	2110.82	6669.27	9195.75	1227.08	3040.31	2465.11	2403.03	33999.3	5941.68	27706.7	4575.58	12100.2	29983.8	3233.96	2256.64	3737.37	15161.8	3562.49
0.72_300.0387m/z	300.039	0.724683	neg	N-Acetylglucosamine 6-sulfate	HMDB0000814	5778		C04132	440235	10356-99-7	WJFVEEAIYIOATH-FMDGEEDCSA-N	Organic oxygen compounds	Organooxygen compounds	Carbohydrates and carbohydrate conjugates	***	60.3	38.5	M-H	C8H15NO9S	-2.60965	34574.6	33867.2	37519.2	44617.6	40247.6	37988.6	33441.6	43741	31434.8	34742.1	23624.9	43735.9	58857.9	78227.3	46708.6	28853	68631.1	24244.2	20335.9	40779.7	21864.8	36724.5	23080.1	37445.8	63750.1	35020.4	60554.2	70625.2	41731
1.98_262.1649m/z	262.165	1.98405	pos	Hydroxyvalerylcarnitine	HMDB0013132				145453469		PSRQDLCMEPQOQH-YZRBJQDESA-N	Unclassified	Unclassified	Unclassified	***	60.3	46	M+H	C12H23NO5	-0.0586759	4932.08	5175.83	5972.68	5491.55	6046.71	6010.58	3992.76	5898.9	4855.02	6339.72	6467.23	6281.29	5159.54	9146.58	5683.29	5519.3	4742.65	4975.88	4331.65	8060.9	4620.69	11225.7	5273.68	3833.41	6071.96	4547.52	6138.03	5090.37	3941.19
10.88_526.3511m/z	526.351	10.8764	neg	1-O-Hexadecyl-sn-glycero-3-phosphocholine	HMDB0243890	24070		C13903	3983	52691-62-0	VLBPIWYTPAXCFJ-UHFFFAOYSA-N	Lipids and lipid-like molecules	Glycerophospholipids	Glycerophosphocholines	***	60.3	98.2	M+FA-H	C24H52NO6P	-0.755202	207127	239447	221082	272032	263216	290606	230216	124912	293911	189562	306219	141191	221608	201663	79811.6	183932	103719	228173	192501	225571	301519	276688	228735	228131	130504	81497.5	229767	252078	137159
4.79_204.0655m/z	204.066	4.78505	pos	Methyl dioxindole-3-acetate	HMDB0038991	709353			14033762		BHWUWPHGCCRYBU-UHFFFAOYSA-N	Organoheterocyclic compounds	Indoles and derivatives	Indolyl carboxylic acids and derivatives	***	60.3	31.8	M+H-H2O	C11H11NO4	0.104238	2878.58	2714.14	2908.68	2749.79	2496.44	3667.91	3571.45	2922.26	3868.91	3322.54	6470.82	1160.78	1244.83	1571.93	779.892	973.474	1004.89	3190.55	7158.78	2881.25	5394.22	1888.54	8785.24	1781.91	1341.88	1118.21	1684.44	1284.98	1050.18
1.01_146.0924m/z	146.092	1.00715	pos	4-Guanidinobutanoic acid	HMDB0003464	6938		C01035	500	463-00-3	TUHVEAJXIMEOSA-UHFFFAOYSA-N	Organic acids and derivatives	Carboxylic acids and derivatives	Amino acids, peptides, and analogues	***	60.2	49.8	M+H	C5H11N3O2	-0.357175	1258.91	1300.02	1264.92	1198.04	1175.68	1458.28	1754.14	511.187	799.169	1276.14	2802.53	1224.11	1244.3	1498.52	183.704	426.416	337.371	605.861	3278.53	340.085	3804.79	509.939	2291.66	1941.87	370.973	801.51	1017.78	1059.62	527.213
1.05_213.1232m/z	213.123	1.05462	pos	Hydroxyprolyl-Valine	HMDB0028876	85782			61158071		OBSIPTVJSOCDLZ-UHFFFAOYSA-N	Organic acids and derivatives	Carboxylic acids and derivatives	Amino acids, peptides, and analogues	***	60	49.1	M+H-H2O	C10H18N2O4	-0.826764	50290.1	49457.1	45784.5	42620.2	47491.5	28813.8	63587.9	8113.98	20911.4	36838.9	185251	12822.2	8625.81	22592.9	13343.4	3946.44	10852.5	34151.6	203684	7967.31	182271	16548.8	163615	59895.3	5488.62	7943.39	15621.9	18405.6	12072.9
4.57_191.0575n	172.04	4.56667	neg	xi-2,3-Dihydro-2-oxo-1H-indole-3-acetic acid	HMDB0035514	90795			3080590	2971-31-5	ILGMGHZPXRDCCS-UHFFFAOYSA-N	Organoheterocyclic compounds	Indoles and derivatives	Indolyl carboxylic acids and derivatives	**	60	18.1	M-H2O-H, M-H	C10H9NO3	-4.07595	13168.6	12560.2	13020.8	12179.2	12518.3	10748.7	5902.35	7500.39	7646.72	8697.94	9609.9	14634.9	20624.9	15320.1	17494.3	8955.27	9460.7	7636.93	10987.5	7931.23	9869.16	5248.62	9860.44	22230.3	6623.68	10260.7	17278.4	12937	16148.8
3.75_260.1371n	261.144	3.75443	pos	gamma-Glutamylleucine	HMDB0011171	23750			151023	2566-39-4	MYFMARDICOWMQP-YUMQZZPRSA-N	Organic acids and derivatives	Carboxylic acids and derivatives	Amino acids, peptides, and analogues	***	59.8	81.9	M+H, M+Na	C11H20N2O5	-0.374259	12798.8	13053.5	13836.5	10821.2	13108.6	19827	13386.8	7975.6	9780.5	16610.3	44088	3182.96	4694.96	5582.68	2902.98	1073.76	1201.34	11398.5	43556.8	7935.77	45460.6	11607.7	35117.5	5854.77	1633.5	1696.09	3746.71	3677.48	1335.57
4.49_194.0813m/z	194.081	4.49283	pos	Phenylacetylglycine	HMDB0000821	4237		C05598	68144	500-98-1	UTYVDVLMYQPLQB-UHFFFAOYSA-N	Organic acids and derivatives	Carboxylic acids and derivatives	Amino acids, peptides, and analogues	***	59.8	64.3	M+H	C10H11NO3	0.703531	786.99	831.124	854.761	882.157	774.716	989.419	855.845	628.044	667.438	411.687	822.485	1163.46	911.788	729.618	589.633	676.914	560.5	377.838	399.539	830.193	4061.09	986.761	343.126	560.996	935.683	677.734	882.946	918.57	565.393
0.71_146.1174m/z	146.117	0.709417	pos	4-Trimethylammoniobutanoic acid	HMDB0001161			C01181	725		JHPNVNIEXXLNTR-UHFFFAOYSA-N	Lipids and lipid-like molecules	Fatty Acyls	Fatty acids and conjugates	***	59.6	36.9	M+H	C7H15NO2	-0.833843	255372	272219	213841	207879	263070	408683	174387	234469	194055	280705	167745	285191	369616	429013	234345	270104	501339	136229	261418	596537	279957	504299	246247	212427	295248	248933	247788	193030	214204
0.79_145.0495m/z	145.049	0.78865	pos	3-Hydroxy-2-methylglutaric acid	HMDB0029169					1189155-79-0	JJSWRLIXMHKPEW-IUYQGCFVSA-N	Lipids and lipid-like molecules	Fatty Acyls	Fatty acids and conjugates	***	59.6	30.1	M+H-H2O	C6H10O5	-0.456586	5500.3	5374.37	5723.65	5450.83	5097.74	6028.26	4316.49	6848.04	4390.43	5627.2	4175.46	6914.23	6236.14	9327.32	3800.03	5312.88	4085.13	5193.6	5408.68	6616.28	5524.44	7179.52	3614.54	6116.78	6736.49	5513.7	6614.86	7672.76	5127.62
5.57_138.0187m/z	138.019	5.57102	neg	4-Nitrophenol	HMDB0001232	4100		C00870	980	100-02-7	BTJIUGUIPKRLHP-UHFFFAOYSA-N	Benzenoids	Phenols	Nitrophenols	***	59.6	79.9	M-H	C6H5NO3	-6.61046	16231.7	16210.8	16536.8	16350.3	16325.3	15456.1	15844.4	16277.5	16037.9	15074.8	14626.1	16533.6	16860.3	17600.3	17347.4	17255.7	16490.3	16937.8	15112.1	16652.7	14279.9	16202.2	15731.8	16510	16526.5	16698.7	16771.2	16744.8	16436.4
0.68_214.0480m/z	214.048	0.6755	neg	Glycerylphosphorylethanolamine	HMDB0000114	5151		C01233	123874	1190-00-7	JZNWSCPGTDBMEW-UHFFFAOYSA-N	Lipids and lipid-like molecules	Glycerophospholipids	Glycerophosphoethanolamines	**	59.5	23	M-H	C5H14NO6P	-3.00979	39122.6	37908.5	43601.3	51686.3	54582	32559.9	26204.1	48998.2	24665.1	36738.4	11195.5	60511.5	71942	143539	72908.4	14557.5	67562.8	32874.6	19542	61470.3	33577.1	62204.9	29709.4	28309.1	82302.4	32114.6	110588	100212	44987
10.18_612.3304m/z	612.33	10.1791	neg	LysoPC(22:6(4Z,7Z,10Z,13Z,16Z,19Z)/0:0)	HMDB0010404	40322	LMGP01050056	C04230	10415542	162440-05-3	LSOWKZULVQWMLY-APPDJCNMSA-N	Lipids and lipid-like molecules	Glycerophospholipids	Glycerophosphocholines	*	59.5	99.4	M+FA-H	C30H50NO7P	-0.433912	1.492e+06	1.38182e+06	1.42399e+06	1.30222e+06	1.48514e+06	1.58798e+06	1.67436e+06	1.15918e+06	1.67807e+06	1.60098e+06	1.70224e+06	759925	928009	1.13804e+06	602661	814603	581558	1.62481e+06	1.9421e+06	1.8559e+06	1.87224e+06	1.58142e+06	2.09068e+06	802460	631106	647883	897430	1.11659e+06	818513
0.80_134.0270m/z	134.027	0.8033	pos	Thiazolidine-4-carboxylic acid	HMDB0258979						DZLNHFMRPBPULJ-UHFFFAOYSA-N	Organic acids and derivatives	Carboxylic acids and derivatives	Amino acids, peptides, and analogues	**	59.4	12	M+H	C4H7NO2S	-0.108231	5022.22	5998.62	5428.18	5156.86	5895.17	7156.57	2918.95	4960.66	2701.78	8325.79	7710.82	4596.13	6215.52	4138.37	2434.9	2694.27	2020.45	8591.79	7317.34	10132.7	11995.3	14841.2	10316	3563.74	1967.44	3650.53	2535.44	4624.59	2082.45
0.94_243.0853n	244.093	0.942117	pos	Cytidine	HMDB0000089	3376		C00475	6175	65-46-3	UHDGCWIWMRVCDJ-XVFCMESISA-N	Nucleosides, nucleotides, and analogues	Pyrimidine nucleosides	Unclassified	***	59.3	67.6	M+H, M+Na	C9H13N3O5	-0.878491	4390.63	4136.52	3872.15	3540.19	3514.99	6342.04	3247.16	5061.08	3694.81	4336.02	6329.03	2314.16	4453.9	5324.61	1476.56	2646.65	1242.76	4804.65	5948	4786.66	4494.39	6205.61	7406.97	3195.68	1674.27	1860.56	2822.69	3198.13	1915.46
1.32_276.1441m/z	276.144	1.32085	pos	Glutarylcarnitine	HMDB0013130					102636-82-8	NXJAXUYOQLTISD-SECBINFHSA-O	Lipids and lipid-like molecules	Fatty Acyls	Fatty acid esters	***	59.3	75.2	M+H	C12H21NO6	-0.119662	7255.95	6492.8	6292.34	6060.43	6095.45	11793.9	4869.3	11578.3	4814.35	7179.42	8352.2	5695.19	8328.28	7007.64	4000.21	5219.98	1880.62	6345.99	13235.6	7948.97	6313.82	21762.7	10316.3	3369.4	5102.31	4520.03	6286.8	4016.61	2818.91
1.36_175.0477m/z	175.048	1.35565	pos	N1-Methyl-2-pyridone-5-carboxamide	HMDB0004193	7025		C05842	69698	701-44-0	JLQSXXWTCJPCBC-UHFFFAOYSA-N	Organoheterocyclic compounds	Pyridines and derivatives	Pyridinecarboxylic acids and derivatives	***	59.3	45.5	M+Na	C7H8N2O2	-0.468375	1175.92	1285.76	1046.2	1112.49	990.702	1489.85	750.821	1027.72	401.424	415.991	128.588	2878.45	2467.52	1172.55	910.347	2751.93	1166.97	1052.62	1301.48	2789.12	754.94	1322.44	453.188	829.315	2046.57	1454.71	1826.42	1933.92	4365.12
11.03_554.3460m/z	554.346	11.034	neg	LysoPC(17:0/0:0)	HMDB0012108	24068	LMGP01050024	C04230	24779463	50930-23-9	SRRQPVVYXBTRQK-XMMPIXPASA-N	Lipids and lipid-like molecules	Glycerophospholipids	Glycerophosphocholines	***	59.3	98.1	M+FA-H	C25H52NO7P	-0.764104	4.28934e+06	4.01076e+06	4.08901e+06	4.96597e+06	4.41202e+06	4.94699e+06	5.31966e+06	4.99036e+06	5.73013e+06	5.05576e+06	5.6756e+06	4.08614e+06	4.7313e+06	4.79167e+06	3.65412e+06	5.16137e+06	4.49412e+06	3.81506e+06	4.53689e+06	5.1206e+06	4.10568e+06	3.01116e+06	2.56505e+06	4.94072e+06	3.75419e+06	4.16628e+06	4.25948e+06	6.32297e+06	5.20646e+06
3.95_188.0706m/z	188.071	3.94542	pos	3-Indolehydracrylic acid	HMDB0059765				69733299		HWRVAGPWLQXABS-UHFFFAOYSA-N	Organoheterocyclic compounds	Indoles and derivatives	Indolyl carboxylic acids and derivatives	***	59.3	71.4	M+H-H2O	C11H11NO3	-0.0344246	832.243	901.138	905.778	1045.31	850.536	328.052	204.233	642.023	292.197	259.085	167.98	1531.84	1298.01	1455.88	2466.61	614.592	1287.91	131.988	122.698	811.804	228.069	238.274	172.277	870.449	1897.27	1399.58	1604.79	1015.9	1671.63
5.18_187.0968m/z	187.097	5.18217	neg	Azelaic acid	HMDB0000784	5750	LMFA01170054	C08261	2266	123-99-9	BDJRBEYXGGNYIS-UHFFFAOYSA-N	Lipids and lipid-like molecules	Fatty Acyls	Fatty acids and conjugates	***	59.3	76.7	M-H	C9H16O4	-3.9093	43158.7	40498.1	39784.5	39044.5	37839.2	40404.5	42747.1	43049.2	42920.7	38183.3	33976.2	41096.1	39882.2	38935.1	39691	42164	39347.2	39904.4	35521	40423.5	32869.9	37464.5	31957.6	38755.6	37079.5	37626.1	36637.1	38823.8	39456
9.85_263.1649m/z	263.165	9.84992	neg	4,7(11)-Guaiadien-8-one	HMDB0038201	92935			75582266		KOBSLTSXWKEUCB-UHFFFAOYSA-N	Lipids and lipid-like molecules	Prenol lipids	Sesquiterpenoids	**	59.1	8.73	M+FA-H	C15H22O	-1.46163	25745	22296.3	24163.7	31681.8	29144.1	23130	23269.1	28306.9	29961.6	26103.9	25745.3	22497.5	22988.3	24487.1	25844.5	27082	27508.4	26306.7	20860.1	22819.2	23339.6	27556.6	21359.9	27581	25645.4	30500	29129.9	36996.9	37733.8
3.45_117.0547m/z	117.055	3.4493	neg	2-Hydroxy-3-methylbutyric acid	HMDB0000407	5396	LMFA01050478		99823	4026-18-0	NGEWQZIDQIYUNV-UHFFFAOYSA-N	Lipids and lipid-like molecules	Fatty Acyls	Fatty acids and conjugates	***	59	66.7	M-H	C5H10O3	-8.72295	3948.7	4130.6	3942.75	3427.24	3376.46	4329.4	4214.37	4722.99	3712.34	3326.96	2784.14	6096.18	6769.53	5540.31	4142.48	3466.16	3521.05	3637.97	2909.37	3776.66	2789.94	3558.81	2344.8	3735.28	3327.42	2560.37	4180.89	4501.18	2324.61
4.77_447.0922m/z	447.092	4.76603	pos	6-C-beta-D-Glucopyranosyl-5,7,2',4',5'-pentahydroxyflavone	HMDB0301968						VGWBNVOKYXNHPW-JWFOYSBNSA-N	Phenylpropanoids and polyketides	Flavonoids	Flavonoid glycosides	**	59	0	M+H-H2O	C21H20O12	-0.0526729	640.229	593.077	639.003	722.032	585.539	845.43	1717.8	31.306	1241.54	1653.58	1362.74	2.8649e-07	490.241	2.8649e-07	2.8649e-07	2.8649e-07	2.8649e-07	441.823	123.043	390.857	2021.69	674.373	2.8649e-07	285.553	5056.17	2.8649e-07	337.965	320.402	2.8649e-07
5.40_137.0235m/z	137.024	5.4022	neg	Salicylic acid	HMDB0001895	616		C00805	338	69-72-7	YGSDEFSMJLZEOE-UHFFFAOYSA-N	Benzenoids	Benzene and substituted derivatives	Benzoic acids and derivatives	***	59	90.3	M-H	C7H6O3	-6.60356	3353.09	3324.69	3372.9	3596.9	3455.57	3513.12	3341.6	3495.17	3478.3	3389.58	2997.14	3562.51	4427.19	3528.33	3428.93	3639.8	3224.55	3330.48	3315.42	3587.32	3256.85	3462.45	3178.1	3443.3	3304.35	3618.38	3390.47	3345.92	3432.25
0.74_249.1081m/z	249.108	0.743617	pos	gamma-Glutamylthreonine	HMDB0029159	86051			53861142	5652-48-2	GWNXFCYUJXASDX-ZDLURKLDSA-N	Organic acids and derivatives	Carboxylic acids and derivatives	Amino acids, peptides, and analogues	**	58.8	0	M+H	C9H16N2O6	-0.157685	2162.21	2467.93	2395.45	2503.28	2256.26	3141.92	1969.37	2181.7	1422.03	2470.95	4101.42	1267.11	3070.84	1764.4	1084.65	879.024	1907.04	1794.02	5514.38	2342.69	6377.04	2478.1	5680.18	2813.65	42.8622	949.979	588.074	1532.71	1030.85
1.30_233.1131m/z	233.113	1.30422	pos	gamma-Aminobutyric acid glutamate	HMDB0252609						FUDYOSHJTIAFOK-UHFFFAOYSA-N	Organic acids and derivatives	Carboxylic acids and derivatives	Amino acids, peptides, and analogues	**	58.8	0	M+H	C9H16N2O5	-0.511581	567.208	628.847	528.093	585.395	536.95	362.302	266.073	118.801	342.825	183.18	748.463	1913.92	1462.76	260.37	680.222	148.472	1331.63	212.177	453.896	620.518	654.244	171.124	510.381	180.591	477.257	1111.92	462.187	739.774	1152.17
11.27_311.2013m/z	311.201	11.2661	neg	(+)-Norgestrel	HMDB0242257				4542		WWYNJERNGUHSAO-UHFFFAOYSA-N	Lipids and lipid-like molecules	Steroids and steroid derivatives	Estrane steroids	**	58.8	0	M-H	C21H28O2	-1.27693	3866.79	4802.34	5273.06	7857.41	6820.61	6638.75	6108.75	5245.63	7606.75	6860.87	5012.45	4872.42	4331.18	5252.03	4505.88	4592.59	5412.84	4860.18	4852.16	4631.77	4965	4279.56	5052	7071.04	6500.3	6704.64	6930.36	5340.92	7608.82
4.08_263.1389m/z	263.139	4.08492	pos	Phenylalanylproline	HMDB0011177				7020641		WEQJQNWXCSUVMA-RYUDHWBXSA-N	Organic acids and derivatives	Carboxylic acids and derivatives	Amino acids, peptides, and analogues	**	58.8	17	M+H	C14H18N2O3	-0.387048	24404.1	25716	26816	25893	25392.3	8132.13	32778.3	3197.01	8824.35	9851.04	83017.9	4341.51	3128	14738.4	15916.1	7470.93	6834.13	12469.4	88643	2342.87	96383	3636.14	68729.5	36808.7	1786.27	3605.57	13202	8311.67	10278.4
5.16_243.0877m/z	243.088	5.16088	pos	Lumichrome	HMDB0254199	64742		C01727	506	1086-80-2	ZJTJUVIJVLLGSP-UHFFFAOYSA-N	Organoheterocyclic compounds	Pteridines and derivatives	Alloxazines and isoalloxazines	***	58.8	47.6	M+H	C12H10N4O2	0.185847	4263.43	4667.69	4440.83	3838.95	5424.92	3529.79	4713.31	1842.08	4734.07	2747.23	4331.77	2526.94	4492.32	4780.67	3606.91	10787.9	2941.68	2991.44	4553.9	2971.42	4340.81	1985.72	3023.26	7899.97	2946.95	2714.22	5505.09	4184.95	3730.58
8.31_253.1441m/z	253.144	8.31038	neg	(5R,6S)-5,6-Epoxy-7-megastigmen-9-one	HMDB0034984	90350			5352481		ZTJZJYUGOJYHCU-RMKNXTFCSA-N	Organoheterocyclic compounds	Oxepanes	Unclassified	**	58.8	23.4	M+FA-H	C13H20O2	-1.89407	8438.36	9180.67	8393.05	9081.24	8650.7	8109.18	8886.43	9172.02	8417.23	8367.47	7498.79	9875.31	8835.01	7920.67	8420.9	8219.65	9955.67	9310.33	7963.2	8610.26	7834.32	8436.39	7381.8	8336.83	8308.05	9230.16	9011.3	8422.44	8501.21
0.76_245.1130m/z	245.113	0.757917	pos	Nopalinic acid	HMDB0029437	65631		C01683	4474580	63409-16-5	UXZAXFPFSQRZOZ-UHFFFAOYSA-N	Organic acids and derivatives	Carboxylic acids and derivatives	Amino acids, peptides, and analogues	**	58.7	0	M+H-H2O	C10H18N2O6	-0.668966	7398.77	8043.48	7838.41	5994.03	7855.58	4914.46	5280.14	771.228	2825.17	4963.7	25298.5	647.805	781.518	1914.79	323.773	2.8649e-07	2.8649e-07	4460.97	24683.5	1068.79	33681.3	2032.21	45026.8	3404.88	2.8649e-07	253.871	207.747	2148.68	12.5188
10.69_193.1586m/z	193.159	10.6869	pos	2-Propenyl cyclohexanebutanoate	HMDB0038291	354363	LMFA07010743		61405	7493-65-4	SIIAEMSHVLJRHI-UHFFFAOYSA-N	Lipids and lipid-like molecules	Fatty Acyls	Fatty acid esters	**	58.7	0	M+H-H2O	C13H22O2	-0.38737	10751.2	8741.63	10153.5	11735.1	11055.4	11504.7	11251.9	11614	11849.9	9396.74	11685.5	9933.21	9697.72	9874.86	11231.4	11259.2	10506.6	9461.64	9060.43	9311.98	8320.03	8000.66	8902.21	11631.2	11880.6	13308.5	12053.4	12156.1	14665.3
4.26_338.0878m/z	338.088	4.25713	neg	2-Methoxyacetaminophen glucuronide	HMDB0240215					53446-12-1	GDCCQRYSPGZVPX-DKBOKBLXSA-N	Organic oxygen compounds	Organooxygen compounds	Carbohydrates and carbohydrate conjugates	**	58.7	0	M-H2O-H	C15H19NO9	-0.936729	651.899	500.001	405.204	632.963	504.854	267.478	2.8649e-07	563.444	2.8649e-07	2.8649e-07	2.8649e-07	148.269	2335.7	65.0827	2.8649e-07	2.8649e-07	80.9929	2.8649e-07	2.8649e-07	3559.04	3731.25	907.361	2.8649e-07	71.4469	125.498	2.8649e-07	1239.94	1917.62	2.8649e-07
0.70_129.0659m/z	129.066	0.696717	pos	Alanylglycine	HMDB0006899	23977			6998028		CXISPYVYMQWFLE-VKHMYHEASA-N	Organic acids and derivatives	Carboxylic acids and derivatives	Amino acids, peptides, and analogues	**	58.6	0	M+H-H2O	C5H10N2O3	0.397161	52883	56936.9	51896.1	49678.2	49933.6	47109.8	51288	51283.8	54364.3	49570.9	50640.1	59348	60057	63671.7	59091.6	56801.5	59211.5	49919.6	49603.8	56658.9	52028.3	54613.4	51737.6	52196.2	59376.6	58560.7	60237.9	49785.6	56874.1
0.78_215.0667m/z	215.067	0.781333	neg	Tris(carboxymethyl)ethylenediamine	HMDB0257993				21947007		NSUREUXAEPDXIL-UHFFFAOYSA-N	Organic acids and derivatives	Carboxylic acids and derivatives	Amino acids, peptides, and analogues	**	58.6	0	M-H2O-H	C8H14N2O6	-2.63134	2103.96	1757.17	1799.86	1671.52	2337.36	2268.02	1310.48	556.15	1225.98	2426.8	5107.52	1010.25	582.797	508.496	283.708	286.949	317.794	1104	5089.65	1171.12	3941.11	1213.42	9428.84	1901.77	164.82	517.695	1015.54	940.112	758.33
1.07_145.0495m/z	145.049	1.06563	pos	Conduritol epoxide	HMDB0247281				2859		ZHMWOVGZCINIHW-UHFFFAOYSA-N	Organoheterocyclic compounds	Oxepanes	Unclassified	**	58.6	0	M+H-H2O	C6H10O5	-0.452705	5098.98	5798.94	4464.08	4817.72	5568.28	4655.28	4719.54	6508.58	5894.61	4093.05	4647.21	4715.1	5144.46	4771.17	6338.49	4313.68	3854.58	2935	4374.21	5268.6	3262.87	6311.66	3125.57	3874.02	4947.1	4359.82	4489.66	5320.23	4788.01
10.15_525.2852n	524.278	10.1478	neg	LysoPE(0:0/22:6(4Z,7Z,10Z,13Z,16Z,19Z))	HMDB0011496	62284	LMGP02050060		53480945		TWBVHOYVCUOMJY-PAUXXPOVSA-N	Lipids and lipid-like molecules	Glycerophospholipids	Glycerophosphoethanolamines	*	58.6	94.9	M-H, 2M-H	C27H44NO7P	-0.556017	768501	918427	1.16064e+06	1.04577e+06	1.03913e+06	1.34639e+06	1.11516e+06	656494	1.15218e+06	1.04059e+06	992747	310937	610850	604082	180810	765810	255762	1.24397e+06	1.31062e+06	1.15583e+06	1.03235e+06	866702	1.33255e+06	511610	414557	403672	684031	708713	598660
1.02_172.0847n	173.092	1.02303	pos	Glycylproline	HMDB0000721	23672			3013625		KZNQNBZMBZJQJO-YFKPBYRVSA-N	Organic acids and derivatives	Carboxylic acids and derivatives	Amino acids, peptides, and analogues	***	58.5	77.4	M+H, M+Na	C7H12N2O3	-0.353582	2585.57	2346.23	2459.77	2161.94	2045.22	1220.64	3852.63	629.928	957.374	1648.65	8226.87	615.796	558.914	1513.9	1255.33	772.847	727.296	1675.15	10320.4	479.829	8639.41	694.532	7063.52	3396.1	506.04	417.516	1387.62	893.718	996.336
1.02_230.1135m/z	230.113	1.02303	pos	Prolyl-Asparagine	HMDB0029012				18464218		JQOHKCDMINQZRV-UHFFFAOYSA-N	Organic acids and derivatives	Carboxylic acids and derivatives	Amino acids, peptides, and analogues	***	58.5	47	M+H	C9H15N3O4	-0.146181	1105.95	966.365	1152.14	845.513	1196.38	422.423	1890.73	109.726	346.783	423.647	4161.57	206.866	354.045	605.587	529.658	468.798	310.874	467.206	4906.97	67.9684	5797.46	104.556	6121.69	1379.4	39.9627	230.683	483.44	615.336	349.628
11.20_271.2275m/z	271.228	11.2027	neg	6-Hydroxyhexadecanoic acid	HMDB0112192				12398972	58763-57-8	DLMIUMCETWCTHV-UHFFFAOYSA-N	Lipids and lipid-like molecules	Fatty Acyls	Fatty acids and conjugates	**	58.5	0	M-H	C16H32O3	-1.25063	6570.21	5483.57	5567.5	7264.1	7031.43	6226.15	6857.58	6311.39	6811.99	7307.72	4902.3	6755.85	7276.19	6288.35	7287.28	7087.75	5963.22	5131.76	4972.01	6405.8	6354.18	4888.15	4309.34	6667.22	6727.24	6555.04	6889.7	7375.9	7811.16
3.95_179.0343m/z	179.034	3.95048	neg	cis-Caffeic acid	HMDB0003501			C01481	1549111	4361-87-9	QAIPRVGONGVQAS-RQOWECAXSA-N	Phenylpropanoids and polyketides	Cinnamic acids and derivatives	Hydroxycinnamic acids and derivatives	**	58.5	0	M-H	C9H8O4	-3.82071	179.356	255.307	193.374	252.438	144.245	268.576	224.893	210.77	228.363	231.032	440.905	123.701	214.726	156.225	115.083	72.0873	116.195	111.403	495.814	182.427	259.863	185.023	446.426	117.554	164.571	109.846	139.051	154.516	109.897
0.78_243.0618m/z	243.062	0.781333	neg	Pseudouridine	HMDB0000767	5734		C02067	15047	1445-07-4	PTJWIQPHWPFNBW-GBNDHIKLSA-N	Nucleosides, nucleotides, and analogues	Nucleoside and nucleotide analogues	Unclassified	**	58.4	28.9	M-H	C9H12N2O6	-1.98696	7240.43	7677.78	6178.32	7628.4	6394.26	9881.09	6348.79	8022.24	6521.74	10077	9031.48	6523.33	7652.35	7035.55	3668.38	4914.6	3386.1	7521.57	10327.6	7849.54	12305.6	9958.52	11133	5218.9	7600.15	6062.96	6049.66	5520.7	3655.08
0.92_307.0437m/z	307.044	0.924617	pos	Formycin b	HMDB0252449				3411		MTCJZZBQNCXKAP-UHFFFAOYSA-N	Organic oxygen compounds	Organooxygen compounds	Carbohydrates and carbohydrate conjugates	**	58.4	0	M+K	C10H12N4O5	-0.781657	1999.43	2648.86	2197.36	2327.2	2064.79	3985.31	2072.32	4486.52	2233.19	2466.44	2749.02	1195.17	2731.01	2541.53	670.529	917.742	669.391	1293.01	4171.65	2502.58	2209.1	1243.89	2831.31	1457.9	803.63	764.344	2640.99	2134.64	1011.5
1.05_244.1059n	227.103	1.05462	pos	gamma-Glutamylproline	HMDB0029157	86049			9856242	53411-63-5	VBCZKAGVUKCANO-BQBZGAKWSA-N	Organic acids and derivatives	Carboxylic acids and derivatives	Amino acids, peptides, and analogues	***	58.4	50.8	M+H-H2O, M+H	C10H16N2O5	0.0117807	46011.2	52264.4	44642.9	37944.6	45726.7	22621	67601.3	10264.1	33720	36892	112451	10057.7	9716.98	20531	17397	7229.3	9244.71	24794.3	142526	8563.16	94046.6	16334.5	94996.3	43897.5	4723.02	7054.61	17286.9	17055	13423.3
1.11_269.1607m/z	269.161	1.11255	pos	4-Amino-1-[(1S,2S,4S)-4,5-bis(hydroxymethyl)-2-bicyclo[3.1.0]hexanyl]pyrimidin-2-one	HMDB0250724				76521781		MTUCIFRYYJNIDP-UHFFFAOYSA-N	Nucleosides, nucleotides, and analogues	Nucleoside and nucleotide analogues	Cyclopentyl nucleosides	**	58.4	0	M+NH4	C12H17N3O3	-0.618178	254.402	310.064	327.217	340.583	283.104	52.8945	273.439	60.5912	307.659	233.915	1297.47	159.607	227.546	188.799	2.8649e-07	2.8649e-07	345.1	53.3618	864.126	197.919	552.534	130.457	3253.86	2.8649e-07	2.8649e-07	2.8649e-07	2.8649e-07	104.644	2.8649e-07
1.41_233.1131m/z	233.113	1.4146	pos	Aspartyl-Valine	HMDB0028766				4991131		CPMKYMGGYUFOHS-UHFFFAOYSA-N	Organic acids and derivatives	Carboxylic acids and derivatives	Amino acids, peptides, and analogues	**	58.4	0	M+H	C9H16N2O5	-0.619398	386.636	376.203	349.075	362.22	365.965	241.776	224.634	316.436	227.982	262.412	117.931	717.915	692.767	730.812	898.486	214	504.278	170.313	106.825	415.176	97.4445	336.977	39.5355	249.149	717.384	472.46	716.909	447.48	536.261
4.04_218.0453m/z	218.045	4.04118	neg	8-Methoxykynurenate	HMDB0060426	63556		C05830	76230		BXZSKDOPGDPDEG-UHFFFAOYSA-N	Organoheterocyclic compounds	Quinolines and derivatives	Quinoline carboxylic acids	**	58.4	0	M-H	C11H9NO4	-2.78794	864.395	837.653	910.245	868.138	921.323	1077	1230.3	636.755	1075.62	1057.88	1853.24	791.282	1125.5	785.946	492.522	73.0651	680.906	738.325	1756.62	827.354	1635.69	341.686	2090.76	779.771	899.099	394.305	890.947	574.512	421.521
8.94_277.1798m/z	277.18	8.93602	pos	Panaquinquecol 2	HMDB0038938	93549	LMFA05000687		14827985	133921-58-1	UJQVRPFUQYYCTH-UHFFFAOYSA-N	Lipids and lipid-like molecules	Fatty Acyls	Fatty alcohols	**	58.4	0.0878	M+H	C17H24O3	-0.0975426	8802.39	9341.33	9516.78	9758.67	8884.09	5571.56	5185.41	4871.96	7769.88	4401.3	5986.72	7152.12	4036.33	7818.65	6603.72	5237.21	4795.07	3938.49	3329.01	4938.28	4747.71	6024.53	5127.38	4138.17	4636.53	5047.02	5083.54	5690.93	6396.46
1.14_260.1605m/z	260.16	1.14465	pos	Lysylhydroxyproline	HMDB0028952				68578696	870233-57-1	BFDLYDRHDPSQHM-VGMNWLOBSA-N	Organic acids and derivatives	Carboxylic acids and derivatives	Amino acids, peptides, and analogues	**	58.3	0	M+H	C11H21N3O4	-0.0688792	454.494	402.572	357.09	336.138	416.962	336.834	406.486	183.749	381.025	292.969	825.95	203.671	423.746	544.458	216.158	274.577	244.988	236.343	919.888	245.12	880.123	156.504	1159.18	710.934	63.7125	294.503	257.307	356.785	143.153
10.84_524.3352m/z	524.335	10.8439	neg	LysoPC(P-16:0/0:0)	HMDB0010407	40402	LMGP01070006		10917802		HTZINLFNXLXRBC-CQLBIITFSA-N	Lipids and lipid-like molecules	Glycerophospholipids	Glycerophosphocholines	***	58.3	97.5	M+FA-H	C24H50NO6P	-1.11804	73519.1	85606.8	83098.2	94362.9	88459.6	107088	88890.5	52215.3	98104.9	66788.3	92021.5	32909.6	70278.7	70170.7	17687.4	53754.7	26682.2	59552.3	108593	72573.2	113216	79677.3	95406.7	70440.5	29476.1	28383.6	72024.4	69547.7	43058.4
0.68_146.0813m/z	146.081	0.684167	neg	(2R,3R,4R)-2-Amino-4-hydroxy-3-methylpentanoic acid	HMDB0029449	86276	LMFA01050440		354197		OSCCDBFHNMXNME-UHFFFAOYSA-N	Organic acids and derivatives	Carboxylic acids and derivatives	Amino acids, peptides, and analogues	**	58.2	0	M-H	C6H13NO3	-6.5737	93025.2	92247.2	90807.4	105393	98039.8	108350	102919	109848	129892	91025	89573.1	103455	81826.2	149483	69663.4	63403.1	84845.9	96280.4	97216.6	53034.2	62157.1	57351	74771.6	77690.2	84635.2	70137.4	103869	80863.2	65093
0.76_282.1194m/z	282.119	0.757917	pos	N-(1-Deoxy-1-fructosyl)threonine	HMDB0037843	92651			131752246	70954-04-0	JUBGLICOZRKBCO-KNWYLTHMSA-N	Organic oxygen compounds	Organooxygen compounds	Carbohydrates and carbohydrate conjugates	**	58.2	0	M+H	C10H19NO8	3.90766	1037.34	1897.03	1690.45	1850.82	1875.96	2046.56	1900.7	4070.97	2623.27	1815.79	2143.82	807.609	1822.71	1655.62	226.044	1382.44	680.028	2171.37	5205.02	3537.42	2368.36	2560.34	4033.44	1610.35	596.831	1676.3	1007.62	1842.69	1262.05
0.78_201.0873m/z	201.087	0.781333	neg	1-Aminocyclopropanecarboxylic acid	HMDB0036458	6029		C01234	535	22059-21-8	PAJPWUMXBYXFCZ-UHFFFAOYSA-N	Organic acids and derivatives	Carboxylic acids and derivatives	Amino acids, peptides, and analogues	**	58.2	1.67	2M-H	C4H7NO2	-3.90932	1111.57	892.968	1069.28	1261.55	1297.27	462.806	1884.14	2.8649e-07	349.264	532.904	4144.49	168.524	98.2675	323.996	309.746	240.717	275.708	475.39	6521.77	94.2339	6042.29	84.8025	3020.96	1738.27	2.8649e-07	131.718	469.622	223.478	215.804
1.09_120.0446m/z	120.045	1.09447	pos	3-Pyridylacetic acid	HMDB0001538	6308			108	501-81-5	WGNUNYPERJMVRM-UHFFFAOYSA-N	Organoheterocyclic compounds	Pyridines and derivatives	Unclassified	**	58.2	0	M+H-H2O	C7H7NO2	1.23291	229.76	229.496	224.271	187.988	214.287	227.438	245.722	212.999	277.711	235.345	287.126	212.851	226.75	185.924	255.474	222.954	192.276	231.61	216.369	248.899	246.254	260.382	228.684	213.828	226.171	241.508	178.138	215.668	211.393
2.61_179.0343m/z	179.034	2.61223	neg	4-Hydroxyphenylpyruvic acid	HMDB0000707	5675		C01179	979	156-39-8	KKADPXVIOXHVKN-UHFFFAOYSA-N	Benzenoids	Benzene and substituted derivatives	Phenylpyruvic acid derivatives	**	58.2	7.07	M-H	C9H8O4	-4.04884	66316	74215.3	70291.4	63661.9	61077	89900.3	77465	62114.9	78553.2	82576.8	153439	33041.2	52069.3	53870.6	12820.7	3472.82	27805	54257.7	171966	53713.9	150428	51182.4	162537	36168.9	32741.9	25137.4	35884.1	34363	21095.2
4.55_163.0393m/z	163.039	4.54923	neg	Phenylpyruvic acid	HMDB0000205	328		C00166	997	156-06-9	BTNMPGBKDVTSJY-UHFFFAOYSA-N	Benzenoids	Benzene and substituted derivatives	Phenylpyruvic acid derivatives	***	58.2	53	M-H	C9H8O3	-4.87334	142627	122819	124637	123707	133399	127433	115605	74760.4	135791	121415	247847	63197.7	57420.1	75903.5	54529.6	21876.3	55708.7	94905.2	290594	83930.7	218413	55181.6	404744	79146	73882.4	35922.9	95407	43420.5	62284.4
9.59_372.3107m/z	372.311	9.58645	pos	Tetradecanoylcarnitine	HMDB0005066						PSHXNVGSVNEJBD-LJQANCHMSA-O	Lipids and lipid-like molecules	Fatty Acyls	Fatty acid esters	*	58.2	95.2	M+H	C21H41NO4	-0.444596	245754	242440	260179	276373	231505	340608	1.22729e+06	390480	490517	593599	661928	42233.2	165635	102034	68284.1	124039	68849.4	128511	546482	158050	358702	271570	313892	124591	68345.7	50268.1	122333	127031	38524.5
3.98_599.1621m/z	599.162	3.97683	neg	4-Methylcatechol 1-glucuronide	HMDB0240458						PLHZIQGSGAGOQO-PXSDQIBWSA-N	Organic oxygen compounds	Organooxygen compounds	Carbohydrates and carbohydrate conjugates	**	58	0	2M-H	C13H16O8	0.611282	2135.24	2047.17	2423.88	2565.21	2255.94	4750.51	1198.69	2471.17	1289.63	2870.99	4557.99	1079.02	2502.03	405.549	529.47	1027.43	1256.66	3007.79	2363.81	2112.53	2884.74	4834.03	2181.05	954.067	387.657	1142.04	654.809	1223.21	503.783
0.71_155.0103m/z	155.01	0.709417	pos	Glycerol 3-phosphate	HMDB0000126	5161		C00093	439162	17989-41-2	AWUCVROLDVIAJX-GSVOUGTGSA-N	Lipids and lipid-like molecules	Glycerophospholipids	Glycerophosphates	**	57.9	0	M+H-H2O	C3H9O6P	-0.583333	4363.71	5134.3	4697.93	4382.72	5138.32	5451.75	3290.24	3152.77	4686.54	6199.34	1593.98	3732.35	7216.96	7095.91	4297.82	5838.66	6906.42	6397.41	5413.93	8636.44	5084.57	14314.6	3733.6	5938.76	3161.76	5917.28	3854.8	3509.23	3439.14
0.76_167.1177m/z	167.118	0.757917	pos	Venoterpine	HMDB0030175	86772			5315179	17948-42-4	IOIGOIPHPUCFOB-UHFFFAOYSA-N	Organoheterocyclic compounds	Pyridines and derivatives	Unclassified	**	57.9	0	M+NH4	C9H11NO	-1.31514	159.601	153.64	174.477	195.529	205.027	149.25	55.7544	310.819	44.5736	443.313	149.725	2.8649e-07	2.8649e-07	176.881	2.8649e-07	2.8649e-07	2.8649e-07	157.142	1072.74	185.828	395.77	113.445	1142.54	2.8649e-07	2.8649e-07	49.5549	2.8649e-07	2.8649e-07	2.8649e-07
1.18_115.0027m/z	115.003	1.1841	neg	Fumaric acid	HMDB0000134	3242		C00122	444972	110-17-8	VZCYOOQTPOCHFL-OWOJBTEDSA-N	Organic acids and derivatives	Carboxylic acids and derivatives	Dicarboxylic acids and derivatives	***	57.9	36.2	M-H	C4H4O4	-8.46312	1096.84	1183.98	1079.22	1097.82	1165.06	1176.45	1225.66	1503.34	1212.26	1528.65	1701.9	822.335	1243.32	1359.91	326.607	592.152	399.42	1400.78	1547.98	1919.7	1861.54	1864.01	1609.65	628.398	762.203	440.183	921.288	1500.58	289.124
4.06_179.1178m/z	179.118	4.06013	pos	7-(1-Imidazolyl)heptanoic acid	HMDB0244878				173117		KZUXSHYAXPMDNJ-UHFFFAOYSA-N	Organoheterocyclic compounds	Azoles	Imidazoles	***	57.9	43.2	M+H-H2O	C10H16N2O2	-0.563262	774.355	937.385	708.028	851.963	740.678	639.214	675.905	1290.97	510.16	380.188	1253.45	880.726	479.286	638.541	669.377	781.689	1110.83	395.395	884.091	2703.77	590.173	2048.36	1176.5	672.738	156.031	933.855	362.148	397.5	360.434
0.99_117.0789n	140.068	0.990767	pos	N-Methyl-a-aminoisobutyric acid	HMDB0002141	6508			6951124	2566-34-9	DLAMVQGYEVKIRE-UHFFFAOYSA-N	Organic acids and derivatives	Carboxylic acids and derivatives	Amino acids, peptides, and analogues	**	57.8	3.24	M+Na, M+K	C5H11NO2	-0.450995	17500.9	16159	15290.1	14777	14819.5	26582.3	24251.3	15144.5	16345.4	19023.9	27930.1	12920.4	11176.5	8387.3	10493.1	9367.22	12536.6	16622.3	32018.5	20605.8	39781.2	27070.5	33227.1	10864.6	10070.5	8583.75	12234.7	9965.93	10120
3.20_231.1469n	232.154	3.1999	pos	Isobutyryl-L-carnitine	HMDB0000736	5704			168379	25518-49-4	LRCNOZRCYBNMEP-SECBINFHSA-O	Lipids and lipid-like molecules	Fatty Acyls	Fatty acid esters	***	57.8	36.1	M+H, M+Na	C11H21NO4	-0.840526	5.34174e+06	5.64125e+06	5.88089e+06	5.84389e+06	5.7292e+06	7.33231e+06	4.09027e+06	6.05957e+06	3.49096e+06	6.85904e+06	7.30046e+06	5.58042e+06	6.45604e+06	5.20477e+06	3.44687e+06	5.49973e+06	3.90602e+06	6.6621e+06	6.56359e+06	8.22898e+06	5.75932e+06	1.02163e+07	5.43921e+06	4.6721e+06	4.3532e+06	3.76861e+06	4.12829e+06	4.30401e+06	3.09642e+06
4.62_431.0974m/z	431.097	4.62097	pos	naringenin-7-O-glucuronide	HMDB0029209				71772041		BDCRTIDKZGEVEN-UHFFFAOYSA-N	Phenylpropanoids and polyketides	Flavonoids	Flavonoid glycosides	**	57.8	0	M+H-H2O	C21H20O11	0.378685	512.527	399.37	554.586	631.305	664.261	407.586	1058.24	77.6307	1250.67	1755	1609.05	2.8649e-07	482.405	2.8649e-07	2.8649e-07	2.8649e-07	2.8649e-07	368.453	216.774	253.323	1604.41	563.507	2.8649e-07	422.399	3177.02	2.8649e-07	222.523	205.869	2.8649e-07
5.04_193.0500m/z	193.05	5.04167	neg	Vanillin acetate	HMDB0029663	341762			61229	881-68-5	PZSJOBKRSVRODF-UHFFFAOYSA-N	Benzenoids	Phenol esters	Unclassified	**	57.8	0	M-H	C10H10O4	-3.42482	1212.23	1191.37	1451.61	1323.04	1315.59	1365.81	1557.44	1144.46	1017.91	1296.05	1437.76	1278.9	1298	1117.71	1403.44	1215.15	1186.68	1211.33	1382.18	771.263	1331.31	1109.64	1390.06	1425.45	1157.79	1234.96	1289.94	1192.68	1373.81
0.69_132.0656m/z	132.066	0.688167	pos	cis-4-Hydroxyproline	HMDB0240251			C01015		618-27-9	PMMYEEVYMWASQN-IMJSIDKUSA-N	Organic acids and derivatives	Carboxylic acids and derivatives	Amino acids, peptides, and analogues	**	57.7	0	M+H	C5H9NO3	0.469855	1891.11	2505.53	2271.95	2041.15	2644.4	2084.87	1095.49	3094.67	1595.71	2.8649e-07	139.483	3620.83	4069.74	3765.29	2948.49	2577.18	2621.65	944.603	1489.74	3439.48	3454.43	1764.54	1462.43	2211.76	5010.66	2855.12	4843.33	3987.5	2177.52
0.69_245.0428m/z	245.043	0.69135	neg	Glycerophosphoglycerol	HMDB0240316				54575349	185615-51-4	LLCSXHMJULHSJN-OLQVQODUSA-N	Organic acids and derivatives	Organic phosphoric acids and derivatives	Phosphate esters	**	57.7	12.1	M-H	C6H15O8P	-1.66803	32885.6	29517.6	30189.9	39628.2	31864.3	36811.4	19123.9	33798.2	18376.6	44650.1	15771	41954.6	58496	51954.1	30931.2	18816.6	29427.4	45294.6	20347.6	42411.4	32658.2	69859.5	31029.1	19593.4	25842.7	26433.3	40967.6	44122.7	26354.1
0.72_162.0761m/z	162.076	0.716983	pos	Carboxybetaine	HMDB0249655				21889167		HOIRMAWZWKHFLN-UHFFFAOYSA-N	Organic acids and derivatives	Carboxylic acids and derivatives	Amino acids, peptides, and analogues	**	57.7	0	M+H	C6H11NO4	0.31661	5422.23	5963.73	4996.16	4575.91	5717.47	5807.82	3103.39	4951.9	2277.92	5080.18	4257.41	6053.77	5645.82	8439.41	6597.56	4321.44	6771.48	5371.15	5975.94	10211.7	5406.84	15357.5	3455.24	2449.93	8242.53	3754	6655.04	3560.2	3115.28
1.03_382.1352m/z	382.135	1.02905	neg	N-[(2R,3R,4R,5R)-3,5,6-Trihydroxy-1-oxo-4-[(2R,3R,4S,5R,6R)-3,4,5-trihydroxy-6-(hydroxymethyl)oxan-2-yl]oxyhexan-2-yl]acetamide	HMDB0247497				4379662		HESSGHHCXGBPAJ-UHFFFAOYSA-N	Lipids and lipid-like molecules	Fatty Acyls	Fatty acyl glycosides	**	57.7	0	M-H	C14H25NO11	-0.682521	476.268	239.616	418.648	279.05	307.911	881.217	331.597	522.275	217.012	473.639	547.205	190.932	323.999	260.815	73.8518	77.3863	225.428	425.013	446.349	830.035	479.135	1772.29	833.595	296.15	164.001	92.2234	128.802	367.357	152.821
10.75_297.2421m/z	297.242	10.7453	pos	13-HODE	HMDB0004667		LMFA02000228	C14762	6443013		HNICUWMFWZBIFP-IRQZEAMPSA-N	Lipids and lipid-like molecules	Fatty Acyls	Lineolic acids and derivatives	**	57.7	0	M+H	C18H32O3	-1.0933	852.967	810.929	830.988	922.741	953.699	1123.21	1465.72	1015.31	1164.2	868.115	1254.46	753.311	632.211	787.729	1118.14	822.258	1090.76	607.157	736.283	806.275	893.164	732.795	753.906	1166.9	1147.46	1260.01	1003.85	1238.92	1141.59
9.68_297.2423m/z	297.242	9.68093	pos	9,10-DHOME	HMDB0004704				25320862	125356-86-7	XEBKSQSGNGRGDW-GJWDQICYSA-N	Lipids and lipid-like molecules	Fatty Acyls	Fatty acids and conjugates	**	57.7	0	M+H-H2O	C18H34O4	-0.452014	5032.16	5034.43	5161.96	5498.35	5114.53	4858.28	5359.26	5972.7	5212.46	4662.31	5042.31	5540.02	5322.98	5113.94	5784.64	5458.51	5331.85	4616.93	5062.41	5376.72	5001.48	4891.57	5245.4	5408.6	5815.4	5555.26	5684.64	5420.92	5423.8
0.61_130.0863m/z	130.086	0.6063	pos	Vigabatrin	HMDB0015212	3024		C07500	5665	60643-86-9	PJDFLNIOAUIZSL-UHFFFAOYSA-N	Organic acids and derivatives	Carboxylic acids and derivatives	Amino acids, peptides, and analogues	**	57.6	29.8	M+H	C6H11NO2	-0.0288113	18700.8	18600.2	17783.8	15136.6	15325.5	14825.2	15930.1	9346.43	13744.5	19752.1	43499.7	7751.5	11209.3	9523.23	5788.43	3658.15	4532.04	14611.1	49458.7	9796.23	50609.2	10445.2	79874.8	13922.8	4305.45	7167	7572.8	12259.2	5580.69
1.10_286.1042m/z	286.104	1.10315	neg	3'-Amino-3'-deoxythimidine	HMDB0060750				359310		ADVCGXWUUOVPPB-UHFFFAOYSA-N	Nucleosides, nucleotides, and analogues	Pyrimidine nucleosides	Pyrimidine 2',3'-dideoxyribonucleosides	**	57.6	0	M+FA-H	C10H15N3O4	-0.894003	1056.24	1114.01	1129.59	1172.63	952.857	649.429	766.903	1077.3	890.956	1151.84	240.319	1436.8	1496.24	2320.45	1670.41	929.498	1404.61	496.978	238.52	964.553	353.848	1280.16	329.436	845.189	2680.7	1569.93	1652.47	1618.94	1423.14
10.78_437.2903n	438.298	10.7767	pos	LysoPE(P-16:0/0:0)	HMDB0011152	46719	LMGP02070001		42607469	174062-72-7	QYTPGOPLNFESQC-NUTQULCTSA-N	Lipids and lipid-like molecules	Glycerophospholipids	Glycerophosphoethanolamines	*	57.6	93.4	M+H, M+Na	C21H44NO6P	-0.652923	61188.9	58160.4	63838.6	72366.3	81565.7	143719	103819	60369.7	61172.8	42541.8	63574.3	32957.7	67202.2	61390.4	20869	58155.4	29910.1	51343.2	78459.5	48264.6	64489.2	62673.8	73703	75743.3	31522	36276.9	62424.1	54626	53125.5
12.01_271.2275m/z	271.228	12.0094	neg	2-Hydroxyhexadecanoic acid	HMDB0031057		LMFA01050422		12575964	16452-52-1	JGHSBPIZNUXPLA-HNNXBMFYSA-N	Lipids and lipid-like molecules	Fatty Acyls	Fatty acids and conjugates	***	57.6	58.7	M-H	C16H32O3	-1.35095	7233.76	8361.43	6996.31	10032.1	9411.88	9262.73	10205.8	7361.77	7261.27	8176.74	7969.1	9114.88	7000.71	8129.73	6597.97	7312.71	7674.49	13571	9048.52	9737.72	9432.05	16415.1	14029.4	8431.69	8138.79	6990.62	7334.33	6961.8	7282.66
4.84_174.0553m/z	174.055	4.83985	neg	4-Anilino-4-oxobutanoic acid	HMDB0060758				7598		KTFGFGGLCMGYTP-UHFFFAOYSA-N	Benzenoids	Benzene and substituted derivatives	Anilides	***	57.6	35.8	M-H2O-H	C10H11NO3	-3.96692	6620.52	6242.22	7155.72	6540.56	6945.33	7125.95	4776.7	4726.82	5177.72	5454	9319.03	7823.21	6885.22	6821.9	11686.4	2979.44	4590.8	4456.78	10429.2	4960.27	8981.19	3131.86	11473.3	8485.78	7017.27	3539.17	7729.97	6584.55	7623.54
0.80_151.0252m/z	151.025	0.796333	neg	L-Glyceric acid	HMDB0006372				6326776	28305-26-2	RBNPOMFGQQGHHO-REOHCLBHSA-N	Organic oxygen compounds	Organooxygen compounds	Carbohydrates and carbohydrate conjugates	**	57.5	0	M+FA-H	C3H6O4	4.11992	2701.61	2925.47	2888.4	3111.6	2841.49	4262.22	1695.18	1787.79	1346.48	3047.27	3032.4	1694.2	4324.85	3436.45	522.581	1058.24	161.587	6725.96	2930.12	4994.22	3483.16	7568.21	6625.26	3696.66	1049.44	1822.43	2423.48	4770.69	1415.19
2.88_384.1149m/z	384.115	2.88158	pos	N6-Succinyl Adenosine	HMDB0255303				14803430		VKGZCEJTCKHMRL-UHFFFAOYSA-N	Organic acids and derivatives	Carboxylic acids and derivatives	Dicarboxylic acids and derivatives	***	57.5	42.9	M+H	C14H17N5O8	-0.171113	6014.92	7037.56	6688.31	7391.83	6676.08	6158.32	5622.7	8003.85	4359.98	4678.65	5693.53	9863.54	6739.02	6531.82	7699.77	4336.16	7665.28	4839.58	7277.77	8512.67	6298.35	11302	2538.54	5771.28	7775.99	5977.38	7732.28	5740.8	4768.9
3.79_413.1415m/z	413.142	3.7873	pos	Todatriol glucoside	HMDB0037260	92213			73118547		OFPQILBGSKDVRR-UHFFFAOYSA-N	Lipids and lipid-like molecules	Fatty Acyls	Fatty acyl glycosides	**	57.5	0	M+Na	C17H26O10	-0.692421	2455.11	2087.99	2585.46	2791.56	1976.47	1431.51	1590.15	2380.56	1812.84	2370.57	1097.09	2643.71	2785.55	2131.58	1803.27	911.076	2007.97	1455.78	1294.2	3691.94	1611.34	3943.83	1031.31	1753.93	5918.34	999.104	2510.45	3084.49	1467.76
0.70_205.0682m/z	205.068	0.696717	pos	D-Iditol	HMDB0250766				453		FBPFZTCFMRRESA-UHFFFAOYSA-N	Organic oxygen compounds	Organooxygen compounds	Carbohydrates and carbohydrate conjugates	**	57.4	0	M+Na	C6H14O6	-0.396613	1883.72	1996.07	1640.21	1296.43	1587.31	146.27	546.428	2623.38	2751.26	457.848	2.8649e-07	5829.73	2585.93	5575.3	6717.03	2033.76	16889.9	2.8649e-07	2.8649e-07	2.8649e-07	2.8649e-07	2.8649e-07	2.8649e-07	2241.75	8698.49	6705.38	5935.63	4551.24	4727.17
1.29_229.1181m/z	229.118	1.2876	pos	Melevodopa	HMDB0254424				424631		XBBDACCLCFWBSI-UHFFFAOYSA-N	Organic acids and derivatives	Carboxylic acids and derivatives	Amino acids, peptides, and analogues	**	57.4	0	M+NH4	C10H13NO4	-0.991778	427.052	410.498	397.265	394.616	424.594	513.087	380.983	170.448	480.8	268.558	930.766	593.321	653.883	322.549	351.852	224.52	510.429	180.801	691.828	450.857	825.387	262.038	1040.82	261.908	225.467	396.579	287.012	352.634	320.575
1.43_294.1544m/z	294.154	1.42965	pos	N-(1-Deoxy-1-fructosyl)leucine	HMDB0037840	92648			131752244	34393-18-5	KGTRBDVOUPALMB-PPNLDZOPSA-N	Organic acids and derivatives	Carboxylic acids and derivatives	Amino acids, peptides, and analogues	**	57.4	0	M+H	C12H23NO7	-1.14802	1082.88	1175.07	1078.59	872.171	1022.22	480.202	2923.89	1843.09	1512.86	758.49	448.41	1270.69	965.14	1515.88	1293.2	189.972	1245.64	231.842	1251.08	780.387	298.542	261.732	39.3903	1057.2	1382.95	937.602	1491.14	1659.91	1267.79
3.53_356.1023m/z	356.102	3.5265	pos	Hydroxyprolyl-Tryptophan	HMDB0028874	85780			85611882		PMCORMXOLUUGHL-UHFFFAOYSA-N	Organic acids and derivatives	Carboxylic acids and derivatives	Amino acids, peptides, and analogues	**	57.4	0	M+K	C16H19N3O4	4.89461	1232.85	1237.4	1453.39	1512.65	1233.3	1102.26	938.229	1396.24	712.874	1355.96	2085.98	1086.24	2030.64	2913.08	303.972	593.73	927.376	887.424	1449.84	567.551	2012.13	1376.96	799.991	1171.14	2024.86	1299.16	2009.45	1992.88	869.932
0.89_113.0236m/z	113.024	0.892883	pos	Pentenedioic acid	HMDB0256281						XVOUMQNXTGKGMA-UHFFFAOYSA-N	Organic acids and derivatives	Carboxylic acids and derivatives	Dicarboxylic acids and derivatives	**	57.3	0	M+H-H2O	C5H6O4	1.91069	1230.68	1261.93	1215.61	982.329	701.794	1520.82	1794.16	1860.65	1695.5	1363.12	1510.57	999.963	1140.77	1019.76	1032.53	1362.21	1332.05	1551.16	1285.99	1227.88	1129.75	1051.38	1157.61	1030.42	1220.48	1105.85	1172.38	856.495	1049.16
1.00_346.0556m/z	346.056	0.997033	neg	[(2R,5R)-5-(6-Aminopurin-9-yl)-4-hydroxy-2-(hydroxymethyl)oxolan-3-yl] dihydrogen phosphate	HMDB0258140				256105		LNQVTSROQXJCDD-UHFFFAOYSA-N	Nucleosides, nucleotides, and analogues	Ribonucleoside 3'-phosphates	Unclassified	**	57.3	0	M-H	C10H14N5O7P	-0.596354	963.591	1168.65	1165.31	932.836	1088.26	1629.69	1085.9	1039.23	1081.17	1741.79	2447.21	278.839	563.183	1077.81	142.94	384.28	131.995	1421	2272.95	1609.33	1982.22	1913.5	1711.6	883.326	238.704	286.806	535.567	517.127	273.318
11.15_149.0232m/z	149.023	11.1519	pos	Phthalic acid	HMDB0002107	6489		C01606	1017	88-99-3	XNGIFLGASWRNHJ-UHFFFAOYSA-N	Benzenoids	Benzene and substituted derivatives	Benzoic acids and derivatives	*	57.3	92.2	M+H-H2O	C8H6O4	-0.625447	45026.8	48283.1	51462.1	50503.7	56466.2	65341	83784.2	64917.1	68797.8	52181.2	40159.1	61482.3	48803	49801.4	55761.7	51816.1	54393.1	45073.2	58154.7	47493.4	46727.5	48255.6	46356.2	57099.8	63811.9	67648.5	62704.8	69896.9	67477.4
4.02_147.0440m/z	147.044	4.0181	pos	cis-p-Coumaric acid	HMDB0030677	87135		C06738	1549106	4501-31-9	NGSWKAQJJWESNS-UTCJRWHESA-N	Phenylpropanoids and polyketides	Cinnamic acids and derivatives	Hydroxycinnamic acids and derivatives	*	57.3	92.9	M+H-H2O	C9H8O3	-0.40714	186.269	258.991	354.239	276.597	252.375	61.4459	405.651	92.4911	424.488	213.99	151.436	108.711	133.505	107.386	166.648	129.971	200.22	99.1489	54.7891	74.5251	91.9975	155.996	42.2441	130.741	2939.48	179.077	397.539	481.143	218.742
7.02_401.0875m/z	401.087	7.0178	neg	Dihydrohydroxy-O-methylsterigmatocystin	HMDB0033659	89456			10760703	30099-66-2	ATDWDHGTLHHXNU-UHFFFAOYSA-N	Phenylpropanoids and polyketides	Sterigmatocystins	Unclassified	***	57.3	54.7	M+FA-H	C19H16O7	-0.996542	133921	168737	124676	139301	143969	147154	137603	145166	160378	127903	133021	135802	165308	143940	135927	143529	145260	131372	140631	138579	145228	157873	144341	159510	151733	146890	154065	146782	156997
7.77_204.1383m/z	204.138	7.77302	pos	(all-E)-3,5,7-Tridecatriene-9,11-diyn-1-ol	HMDB0038526	93201			131752390		CNMWTIVSNRLOLQ-ZUHOWUEJSA-N	Lipids and lipid-like molecules	Fatty Acyls	Fatty alcohols	**	57.3	0	M+NH4	C13H14O	-0.054719	715.317	759.988	619.833	685.205	623.039	533.567	585.927	611.522	554.319	587.728	650.564	787.422	685.163	617.514	563.668	412.851	737.62	639.542	524.061	570.294	629.615	637.685	678.341	569.98	592.172	809.908	760.504	614.936	698.152
0.68_307.1506m/z	307.151	0.684167	neg	Fructose-lysine	HMDB0252494				20111804		KJNHZLMZXSLIQY-UHFFFAOYSA-N	Organic acids and derivatives	Carboxylic acids and derivatives	Amino acids, peptides, and analogues	**	57.2	0	M-H	C12H24N2O7	-1.52523	38273.1	38770.2	33782.9	39420.3	36242	57263.2	37050.9	43237.7	37572.4	48368.3	42386.6	28665.6	31533.5	44121.8	14014.2	16095.3	14112.9	52802	52593.7	20962	32640.2	35890.9	36347.1	22887.1	17119.2	16750.4	30777.2	22462.3	8959.76
0.76_152.0472m/z	152.047	0.757917	pos	2-Acetylpyrrolidine	HMDB0037293	357571			550747	60026-20-2	FYCFJMPASVKULQ-UHFFFAOYSA-N	Organoheterocyclic compounds	Pyrrolidines	Unclassified	**	57.2	3.53	M+K	C6H11NO	-0.592992	2733.83	4337.46	3519.64	3902.62	4683.7	4131.27	3192.08	3743.34	3078.91	4008.13	3265.23	4296.48	3070.75	4397.33	2338.93	5770.8	5760.51	4922.78	4753.38	6486.26	5048.58	3766.6	4251.31	3429.9	5069.24	4031.33	7677.07	3531.27	3491.62
0.78_134.0206n	133.013	0.781333	neg	D-Malic acid	HMDB0031518	63096		C00497	92824	636-61-3	BJEPYKJPYRNKOW-UWTATZPHSA-N	Organic acids and derivatives	Hydroxy acids and derivatives	Beta hydroxy acids and derivatives	**	57.2	20	M-H2O-H, M-H	C4H6O5	-7.24335	55340.7	32066	53280.4	36779.8	66553.3	80908.5	48581.7	79200.3	56106.5	92205.6	65846.5	50115.8	42031.7	54304.5	10039.2	14904.8	16369.3	39609.8	57412.9	77566.6	56240.1	83906.4	77891.5	23571.3	21965.3	18943.4	63103.7	61310.4	10620.3
0.93_131.0341m/z	131.034	0.930917	neg	2-Hydroxy-4-oxopentanoic acid	HMDB0040531	95022	LMFA01050482		10103208	54031-97-9	QTSNVMMGKAPSRT-UHFFFAOYSA-N	Organic acids and derivatives	Keto acids and derivatives	Gamma-keto acids and derivatives	**	57.2	0	M-H	C5H8O4	-7.03787	879.453	800.096	831.639	823.56	852.794	882.942	891.56	739.161	873.854	756.099	713.245	1019.81	945.506	960.44	874.264	791.236	1011.6	785.731	859.457	916.367	773.154	800.593	773.547	866.347	954.564	920.564	1009	967.964	891.815
10.37_614.3455m/z	614.346	10.3652	neg	LysoPC(22:5(4Z,7Z,10Z,13Z,16Z)/0:0)	HMDB0010402	61711	LMGP01050142	C04230	53480473		YBUXFQUGNPBZPS-YNBHEIDWSA-N	Lipids and lipid-like molecules	Glycerophospholipids	Glycerophosphocholines	*	57.2	94	M+FA-H	C30H52NO7P	-1.43265	102624	67793.2	90142.7	86893.2	90550.8	117940	142608	109952	109363	102686	114766	60102.9	71647.7	76209.1	90681	90810.1	49577.3	110987	101679	102910	113451	106553	123791	63538.3	83593.8	90764.6	72532.3	86436	83188.7
11.07_280.2633m/z	280.263	11.0671	pos	3-Ketosphingosine	HMDB0245914				440922		VWTPJNGTEYZXFV-UHFFFAOYSA-N	Organic oxygen compounds	Organooxygen compounds	Carbonyl compounds	**	57.2	0	M+H-H2O	C18H35NO2	-0.660059	1993.71	1352.92	1671.27	1503.19	1581.09	1668.68	1948.61	1699.98	1291.84	772.376	2709.47	2217.2	1330.04	2639.74	3104.1	1138.58	1555.59	1084.28	1421.78	1140.33	1517.65	962.473	887.296	1721.93	1605.26	1647.83	2200.52	1633.34	2120.15
4.59_123.0442m/z	123.044	4.59403	pos	4-Hydroxybenzaldehyde	HMDB0011718	335656		C00633	126	123-08-0	RGHHSNMVTDWUBI-UHFFFAOYSA-N	Organic oxygen compounds	Organooxygen compounds	Carbonyl compounds	**	57.2	0	M+H	C7H6O2	1.13469	181.39	255.627	216.426	181.089	225.999	169.752	192.867	185.223	281.91	224.013	171.456	227.096	283.617	241.838	285.855	243.044	245.894	269.866	186.965	256.727	237.279	238.042	184.224	177.858	260.553	268.811	286.568	167.159	389.735
7.21_315.2409n	316.248	7.21378	pos	Decanoylcarnitine	HMDB0000651	36669	LMFA07070006	C03299	11953821	1492-27-9	LZOSYCMHQXPBFU-OAHLLOKOSA-N	Lipids and lipid-like molecules	Fatty Acyls	Fatty acid esters	*	57.2	89.5	M+H, M+Na	C17H33NO4	-0.126241	45084.1	49512	47122	44117.1	46556.8	80238	138675	60359.2	105364	102694	113689	9852.41	23998.9	13992	9019.74	12373.2	8460.08	25411.3	78071.1	35024.5	54739.1	53998.2	69576.9	23442.2	8370.45	10206.9	12084.9	19709.9	7272.71
4.22_178.0502m/z	178.05	4.21965	neg	Hippuric acid	HMDB0000714	1301		C01586	464	495-69-2	QIAFMBKCNZACKA-UHFFFAOYSA-N	Benzenoids	Benzene and substituted derivatives	Benzoic acids and derivatives	***	57.1	60.5	M-H	C9H9NO3	-4.12551	2843.23	2678.75	2977.16	2804.27	2820.54	2984.71	2693.4	1755.69	1463.81	794.504	1448.24	2627.71	4342.92	576.75	654.99	2344.26	826.652	950.691	965.493	2027.12	19671.1	3392.24	724.122	2299.21	1343.81	803.896	2566.97	2986.6	1617.09
4.35_134.0601m/z	134.06	4.34877	pos	2'-Hydroxyacetanilide	HMDB0061919				11972	614-80-2	ADVGKWPZRIDURE-UHFFFAOYSA-N	Benzenoids	Benzene and substituted derivatives	Anilides	**	57.1	0	M+H-H2O	C8H9NO2	0.30186	205.647	169.869	203.286	138.931	138.261	132.756	187.196	175.918	218.724	149.383	138.183	193.333	197.845	147.438	196.922	146.719	157.264	193.035	201.225	180.655	246.748	132.492	151.29	165.743	202.138	194.141	167.486	152.696	215.107
4.39_241.1189m/z	241.119	4.38858	neg	Cyclo(L-prolyl-L-valyl)	HMDB0240493				6992261		XLUAWXQORJEMBD-YUMQZZPRSA-N	Organic acids and derivatives	Carboxylic acids and derivatives	Amino acids, peptides, and analogues	**	57.1	23.3	M+FA-H	C10H16N2O2	-2.29208	14436.6	14864.9	12805.9	14424.2	14701.7	11883.8	10380.1	4761.24	9199.33	12095.4	26093.9	5464.08	8568.82	7078.98	2238.79	1614.67	5303.68	7444.73	51400.9	5832.23	27654.9	7324.84	56722.7	22102.2	2628.39	2797.21	5638.4	13641.9	4628.56
9.37_393.2279m/z	393.228	9.37183	neg	Ataprost	HMDB0248693				73998974		DKLGLHQHLFISGJ-UHFFFAOYSA-N	Lipids and lipid-like molecules	Fatty Acyls	Eicosanoids	**	57.1	0	M+FA-H	C21H32O4	-0.920064	4553.69	3678.91	3837.13	3730.79	4426.27	3488.19	3056.64	4629.64	4469.17	2635.04	3381.43	3129.67	3996.37	3579.44	4246.97	4661.94	4613.44	3422.58	2363.42	3114.92	3920.28	3932.59	3590.24	3683.37	3477.21	4319.55	3880.44	3725.63	3656.99
0.71_386.1301m/z	386.13	0.708083	neg	Lactosamine	HMDB0006591			C00203	119065	13000-25-4	LAVNEPYDFKGEOD-JVCRWLNRSA-N	Lipids and lipid-like molecules	Fatty Acyls	Fatty acyl glycosides	**	57	0	M+FA-H	C12H23NO10	-0.840067	12860.5	10854.9	9753.35	15952.2	8620.92	2291.11	2674.98	11916.8	4142.19	639.16	2.8649e-07	12893.8	20974.6	94167.5	35018.4	4731.2	20177.4	2.8649e-07	2.8649e-07	15548.8	878.3	9730.4	1121.96	8938.81	33110.8	10424	34399.8	18112.7	19635.3
0.74_265.0908m/z	265.091	0.743617	pos	5-O-a-L-Arabinofuranosyl-L-arabinose	HMDB0038880	93499			74539967		HANDMAIZTZRPTQ-GJAWKPGMSA-N	Organic oxygen compounds	Organooxygen compounds	Carbohydrates and carbohydrate conjugates	**	57	0	M+H-H2O	C10H18O9	-3.40156	633.277	851.102	671.925	703.492	1034.53	438.317	252.507	995.788	467.394	351.075	2.8649e-07	1785.83	1714.22	1903.61	1993.33	964.202	723.628	2.8649e-07	2.8649e-07	903.392	2.8649e-07	2.8649e-07	2.8649e-07	845.843	1209.92	2843.13	950.472	595.716	736.543
0.74_310.1137m/z	310.114	0.737567	neg	(3S,4R,5R)-1,3,4,5,6-Pentahydroxy-1-morpholin-4-ylhexan-2-one	HMDB0243864				78411199		MQDTXDVZHGTKQS-UHFFFAOYSA-N	Organoheterocyclic compounds	Oxazinanes	Morpholines	**	57	0	M+FA-H	C10H19NO7	-2.45722	3555.77	5197.07	4832.22	5105.95	4684.12	10881	4371.84	4390.49	2128.58	10086.9	7020.52	3313.29	4807.71	5524.9	831.11	1634.7	2676.57	2654.16	5395.78	6916.5	11806.2	15866.6	5882.29	4047.35	1626.14	3738.29	1905.7	5194.5	1760.82
0.80_213.1231m/z	213.123	0.8033	pos	N-methyl-4,6,7-trihydroxy-1,2,3,4-tetrahydroisoquinoline	HMDB0060065				157875		PIJDIPDQQMXWEM-UHFFFAOYSA-N	Organoheterocyclic compounds	Tetrahydroisoquinolines	Unclassified	**	57	11.4	M+NH4	C10H13NO3	-1.5772	9283.25	8882.08	7875.36	6964.17	7962.57	4911.62	9072.67	1274.91	3062.12	5958.81	27232	3132.86	1821.91	5105.62	2521.23	958.012	3096.02	5886.88	30436.5	1521.37	33027.2	2473.72	20656.5	12101.1	1012.65	1584.41	3621.42	3945.88	2219.73
1.03_101.0234m/z	101.023	1.02905	neg	4-Hydroxycrotonic acid	HMDB0003381	45852	LMFA01050398		6155526	24587-49-3	RMQJECWPWQIIPW-OWOJBTEDSA-N	Lipids and lipid-like molecules	Fatty Acyls	Fatty acids and conjugates	**	57	0	M-H	C4H6O3	-9.9599	652.825	787.188	819.482	797.157	557.629	1114.43	614.95	654.105	535.982	816.168	576.509	890.952	931.799	1287.9	723.842	762.403	536.757	839.327	691.702	1085.49	765.357	1384.8	525.465	765.303	623.53	519.508	572.59	522.108	523.94
3.63_324.0722m/z	324.072	3.6322	neg	DHBOA-Glc	HMDB0037261	92214			592555	28512-70-1	VUFDXOACUHDTLI-UHFFFAOYSA-N	Organic oxygen compounds	Organooxygen compounds	Carbohydrates and carbohydrate conjugates	**	57	0	M-H2O-H	C14H17NO9	-0.853359	850.076	843.44	771.621	565.055	695.088	653.46	1949.27	377.752	872.055	1413.01	895.246	30.8676	460.372	217.251	407.894	2.8649e-07	87.3397	743.719	125.903	1623.42	1552.14	2327.95	2.8649e-07	364.708	4020.83	2.8649e-07	312.168	554.148	2.8649e-07
3.84_285.0612m/z	285.061	3.83508	neg	Uralenneoside	HMDB0041272	95686			53462251	143986-30-5	VWQASRWQZBVNEI-UHFFFAOYSA-N	Benzenoids	Benzene and substituted derivatives	Benzoic acids and derivatives	**	57	0	M-H	C12H14O8	-1.30927	2406.15	2309.71	2811.71	2448.44	2355.16	2441.7	6925.29	553.59	5918.49	6916.97	3645.38	228.472	2422.52	6.56102	30.2971	145.102	294.055	1619.05	571.423	2743.2	5446.86	4420.49	96.8131	847.04	15632.7	11.1976	1215.44	1663.31	200.06
4.01_129.0548m/z	129.055	4.01158	neg	(4S,6S)-3,4,5,6-Tetrahydro-4-hydroxy-6-methyl-2H-pyran-2-one	HMDB0033302	89158			241025	33275-54-6	KKZQBMBBMJKIRQ-UHFFFAOYSA-N	Organoheterocyclic compounds	Lactones	Delta valerolactones	**	57	0	M-H	C6H10O3	-7.41463	15354.3	15473.7	14726.8	13781.3	13467.7	12248.9	10801.6	12119.8	10020.3	11714.7	20988.2	14269.1	25533.9	20756.5	11225.3	7137.99	9528.75	8709.68	22531.1	7671.4	22767.2	8663.94	18564	26008.4	11056.2	11877.6	16839.3	16794.5	11152.6
4.59_344.2068m/z	344.207	4.5882	pos	Dec-5-enedioylcarnitine	HMDB0241083						GRNYXWCXJUPIHO-UHFFFAOYSA-N	Lipids and lipid-like molecules	Fatty Acyls	Fatty acid esters	**	57	0	M+H	C17H29NO6	0.0623912	169.253	163.185	189.753	179.267	186.282	114.644	158.209	57.2251	234.26	197.555	180.467	46.8743	197.06	83.8443	56.3757	2.8649e-07	247.335	70.6911	2.8649e-07	252.18	290.492	214.221	2.8649e-07	18.4584	2730.01	2.8649e-07	138.449	128.668	44.6658
0.75_100.0393m/z	100.039	0.750283	neg	L-Threonine	HMDB0000167	32		C00188	6288	72-19-5	AYFVYJQAPQTCCC-GBXIJSLDSA-N	Organic acids and derivatives	Carboxylic acids and derivatives	Amino acids, peptides, and analogues	**	56.9	0	M-H2O-H	C4H9NO3	-9.03794	84.6557	112.311	103.739	134.349	65.0028	2.8649e-07	190.669	164.793	84.3244	2.8649e-07	2.8649e-07	130.921	139.882	602.878	337.5	63.4858	219.638	2.8649e-07	2.8649e-07	383.294	2.8649e-07	2.8649e-07	2.8649e-07	226.806	426.687	212.407	418.917	54.3466	229.287
10.04_219.1743m/z	219.174	10.0449	pos	5,6-dimethyl-8-isopropenylbicyclo[4.4.0]dec-1-en-3-one	HMDB0303909				7567181		WTOYNNBCKUYIKC-SLEUVZQESA-N	Lipids and lipid-like molecules	Prenol lipids	Sesquiterpenoids	**	56.9	0	M+H	C15H22O	-0.234129	1150.26	1197.01	1130.71	1235.08	1125.61	1057.66	1488.41	1282.39	1056.04	1212.19	729.619	1425.05	1163.71	1123.25	1445.87	1244.94	966.624	1272.87	1121.23	1422.3	1243.66	921.561	1159.53	1335.84	1427.2	1263.67	1179.69	1101.05	1306.23
10.98_271.2275m/z	271.228	10.9812	neg	2-Pentadecanone	HMDB0031081	345615	LMFA12000056		61303	2345-28-0	CJPNOLIZCWDHJK-UHFFFAOYSA-N	Organic oxygen compounds	Organooxygen compounds	Carbonyl compounds	**	56.9	20	M+FA-H	C15H30O	-1.43219	4123.16	3058.81	5280.25	4868.96	4068.03	4216.83	4069.45	4060.3	5002.39	3796.29	3797.69	4229.61	3645.81	4372.74	5299.7	3559.51	4866.48	3756.89	3223.46	4367.28	4054.04	3944.35	2646.53	4539.83	5073.27	4417.05	4475.75	5119.03	5096.43
2.80_206.1387m/z	206.139	2.80018	pos	Panthenol	HMDB0004231	3978	LMFA08020198	C05944	131204	81-13-0	SNPLKNRPJHDVJA-ZETCQYMHSA-N	Organic oxygen compounds	Organooxygen compounds	Alcohols and polyols	**	56.9	0	M+H	C9H19NO4	-0.0487249	1010.63	989.897	1017.38	1034.27	918.686	725.308	169.871	419.739	186.153	171.149	326.525	1147.17	178.839	231.536	880.219	849.047	202.36	371.369	204.526	173.658	128.506	286.17	144.708	204.453	251.644	366.785	523.476	227.493	424.155
8.44_239.1640m/z	239.164	8.44243	pos	Monomenthyl succinate	HMDB0036143	91299			10199004	188709-97-9	BLILOGGUTRWFNI-UHFFFAOYSA-N	Lipids and lipid-like molecules	Prenol lipids	Monoterpenoids	**	56.9	0	M+H-H2O	C14H24O4	-0.569962	450.533	451.383	401.834	452.113	401.015	369.916	495.834	400.13	406.025	485.851	360.041	439.165	452.73	400.192	426.712	358.544	494.939	374.828	363.199	465.739	350.906	464.53	458.015	514.605	423.716	380.897	448.783	424.131	512.321
1.12_267.0965n	312.095	1.121	neg	Adenosine	HMDB0000050	86		C00212	60961	58-61-7	OIRDTQYFTABQOQ-KQYNXXCUSA-N	Nucleosides, nucleotides, and analogues	Purine nucleosides	Unclassified	***	56.8	47.6	M-H, M+FA-H	C10H13N5O4	-0.903011	10191	10527.9	10717.3	10007.2	9672.85	5343.97	3240.48	3661.3	3705.55	3141.86	2843.02	3369.69	4817.89	4570.74	3703.42	4089.38	3810.36	3481.74	3106.99	5093.95	2630.42	6272.3	149122	3472.63	4318.69	2820.89	4249.01	3304.73	3269.51
10.26_285.2068m/z	285.207	10.2595	neg	Hexadecanedioic acid	HMDB0000672	5642	LMFA01170022	C19615	10459	505-54-4	QQHJDPROMQRDLA-UHFFFAOYSA-N	Lipids and lipid-like molecules	Fatty Acyls	Fatty acids and conjugates	**	56.8	0	M-H	C16H30O4	-1.19843	2151.98	1412.99	2728.35	1501.6	1789.94	2088.69	2102.56	1409.4	1607.1	1668.44	1501.86	1427.64	2078.65	1349.97	1270.99	1803.91	2057.46	1264.47	1374.06	1687.6	1189.61	1369.75	956.547	1192.6	1976.62	1314.51	1471.83	2017.39	1987.36
10.96_398.2431n	399.25	10.961	pos	Tris(2-butoxyethyl) phosphate	HMDB0259275	70068		C14446	6540	78-51-3	WTLBZVNBAKMVDP-UHFFFAOYSA-N	Organic acids and derivatives	Organic phosphoric acids and derivatives	Phosphate esters	*	56.8	89.5	M+H, M+Na	C18H39O7P	-0.614688	32967.4	24985.2	24560.2	27895	29295.8	24910.1	19202.4	22731.3	27998.1	18971.1	27985.3	29256.3	28729.6	27297.6	29741.9	28097	31440	27478.3	27348.8	23177.1	20720	18302	20454.7	26996.5	24944.4	31780.1	28568	32659.1	43982.8
4.26_245.1862m/z	245.186	4.25988	pos	Leucyl-Isoleucine	HMDB0028932				435718		AZLASBBHHSLQDB-UHFFFAOYSA-N	Organic acids and derivatives	Carboxylic acids and derivatives	Amino acids, peptides, and analogues	**	56.8	0	M+H	C12H24N2O3	1.12981	351.928	392.934	458.787	326.216	344.496	147.14	264.37	131.737	292.597	185.925	1548.08	220.612	335.165	267.829	176.077	225.596	259.231	144.09	1010.09	156.186	817.673	130.855	1745.11	355.424	143.773	289.746	240.975	418.806	90.0005
4.57_249.0876m/z	249.088	4.57297	neg	Benzenebutanoic acid, alpha-(acetylamino)-2-amino-gamma-oxo-	HMDB0245586				5231549		PPIMFXHQDQRWGJ-UHFFFAOYSA-N	Organic acids and derivatives	Carboxylic acids and derivatives	Amino acids, peptides, and analogues	**	56.8	0	M-H	C12H14N2O4	-1.89658	995.195	670.722	856.056	1029.79	1028.94	293.621	757.268	111.264	2704	2893.97	916.914	532.815	126.463	114.808	505.082	247.065	537.153	1158.67	200.765	262.75	713.418	1523.7	2.8649e-07	78.0889	2506.96	34.4646	633.239	1499.33	0.275967
0.74_119.0340m/z	119.034	0.737567	neg	L-Erythrulose	HMDB0006293	58385		C02045	5460032	533-50-6	UQPHVQVXLPRNCX-VKHMYHEASA-N	Organic oxygen compounds	Organooxygen compounds	Carbohydrates and carbohydrate conjugates	**	56.7	2.71	M-H	C4H8O4	-8.32477	2993.02	2816.37	2881.15	3468.29	3101.21	1364.82	3369.09	3061.55	2157.6	642.417	712.354	3208.85	3700.96	12511.9	4419.01	3376.25	7816.85	617.752	1071.59	5355.32	541.046	2619.31	376.066	3550.04	5946.52	3168.32	5589.54	2112.18	6180.67
3.90_141.0544m/z	141.054	3.8953	pos	3,5-Dihydroxyanisole	HMDB0132905	315291			71648	2174-64-3	HDVRLUFGYQYLFJ-UHFFFAOYSA-N	Benzenoids	Phenols	Methoxyphenols	**	56.7	0	M+H	C7H8O3	-1.25665	507.071	500.255	418.385	383.618	394.902	508.91	605.584	386.847	476.251	521.876	509.937	603.687	411.338	486.224	503.351	443.292	537.006	410.307	381.623	459.789	339.37	473.938	301.15	330.789	378.201	412.285	447.447	339.193	371.309
4.61_172.0971m/z	172.097	4.60895	neg	N-Acetylisoleucine	HMDB0061684				7036275	3077-46-1	JDTWZSUNGHMMJM-FSPLSTOPSA-N	Organic acids and derivatives	Carboxylic acids and derivatives	Amino acids, peptides, and analogues	**	56.7	0	M-H	C8H15NO3	-4.5816	629.936	661.47	517.55	550.107	495.355	497.555	670.841	620.024	521.84	505.386	413.405	470.796	560.965	504.126	484.143	477.169	440.895	493.442	365.113	458.118	488.994	466.629	408.255	521.735	523.841	459.333	468.318	442.045	506.211
4.81_117.0336m/z	117.034	4.81455	neg	xi-2,3-Octadiene-5,7-diyn-1-ol	HMDB0040549	95038	LMFA05000758		71442208		MFQBYQJLDHIYCH-UHFFFAOYSA-N	Lipids and lipid-like molecules	Fatty Acyls	Fatty alcohols	**	56.7	0	M-H	C8H6O	-8.73701	177.331	151.721	188.04	169.929	215.129	154.1	154.715	504.548	138.316	389.687	158.103	272.725	393.42	726.942	58.7666	44.0613	56.2856	142.034	352.847	265.082	159.04	334.177	183.856	188.999	176.044	93.6499	148.636	487.931	76.3511
5.37_130.0652m/z	130.065	5.37348	pos	Cinnamamide	HMDB0250263				12135		APEJMQOBVMLION-UHFFFAOYSA-N	Phenylpropanoids and polyketides	Cinnamic acids and derivatives	Cinnamic acid amides	**	56.7	4.72	M+H-H2O	C9H9NO	0.489651	4612.58	5783.21	4309.91	5136.79	5171.48	5852.72	4888.64	2970.8	4298.59	5376.91	11273.8	1791.72	1999.78	1939.87	1571.41	1198.36	1570.43	4290.96	13230.3	4187.88	12197.1	2803.95	14201.7	2221.56	2215.63	1468.83	1980.18	1689.4	1620.23
0.76_126.0662m/z	126.066	0.757917	pos	5-Methylcytosine	HMDB0002894	3247		C02376	65040	554-01-8	LRSASMSXMSNRBT-UHFFFAOYSA-N	Organoheterocyclic compounds	Diazines	Pyrimidines and pyrimidine derivatives	**	56.6	0	M+H	C5H7N3O	0.479559	525.443	723.571	523.61	546.738	500.53	530.615	600.451	798.263	697.371	544.864	762.969	224.916	496.849	482.123	118.463	374.117	238.559	614.942	1679.2	1224.45	695.64	547.626	1125.81	543.07	178.233	406.559	508.893	617.109	372.692
0.82_192.0268n	215.016	0.818533	pos	Isocitric acid	HMDB0000193	3328		C00311	1198	320-77-4	ODBLHEXUDAPZAU-UHFFFAOYSA-N	Organic acids and derivatives	Carboxylic acids and derivatives	Tricarboxylic acids and derivatives	**	56.6	9.64	M+Na, M+K, M+NH4, M+H, M+H-H2O	C6H8O7	-1.00607	1.16755e+06	1.22307e+06	1.15556e+06	1.12527e+06	1.15164e+06	582605	730281	1.44856e+06	857947	672642	168292	2.33832e+06	1.59034e+06	1.3919e+06	2.3115e+06	1.23259e+06	2.30465e+06	260896	151886	1.17966e+06	121022	858721	45739.9	868065	2.36586e+06	1.93233e+06	2.1885e+06	1.7505e+06	1.59249e+06
0.94_156.0654m/z	156.065	0.942117	pos	(1r,3r)-1-Aminocyclopentane-1,3-dicarboxylic acid	HMDB0242328				1310		YFYNOWXBIBKGHB-UHFFFAOYSA-N	Organic acids and derivatives	Carboxylic acids and derivatives	Amino acids, peptides, and analogues	**	56.6	0	M+H-H2O	C7H11NO4	-0.631993	1262.89	1299.99	1279.88	1240.07	1298.34	1250.39	1414.1	1506.2	1294.73	1294.3	1241.19	1383.81	1349.67	1609.97	1323.52	1414.7	1504.14	1196.4	1268.24	1400.75	1322.36	1311.19	1356.69	1207.9	1383.21	1442.39	1307.45	1022.28	1424.79
1.34_261.1443m/z	261.144	1.3374	pos	Isoleucyl-Glutamate	HMDB0028906	85812			18218218		KTGFOCFYOZQVRJ-UHFFFAOYSA-N	Organic acids and derivatives	Carboxylic acids and derivatives	Amino acids, peptides, and analogues	**	56.6	0	M+H	C11H20N2O5	-0.644804	725.935	955.406	700.474	815.95	880.823	242.184	389.425	134.96	272.066	181.192	774.609	1595.88	1792.45	562.215	861.349	995.77	1439.66	94.4666	780.877	169.929	825.378	96.3639	793.549	3898.84	88.2038	2462.55	410.184	2270.24	767.973
4.00_378.1280m/z	378.128	4.00365	neg	Tryptophyl-Glutamate	HMDB0029082	85975			3634442		PWIQCLSQVQBOQV-UHFFFAOYSA-N	Organic acids and derivatives	Carboxylic acids and derivatives	Amino acids, peptides, and analogues	**	56.6	0	M+FA-H	C16H19N3O5	-8.05835	360.187	321.985	496.428	280.991	363.128	148.31	127.927	2.8649e-07	50.574	139.776	1321.85	2.8649e-07	1.02265	2.8649e-07	2.8649e-07	2.8649e-07	2.8649e-07	39.2834	1308.27	2.8649e-07	1390.87	2.8649e-07	4445.84	0.0438562	2.8649e-07	2.8649e-07	2.8649e-07	2.8649e-07	2.8649e-07
9.98_414.2041n	437.193	9.9808	pos	Clausarinol	HMDB0041407	95806			15293564		AMSRLBLJHNYGNW-UHFFFAOYSA-N	Phenylpropanoids and polyketides	Coumarins and derivatives	Pyranocoumarins	**	56.6	1.65	M+H, M+Na	C24H30O6	-0.321649	17818.2	15655.4	16088.6	16987.4	18029.2	22732.7	29538.8	31150.6	23848.8	19882.4	17081.5	15504.9	13988.5	15998.7	9724.48	19989.9	12576.4	15276.2	13106.9	16136.9	17057.3	19166.7	46211.8	17177.5	16187.3	22679.8	26841	12730.2	20385.8
0.78_236.0227m/z	236.023	0.781333	neg	S-Cysteinosuccinic acid	HMDB0029418	86255			169591	34317-60-7	XPKKFTKCRVIDAG-UHFFFAOYSA-N	Organic acids and derivatives	Carboxylic acids and derivatives	Amino acids, peptides, and analogues	**	56.5	0	M-H	C7H11NO6S	-2.93361	2577.46	2349.85	2156.38	2609.98	3043.92	6075.86	2247.15	2469.88	1584.52	5220.4	3093.63	2380.62	2316.91	2546.96	727.134	342.259	689.476	2059.49	2764.58	7765.92	5706.93	9753.96	4708.34	907.811	857.169	955.372	1666.27	1256.62	812.64
11.13_313.2380m/z	313.238	11.1332	neg	Trihydroxystearic acid	HMDB0302290				147011		UFNQGWYXYWLWMU-UHFFFAOYSA-N	Lipids and lipid-like molecules	Fatty Acyls	Fatty acids and conjugates	**	56.5	0	M-H2O-H	C18H36O5	-1.21191	1145.81	1037.29	1313.66	2000.86	1324.91	1309.18	1478.34	1429.81	1639.74	1334.05	1471.78	1347.74	1870.93	1444.91	1740.67	1986.56	1694.74	1694.76	1246.83	1099.17	1757.74	1239.85	956.783	1877.43	1307.46	1569.45	2198.36	1607.79	2219.78
2.06_242.0899n	287.088	2.06307	neg	L-Thymidine	HMDB0253921				1134		IQFYYKKMVGJFEH-UHFFFAOYSA-N	Nucleosides, nucleotides, and analogues	Pyrimidine nucleosides	Pyrimidine 2'-deoxyribonucleosides	**	56.5	1.64	M-H, M+FA-H	C10H14N2O5	-1.33417	4347.1	3570.97	4688.61	3593.04	3999.12	3970.33	2199.31	3120.77	2620.04	5173.95	8837.98	4324.76	4234.44	3678.82	2800.3	2210.83	4173.22	4657.18	2740.64	7801.48	2661.76	5715.09	5635.14	2010.48	5077.37	1999.68	4193.84	3805.76	1665.13
4.59_239.0920m/z	239.092	4.58698	neg	(R)-3-Hydroxy-5-phenylpentanoic acid	HMDB0031517	87733			11106233	21080-41-1	IMMRMPAXYUIDLR-UHFFFAOYSA-N	Organic acids and derivatives	Hydroxy acids and derivatives	Medium-chain hydroxy acids and derivatives	**	56.5	0	M+FA-H	C11H14O3	-2.58255	471.489	323.786	393.93	486.996	478.514	28.4882	573.753	2.8649e-07	220.261	367.493	347.134	2.8649e-07	2.8649e-07	2.8649e-07	2.8649e-07	2.8649e-07	2.8649e-07	1500.62	242.458	608.341	544.911	2387.11	1060.68	2.8649e-07	2.8649e-07	2.8649e-07	2.8649e-07	2.8649e-07	9.91953
4.89_261.0353m/z	261.035	4.89217	neg	N-acetyl-S-(N-allylthiocarbamoyl)-L-cysteine	HMDB0060011				5744015		DJFUZUUKZXAXBZ-UHFFFAOYSA-N	Organic acids and derivatives	Carboxylic acids and derivatives	Amino acids, peptides, and analogues	**	56.5	0	M-H	C9H14N2O3S2	-7.74457	4820.62	4679.59	4594.63	4620.93	4652.37	5594	7912.83	9303.18	9006.83	9552.94	7786.97	9376	7564.82	7425.01	8070.83	7353.42	6631.24	6882.91	6716.75	9010.88	6440.89	5196.5	5579.49	7089.08	6970.58	6818.75	6931.23	7921.45	10635.7
4.89_267.0509m/z	267.051	4.89217	neg	p-Coumaroyl glycolic acid	HMDB0301727				101219702		RMPWEBYRPJQKNT-ZZXKWVIFSA-N	Phenylpropanoids and polyketides	Cinnamic acids and derivatives	Hydroxycinnamic acids and derivatives	**	56.5	25	M+FA-H	C11H10O5	-0.39146	3888.4	3869.93	3865.48	3714.84	4003.03	3308.31	4263.52	3866.46	3467.02	3538.32	3835.31	3902.69	3718.33	3115.98	3284.62	3804.89	3364.56	3929.83	3389.63	3239.08	2914.15	3237.06	2709.68	3320.38	3836.61	3808.21	3940.8	3648.35	4106.45
0.70_367.1351m/z	367.135	0.69935	neg	N6-Galacturonyl-L-lysine	HMDB0033106	88997			131751374	220718-57-0	CFQJLIHMLCPJQF-UHFFFAOYSA-N	Organic oxygen compounds	Organooxygen compounds	Carbohydrates and carbohydrate conjugates	**	56.4	0	M+FA-H	C12H22N2O8	-2.16602	72068.3	52798.7	48402.9	86149.3	57393.8	26833.6	51658	68905.3	29490.7	8628.31	10006.2	47186.1	67361.3	172521	45581.2	19919.9	61459.7	12822.2	26416.5	119759	7596.04	108332	5467.65	45406.2	66617.8	44859.1	69636.2	28790.3	44140
1.63_103.0391m/z	103.039	1.62665	neg	alpha-Hydroxyisobutyric acid	HMDB0000729	3750	LMFA01050417		11671	594-61-6	BWLBGMIXKSTLSX-UHFFFAOYSA-N	Organic acids and derivatives	Hydroxy acids and derivatives	Alpha hydroxy acids and derivatives	**	56.4	0	M-H	C4H8O3	-9.6961	1233.56	1224.6	1370.23	1063.45	1291.72	1060.17	905.957	1122.41	851.284	1008.28	969.932	1836.66	2074.39	2267.46	1811.92	1851.16	1245.24	880.21	780.367	1081.36	882.936	1071.91	745.222	1358.06	1261.87	1313.25	1754.33	1508.6	1158.36
10.98_259.1649m/z	259.165	10.9774	pos	beta-Kessyl ketone	HMDB0036446						CSLBUZGPLRECOR-UHFFFAOYSA-N	Lipids and lipid-like molecules	Prenol lipids	Sesquiterpenoids	**	56.4	0	M+Na	C15H24O2	-8.46471	2123.73	2118.86	2433.56	2791.11	2572.89	2331.71	2133.05	2338.38	2330.45	1972.8	1602.4	2391.93	2297.78	2635.04	2985.52	2543.62	2935.51	2464.44	2502.54	2434.87	2085.87	2073.5	2321.61	2506.11	2682.66	3140.87	2544.05	3019.23	4300.53
4.30_367.0999m/z	367.1	4.29785	neg	3-O-Caffeoyl-4-O-methylquinic acid	HMDB0039960	94502			131752769		RAGZUCNPTLULOL-HYXAFXHYSA-N	Benzenoids	Benzene and substituted derivatives	Anilides	**	56.4	0	M-H	C17H20O9	-9.71228	3427.07	3710.06	3470.26	3701.59	3122.85	8841.41	8898.16	4263.19	6999.1	6575.17	17959.2	630.679	718.842	632.561	54.1732	113.471	1516.17	4808.18	14119.4	7129.56	14481.7	9533.76	12641.4	205.378	872.219	1213.91	349.664	537.393	186.577
4.61_429.0822m/z	429.082	4.60895	neg	Naringenin 7-O-glucuronide	HMDB0041761	86090			51136360		BDCRTIDKZGEVEN-DNPGXZAYSA-N	Phenylpropanoids and polyketides	Flavonoids	Flavonoid glycosides	**	56.4	0	M-H2O-H	C21H20O11	-1.20559	740.127	1018.2	846.286	937.33	797.458	876.71	2252.44	228.799	1584.9	3459.23	1616.47	2.8649e-07	984.067	2.8649e-07	2.8649e-07	2.8649e-07	2.8649e-07	752.719	289.769	370.507	1927.89	1030.66	2.8649e-07	880.688	4719.94	2.8649e-07	371.674	390.964	59.7713
9.94_219.1743m/z	219.174	9.94283	pos	Patchoulenone	HMDB0035747	90999			5320424	5986-54-9	JAWSHISYWRRQQQ-UHFFFAOYSA-N	Lipids and lipid-like molecules	Prenol lipids	Sesquiterpenoids	**	56.4	0	M+H	C15H22O	-0.389153	740.677	492.821	655.741	860.116	900.556	676.492	740.746	718.748	1140.35	788.16	704.46	767.053	898.872	706.326	739.202	510.432	864.538	682.437	527.556	757.387	650.137	716.946	961.14	862.054	1051.31	761.452	1056.07	998.641	644.702
1.45_215.1389m/z	215.139	1.44543	pos	Prolyl-Valine	HMDB0029030	23999			142984		AWJGUZSYVIVZGP-UHFFFAOYSA-N	Organic acids and derivatives	Carboxylic acids and derivatives	Amino acids, peptides, and analogues	***	56.3	37.9	M+H	C10H18N2O3	-0.67808	841.189	978.143	786.236	723.663	732.054	519.286	913.737	478.957	738.366	472.838	1886.15	607.925	393.192	321.463	529.999	342.596	480.864	502.335	1766.7	253.305	2243.24	323.586	3892.86	1005.82	261.081	513.217	411.311	491.592	522.235
1.82_149.0450m/z	149.045	1.81748	pos	3-Methylxanthine	HMDB0001886	2820		C16357	70639	1076-22-8	GMSNIKWWOQHZGF-UHFFFAOYSA-N	Organoheterocyclic compounds	Imidazopyrimidines	Purines and purine derivatives	**	56.3	0	M+H-H2O	C6H6N4O2	-4.84231	40.8369	47.6354	63.6396	45.4178	64.254	30.4589	51.0902	65.6061	44.7644	41.9984	49.3273	53.5654	35.9946	61.0984	56.8637	56.6126	51.5455	20.9037	65.9645	27.8937	47.7257	54.0044	51.6078	39.1972	65.1848	70.8362	26.6103	62.7313	52.1876
4.26_129.0547m/z	129.055	4.25713	neg	Ketoleucine	HMDB0000695	5663		C00233	70	816-66-0	BKAJNAXTPSGJCU-UHFFFAOYSA-N	Organic acids and derivatives	Keto acids and derivatives	Short-chain keto acids and derivatives	***	56.3	31	M-H	C6H10O3	-7.76189	94516.8	86614	78385.1	90223.7	80305.8	106686	67318.9	57153	52842.8	68881.8	94759.8	71289.2	122071	160996	37410.1	23474.8	37149.6	42809.7	184122	40604.2	144164	45249.8	134835	131266	42857.3	52802.3	106518	90821.4	49955.8
4.95_321.0945m/z	321.094	4.95188	pos	4-coumaroylshikimate	HMDB0304174				53859007		GVECSFFLZYNEBO-UHFFFAOYSA-N	Phenylpropanoids and polyketides	Cinnamic acids and derivatives	Hydroxycinnamic acids and derivatives	**	56.3	0	M+H	C16H16O7	-7.5814	5738.39	4894.4	5976.5	5905.89	4605.14	4236.82	4625.13	4533.11	6203.27	3733.92	5423.02	6054.3	4717.72	6147.93	6050.57	5939.68	5942.21	3859.43	4747.01	4300.79	5395.42	4047.9	5435.8	5684.01	5955.81	5919.45	5287.84	4970.14	7418.86
0.72_308.0982m/z	308.098	0.7166	neg	Aceneuramic acid	HMDB0259583				349962		KBGAYAKRZNYFFG-UHFFFAOYSA-N	Organic oxygen compounds	Organooxygen compounds	Carbohydrates and carbohydrate conjugates	**	56.2	7.9	M-H	C11H19NO9	-1.51529	73197.6	68931.9	71115.7	91890	71121.3	81229.3	60552.8	86273.7	66123.8	106102	30236.4	77292.5	99015.3	184018	99215.4	46156.6	99949.1	51265	50528.8	74136.1	91812.9	99592.5	44037.3	76908.4	54646.5	58781.2	85486.7	127396	66122.1
0.76_117.0183m/z	117.018	0.7638	neg	Erythronic acid	HMDB0000613	5586			2781043	13752-84-6	JPIJQSOTBSSVTP-PWNYCUMCSA-N	Organic oxygen compounds	Organooxygen compounds	Carbohydrates and carbohydrate conjugates	**	56.2	0	M-H2O-H	C4H8O5	-7.62474	1434.58	1111.42	1282.18	1052.72	1226.11	1415.51	1243.91	2125.09	1805.24	1730.1	1145.6	1860.68	1125.4	928.407	844.959	902.063	1583.79	1151.53	700.869	1241.88	945.14	1581.83	829.676	1177.69	781.809	1282.43	1657.65	1327.29	857.942
0.78_131.0340m/z	131.034	0.781333	neg	L-Xylulose	HMDB0000751			C00312	89810215	1932596-80-9	LQXVFWRQNMEDEE-LMVFSUKVSA-N	Organic oxygen compounds	Organooxygen compounds	Carbohydrates and carbohydrate conjugates	**	56.2	0	M-H2O-H	C5H10O5	-6.47497	199.123	233.625	215.057	250.122	376.769	140.633	172.696	257.517	228.915	334.947	122.493	354.079	187.577	330.793	174.581	141.461	215.778	161.853	224.111	239.426	114.458	203.943	155.748	323.817	167.723	137.336	410.779	215.413	303.962
4.77_153.0546m/z	153.055	4.77472	pos	Ethyl 2-furanyl diketone	HMDB0032919	88824			19776197	1438-90-0	IWMXBRWYPMCNQM-UHFFFAOYSA-N	Organic oxygen compounds	Organooxygen compounds	Carbonyl compounds	**	56.2	0	M+H	C8H8O3	-0.206387	274.461	275.824	270.31	242.44	246.486	279.043	328.926	293.148	359.645	295.124	270.323	268.494	289.631	330.053	241.498	391.477	294.802	283.106	220.788	310.008	259.812	225.923	223.648	321.141	265.027	280.343	243.389	308.289	317.601
0.68_197.0811n	196.074	0.684167	neg	N-Acetylhistidine	HMDB0032055			C02997	75619		KBOJOGQFRVVWBH-ZETCQYMHSA-N	Organic acids and derivatives	Carboxylic acids and derivatives	Amino acids, peptides, and analogues	**	56.1	0	M-H, 2M-H	C8H11N3O3	5.45289	279193	276200	267460	304104	301427	328714	281246	296773	341885	301384	276904	283915	231277	435999	187563	162717	211149	293245	320199	140351	207879	195744	209696	200632	219267	167935	295427	221814	156795
0.69_261.1176m/z	261.118	0.688167	pos	Asparaginyl-Gamma-glutamate	HMDB0028745	85660			131750734		CXTYHSFBRYPJED-UHFFFAOYSA-N	Organic acids and derivatives	Carboxylic acids and derivatives	Amino acids, peptides, and analogues	**	56.1	0	M+H	C9H16N4O5	-6.72963	14677.2	12651.9	12797.3	7704.45	10248	13710.9	5569.35	8589.12	5375.35	10993.4	6173.22	11474.7	13578.9	12753.4	7960.97	4547.98	12223.8	7136.73	9721.38	30280.4	16032.3	31015.2	14441.5	6131.4	7771.58	7068.3	11520.3	16979.2	3108.47
0.71_171.0763m/z	171.076	0.709417	pos	H-Hyp-gly-OH	HMDB0253018				559549		WFDSWNXTPKLLOT-UHFFFAOYSA-N	Organic acids and derivatives	Carboxylic acids and derivatives	Amino acids, peptides, and analogues	**	56.1	0	M+H-H2O	C7H12N2O4	-0.609377	3441.56	3227.18	3039.52	2756.01	2943.19	4721.99	2447.92	2416.62	1699.27	3351.87	3342.61	3797.55	6585.75	8383.67	2076.36	2142.01	2603.04	2029.27	3574.97	7332.95	3994.82	10521.7	3719.49	1517.61	2592.58	2120.84	2454	1746.14	1548.94
1.04_111.0078m/z	111.008	1.04415	neg	Gamma-delta-Dioxovaleric acid	HMDB0013233	319338		C02800	119412		YHUFRVYVNKGICT-UHFFFAOYSA-N	Organic acids and derivatives	Keto acids and derivatives	Gamma-keto acids and derivatives	**	56.1	0	M-H2O-H	C5H6O4	-7.58627	91320.1	127449	128953	103176	110545	42128.1	69902.9	100723	91863.2	94899.1	17611.7	112926	160184	127749	164036	105191	183849	47290.4	25637.3	103191	13813.9	111956	6553.49	122429	177445	139952	167571	152794	112375
3.94_234.0403m/z	234.04	3.9425	neg	Kynurenic acid	HMDB0000715	5683		C01717	3845	492-27-3	HCZHHEIFKROPDY-UHFFFAOYSA-N	Organoheterocyclic compounds	Quinolines and derivatives	Quinoline carboxylic acids	**	56.1	0	M+FA-H	C10H7NO3	-2.44053	883.432	927.516	946.004	754.547	725.771	390.067	237.061	347.965	207.239	975.198	282.533	2507.07	2807.19	1297.52	1077.3	63.4636	2607.55	323.874	315.108	569.967	202.134	249.274	342.12	765.843	2349.18	906.227	1565.54	866.107	1145.76
10.07_366.2977m/z	366.298	10.0725	pos	(10Z)-Pentadec-10-enoylcarnitine	HMDB0241436						UMNAKHTYLOXXLM-UHFFFAOYSA-N	Lipids and lipid-like molecules	Fatty Acyls	Fatty acid esters	**	56	0	M+H-H2O	C22H41NO4	-6.779	4237.61	4295.45	3508.44	4122.9	4502.94	4106.98	3961.06	3995.1	4480.08	4139.79	3803.99	5013.2	4629.31	4203.35	4718.7	4162.13	4253.87	4594.52	4141.25	3666.76	3895.16	3624.49	4198.91	4097.74	4384.76	4266.25	4446.51	3890.33	4587.21
10.21_253.1796m/z	253.18	10.2106	pos	Ethylene brassylate	HMDB0040459	94961			61014	105-95-3	XRHCAGNSDHCHFJ-UHFFFAOYSA-N	Phenylpropanoids and polyketides	Macrolides and analogues	Unclassified	**	56	0	M+H-H2O	C15H26O4	-0.722726	3286.82	2603.48	3445.95	3641.99	2923.39	3140.82	3781.15	3675.1	3947.93	3178.95	2704.36	2871.74	2996.04	2732.25	3547.56	3844.5	3844.37	2415.11	2786.17	2734	2958.85	2454.64	2396.92	3831.79	3643.25	4031.34	4763.88	3452.75	4447.8
11.52_205.1950m/z	205.195	11.5197	pos	Anymol	HMDB0303559						RGZSQWQPBWRIAQ-HUUCEWRRSA-N	Lipids and lipid-like molecules	Prenol lipids	Sesquiterpenoids	**	56	0	M+H-H2O	C15H26O	-0.543407	727.888	700.319	906.443	1059.65	1096.41	1205.47	1316.17	985.714	1191.61	733.254	810.066	675.558	678.541	676.371	1000.45	730.306	802.314	634.673	782.659	787.24	727.589	663.993	863.622	735.783	1124.36	731.701	1022.1	1032.94	1149.26
14.38_356.3520m/z	356.352	14.3846	pos	Arachidoyl Ethanolamide	HMDB0248559	3723	LMFA08040038		3787294	94421-69-9	AUJVQJHODMISJP-UHFFFAOYSA-N	Organic nitrogen compounds	Organonitrogen compounds	Amines	**	56	0	M+H	C22H45NO2	-0.854157	1623.97	2039.85	1905.4	1567.25	2175.36	1989.76	1662.56	2154.75	1841.23	1344.45	1558.74	1932.43	1564.96	1599.31	1840.27	1546.13	1831.41	1784.79	1765.11	1865.83	1637.24	1930.42	1810.3	1664	2033.17	2182	1976.61	1479.8	2457.35
4.17_149.0237m/z	149.024	4.16788	neg	2,2-Dihydroxy-2-phenylacetic acid	HMDB0258145				15930710		VKVOJYUPJRVDPP-UHFFFAOYSA-N	Benzenoids	Benzene and substituted derivatives	Unclassified	**	56	0	M-H2O-H	C8H8O4	-4.25619	286.298	285.418	296.271	302.656	314.898	323.377	286.703	281.688	317.628	347.029	274.811	266.119	371.535	229.202	310.486	314.974	344.765	254.435	200.441	333.335	312.212	325.052	275.302	323.46	246.563	254.924	278.654	348.525	260.496
8.66_344.2793m/z	344.279	8.6621	pos	Dodecanoylcarnitine	HMDB0002250	6573					FUJLYHJROOYKRA-QGZVFWFLSA-O	Lipids and lipid-like molecules	Fatty Acyls	Fatty acid esters	*	56	84.3	M+H	C19H37NO4	-0.644673	63785.6	60987.7	61630	75027.8	65875.1	91034.5	253387	94381.3	146133	140780	178951	12847.1	33274.7	33720	15814.7	27225.2	13966.3	20875.8	105211	42347.9	50223.3	42758	72309.2	38400.8	16178.3	12675.2	27342	38937.4	9702.92
0.68_131.0816m/z	131.082	0.684167	neg	Ornithine	HMDB0000214	45121		C00077	6262	3184-13-2	AHLPHDHHMVZTML-BYPYZUCNSA-N	Organic acids and derivatives	Carboxylic acids and derivatives	Amino acids, peptides, and analogues	**	55.9	0	M-H	C5H12N2O2	-7.85684	1599.77	1707.32	2244.03	2102.31	1990.12	396.131	1628.03	2562.04	2046	1559.52	1895.85	4072.19	2939.66	6666.06	3820.67	623.881	2449.72	604.999	1365.88	893.161	1420.21	211.087	3454.85	2.8649e-07	4866.36	3890.69	3562.89	1659.37	3224.57
1.05_166.0722m/z	166.072	1.05462	pos	3-Hydroxyglutaric acid	HMDB0000428	5417			181976	638-18-6	ZQHYXNSQOIDNTL-UHFFFAOYSA-N	Organic acids and derivatives	Hydroxy acids and derivatives	Beta hydroxy acids and derivatives	**	55.9	0	M+NH4	C5H8O5	8.22299	820.845	1105.35	706.09	568.364	1037.28	588.149	803.074	587.929	787.549	854.545	787.138	975.889	829.958	433.489	965.352	752.089	546.601	600.082	508.298	444.218	990.564	1277.75	587.35	510.712	1837.31	629.29	732.106	607.929	326.011
1.18_222.0973m/z	222.097	1.17767	pos	Avenic acid B	HMDB0038751				73232334		YVTYLIZWVFUUMH-UHFFFAOYSA-N	Organic acids and derivatives	Carboxylic acids and derivatives	Amino acids, peptides, and analogues	**	55.9	0	M+H	C8H15NO6	0.228285	143.938	144.636	241.791	194.107	193.81	19.6535	124.947	220.109	71.2749	2.8649e-07	2.8649e-07	236.479	213.088	651.474	458.212	393.945	597.839	2.8649e-07	17.8711	442.748	22.7928	91.2406	2.8649e-07	181.093	751.212	199.958	400.449	51.3653	539.995
10.39_295.2266m/z	295.227	10.3946	pos	9(S)-HOTrE	HMDB0247705				53394275		RIGGEAZDTKMXSI-UHFFFAOYSA-N	Lipids and lipid-like molecules	Fatty Acyls	Lineolic acids and derivatives	**	55.9	0	M+H	C18H30O3	-0.58801	1546.84	1452.18	1487.6	1732.04	1434.59	1874.49	1755.81	1897.61	1614.46	1562.36	1802.99	1847.8	1235.06	1269.57	1474.34	1446.02	1363.9	1352.53	1365.54	1588.31	1571.65	1613.28	1472.16	1593.46	1987.84	1942.01	1710.45	1452.18	2071.44
4.68_173.0812m/z	173.081	4.68352	neg	Suberic acid	HMDB0000893	4243	LMFA01170001	C08278	10457	505-48-6	TYFQFVWCELRYAO-UHFFFAOYSA-N	Lipids and lipid-like molecules	Fatty Acyls	Fatty acids and conjugates	***	55.9	54.2	M-H	C8H14O4	-4.4305	3242.97	3436.23	3042.99	3597.77	3234.89	3603.1	3058.03	4293.33	3688.36	3436.84	3345.17	4115.2	3390.11	3234.66	3701.53	3743.19	3863.21	3277.99	3507.52	3175.3	3600.25	3440.81	3060.94	3319.17	3384.42	3387.47	3547.22	3651.91	3722.89
9.86_337.2347m/z	337.235	9.86427	pos	5(S),11(R)-DiHETE	HMDB0062615	45981	LMFA03060095		45104915		GVBURXXHWSCJSI-ZZHGHEOFSA-N	Lipids and lipid-like molecules	Fatty Acyls	Eicosanoids	**	55.9	0	M+H	C20H32O4	-7.78482	1456.28	1323.59	1334.26	1186.56	1296.11	1430.43	1409.24	1235.54	5094.17	3741.77	1529.54	5893.79	1462.48	2635	1460.55	1142.78	1027.66	1595.27	977.284	1163.31	4629.27	4541.54	993.909	1727.5	1012.5	1580.66	1199.73	1756.26	1993.4
0.74_136.0426m/z	136.043	0.743617	pos	Homocysteine	HMDB0000742	3256		C00155	91552	6027-13-0	FFFHZYDWPBMWHY-VKHMYHEASA-N	Organic acids and derivatives	Carboxylic acids and derivatives	Amino acids, peptides, and analogues	**	55.8	19.4	M+H	C4H9NO2S	-0.554751	3102.79	5265.66	3673.06	4328.26	4006.36	4092.64	880.533	2638.58	909.353	3235.34	2769.53	2988.36	4480.22	3223.8	1216.3	1049.24	2097.16	3775.99	3515.97	9749.84	5423.16	9884.43	5600.06	2413.79	1455.73	2442.81	2429.64	3826.73	1263.44
3.62_238.1416n	239.149	3.6176	pos	Pentaethylene glycol	HMDB0256256						JLFNLZLINWHATN-UHFFFAOYSA-N	Organic oxygen compounds	Organooxygen compounds	Ethers	***	55.8	37.1	M+H, M+Na	C10H22O6	-0.159487	21866.5	19506.9	18076.1	21128.7	19773.5	17917	23080.6	23312.9	28614	23223	18970.2	19889.8	20349.2	18280.3	19404.6	29324.7	26874.4	24206.9	18539.5	21542.7	19727.6	19778	16270.4	17849	23217.8	25013.3	19712.7	20717.5	25159.5
4.08_197.1283m/z	197.128	4.08492	pos	Methyl l-phenylalaninate	HMDB0245704				75737		VSDUZFOSJDMAFZ-UHFFFAOYSA-N	Organic acids and derivatives	Carboxylic acids and derivatives	Amino acids, peptides, and analogues	**	55.8	0	M+NH4	C10H13NO2	-1.13458	826.548	958.969	794.795	836.516	840.436	592.744	773.074	695.078	611.285	742.4	973.707	849.764	547.509	935.72	998.075	609.301	945.386	698.083	375.9	412.794	474.747	604.487	618.104	414.464	820.404	742.396	983.936	763.616	714.381
4.97_274.2013m/z	274.201	4.97452	pos	Heptanoylcarnitine	HMDB0013238		LMFA07070068		6426896		VDPCTFWULDLKHT-UHFFFAOYSA-N	Lipids and lipid-like molecules	Fatty Acyls	Fatty acid esters	*	55.8	84.4	M+H	C14H27NO4	-0.0972437	3448.62	3641.55	2998.82	3876.24	3106.82	3799.43	2992.03	2859.22	2435.7	3344.34	4970.71	2833.6	2424.51	2354.77	2002.77	2418.43	4014.84	3553.61	4180.69	5073.13	3711.6	10072.2	2994.18	2307.55	2629.32	1056.06	2313.01	1561.92	1687.21
5.43_481.2440m/z	481.244	5.42982	neg	11-beta-Hydroxyandrosterone-3-glucuronide	HMDB0010351	61667	LMST05010055	C05643	53480452		BRPLOVMHAFXVOQ-HUMIJZDLSA-N	Organoheterocyclic compounds	Indoles and derivatives	Hydroxyindoles	**	55.8	6.18	M-H	C25H38O9	-0.72358	1708.85	1876.04	1788.55	1992.52	1895.63	714.684	2917.7	2.8649e-07	3398.73	5082.42	10574.2	2.8649e-07	263.678	2.8649e-07	2.8649e-07	2.8649e-07	2.8649e-07	1320.25	223.596	1014.86	718.69	8456.74	2.8649e-07	2.8649e-07	15053.4	2.8649e-07	633.175	753.718	2.8649e-07
7.40_342.2637m/z	342.264	7.3981	pos	3-hydroxydodecanoyl carnitine	HMDB0061638		LMFA07070039		71464535		ULWDPUHFMOBGFJ-UHFFFAOYSA-N	Lipids and lipid-like molecules	Fatty Acyls	Fatty acid esters	**	55.8	0	M+H-H2O	C19H37NO5	-0.60515	928.201	1063.11	890.729	881.389	1049.55	922.048	981.71	944.499	929.512	1148.15	925.02	1012.98	1104.79	1011.25	1385.65	637.193	1094.4	1016.14	957.157	1109.34	845.276	883.925	985.241	1089.88	1083.58	1039.83	1112.77	1108.18	1137.59
9.80_398.3264m/z	398.326	9.80062	pos	11-Hydroxyhexadecanoylcarnitine	HMDB0241465						BXHAMSWPZMZKLP-UHFFFAOYSA-N	Lipids and lipid-like molecules	Fatty Acyls	Fatty acid esters	**	55.8	0	M+H-H2O	C23H45NO5	-0.281371	2184.31	2494.59	2645.7	2124.41	2513.84	4629.14	12230	3224.44	4039.95	1757.69	5690.38	437.361	1353.35	2613.82	103.558	766.555	474.671	632.405	7852.85	1165.08	2976.38	1817.05	2564.91	6654.14	1234.99	467.502	1034.99	3169.07	486.419
0.59_262.1397m/z	262.14	0.5909	pos	Hydroxyprolylhydroxyproline	HMDB0028864					21768-17-2	HXWNRESJYUCPRA-NGJRWZKOSA-N	Organic acids and derivatives	Carboxylic acids and derivatives	Amino acids, peptides, and analogues	***	55.7	51.6	M+NH4	C10H16N2O5	-0.382191	1512.87	1202.42	1172.48	928.127	1093.63	524.117	901.282	2.8649e-07	390.469	541.207	4636.43	529.558	671.305	380.34	124.332	2.8649e-07	413.078	655.913	4787.54	209.91	6218.73	180.34	11899.9	879.737	167.327	407.811	300.622	582.919	899.364
10.24_200.2007m/z	200.201	10.2436	pos	Dodecanamide	HMDB0251566	36671	LMFA08010001	C13831	14256		ILRSCQWREDREME-UHFFFAOYSA-N	Lipids and lipid-like molecules	Fatty Acyls	Fatty amides	***	55.7	66.5	M+H	C12H25NO	-0.782784	94354.1	82243.8	105015	93449	104127	78424.4	96486.3	106368	97044.9	80886.6	107442	92723.9	85185.4	100975	169183	127085	106793	74094.9	83722.7	89479.7	73671.4	70008.4	60805.4	100046	108990	117754	99806.2	97569.8	130039
11.11_329.2698m/z	329.27	11.1102	pos	Avocadene 2-acetate	HMDB0031044	87370	LMFA05000641		45360032	51352-69-3	LUIGTZGBXWZJAX-UHFFFAOYSA-N	Lipids and lipid-like molecules	Fatty Acyls	Fatty alcohols	**	55.7	1.94	M+H	C19H36O4	3.5651	80397.5	64268.6	46874.8	66887	36451.4	103099	120771	174183	110487	69254.4	102035	109962	73289.6	24938.3	72080.4	80048.3	14877.5	94757.1	78257.2	75507.1	115481	79213.1	95876.9	26574.7	96194.8	73782.9	42080.7	34459.3	90737.5
5.58_200.0473m/z	200.047	5.58488	pos	Tryptophol	HMDB0003447	6932		C00955	10685	526-55-6	MBBOMCVGYCRMEA-UHFFFAOYSA-N	Organoheterocyclic compounds	Indoles and derivatives	Indoles	**	55.7	0	M+K	C10H11NO	0.369223	288.056	451.137	299.141	412.575	318.026	256.004	326.219	371.114	392.131	296.483	360.856	338.441	305.793	317.347	337.47	255.009	302.841	321.693	426.586	309.571	332.907	341.275	334.645	400.234	358.772	326.36	307.347	365.808	341.8
8.61_368.2793m/z	368.279	8.61223	pos	(12E)-10-Hydroxytetradec-12-enoylcarnitine	HMDB0241362						LKICWTKOZJNCQH-UHFFFAOYSA-N	Lipids and lipid-like molecules	Fatty Acyls	Fatty acid esters	**	55.7	0	M+H-H2O	C21H39NO5	-0.670041	2516.43	1984.79	2026.78	2461.41	2503.98	3495.14	10206.8	6039.75	5151.48	2509.71	5361.94	407.829	1772.77	1254.08	469.555	651.527	498.541	484.482	7873.57	1519.79	1528.44	1096.96	1822.28	1635.68	797.302	288.087	1145.53	837.177	187.315
9.79_337.2347m/z	337.235	9.7934	pos	12,13-DHOME	HMDB0004705		LMFA02000302	C14829	25320870	7293-40-5	CQSLTKIXAJTQGA-BTDPBSJTSA-N	Lipids and lipid-like molecules	Fatty Acyls	Fatty acids and conjugates	**	55.7	0	M+Na	C18H34O4	-0.86966	1051.1	1046.85	1134.87	1117.84	1138.17	1141.97	1344.76	1333.46	4253.29	4548.1	1517.91	4716.31	1300.8	2035.27	1129.49	1280.75	1131.45	1567.4	1051.35	1055.74	4902.73	3167.58	1602.21	1630.17	874.008	957.562	987.827	1646.88	1233.09
9.84_638.3665n	656.4	9.84223	pos	26-Glucosyl-1,3,11,22-tetrahydroxyergosta-5,24-dien-26-oate	HMDB0040405	94914			131752816	155510-75-1	PKYGFGNTTYORCF-NXVVXOECSA-N	Lipids and lipid-like molecules	Steroids and steroid derivatives	Bile acids, alcohols and derivatives	*	55.7	80.6	M+NH4, M+Na	C34H54O11	-0.243314	13526.1	11870.6	11142.7	9930.47	12287.7	16111.1	21345.9	38465.9	5095.42	13247.8	5776.68	9369.68	5302.94	2.8649e-07	17106.4	22508.7	7183.93	31684.9	36428.8	2.8649e-07	28925	6582.34	42607.8	2.8649e-07	7209.99	4849.19	3161.99	2991.52	2.8649e-07
3.58_223.1076m/z	223.108	3.58183	pos	Glycyl-Phenylalanine	HMDB0028848				97415		JBCLFWXMTIKCCB-UHFFFAOYSA-N	Organic acids and derivatives	Carboxylic acids and derivatives	Amino acids, peptides, and analogues	***	55.6	85.6	M+H	C11H14N2O3	-0.551944	803.741	1062.99	909.702	1009.49	1212.79	523.645	627.751	356.568	617.395	528.646	1253.28	1297.09	1066.77	976.393	1887.79	1420.25	2318.96	487.157	1662.03	418.316	1131.92	387.508	1661.88	2334.22	392.289	1360.76	554.439	967.912	1000.22
3.68_118.0653m/z	118.065	3.68032	pos	Indole	HMDB0000738	286		C00463	798	120-72-9	SIKJAQJRHWYJAI-UHFFFAOYSA-N	Organoheterocyclic compounds	Indoles and derivatives	Indoles	***	55.6	67.4	M+H	C8H7N	1.48135	9105.94	7931.46	7899.84	8140.51	7892.09	7345.47	8299.43	8049.19	9763.1	8969.22	7030.11	8602.98	8122.81	8064.93	8125.8	11663.8	11051	8749.52	7726.79	8993.92	8081.52	8289.63	8521.05	8325.27	9227.14	9433.73	9025.5	8642.66	11257.5
3.95_316.1754m/z	316.175	3.95405	pos	(6Z)-Oct-6-enedioylcarnitine	HMDB0241707						XZEUQPYAKYHAIW-UHFFFAOYSA-N	Lipids and lipid-like molecules	Fatty Acyls	Fatty acid esters	**	55.6	0	M+H	C15H25NO6	-0.109499	146.618	157.232	158.779	198.697	105.784	2.8649e-07	130.303	2.8649e-07	137.404	219.214	238.625	2.8649e-07	75.8111	2.8649e-07	2.8649e-07	2.8649e-07	89.2489	31.7906	25.15	38.5553	79.9076	161.947	62.8739	2.8649e-07	1650.99	24.2347	75.7631	107.771	2.8649e-07
4.39_299.0774m/z	299.077	4.38858	neg	Dimethyl fukiic acid	HMDB0029497	86307			131750879	56158-55-5	QHQANDJGWIVAAC-UHFFFAOYSA-N	Benzenoids	Phenols	Benzenediols	**	55.6	0	M-H	C13H16O8	0.382898	764.85	887.542	718.36	871.772	888.962	597.719	1042.21	395.982	894.979	971.225	1348.46	129.447	853.546	73.0495	2.8649e-07	70.639	262.972	489.479	1270.74	1723.07	2562.81	1201.36	1086.79	715.323	2880.98	59.5208	379.986	727.374	107.171
0.69_193.0346m/z	193.035	0.69135	neg	Citramalic acid	HMDB0000426	3273		C00815	1081	597-44-4	XFTRTWQBIOMVPK-UHFFFAOYSA-N	Lipids and lipid-like molecules	Fatty Acyls	Fatty acids and conjugates	**	55.5	0	M+FA-H	C5H8O5	-5.31189	6059.86	6119.63	5878.62	8619.27	5975.95	3800.65	5021.09	8337.21	9046.42	9849.66	5351.4	2849.23	5478.13	12734.3	3746.98	1385.03	3795.88	5329.95	6994.59	3726.55	7629.97	4547.4	4434.57	3266.75	25447.5	2327.79	7018.92	8575.93	3301.71
4.48_669.2590m/z	669.259	4.48132	neg	Tryptophyl-Methionine	HMDB0029089	85982			19762193		BVZABQIRMYTKCF-UHFFFAOYSA-N	Organic acids and derivatives	Carboxylic acids and derivatives	Amino acids, peptides, and analogues	**	55.5	0	2M-H	C16H21N3O3S	8.31191	204.146	230.085	277.731	224.412	244.991	2.8649e-07	2469.51	2.8649e-07	3042.54	2.8649e-07	1028.53	2.8649e-07	2.8649e-07	84.0629	2.8649e-07	197.272	2.8649e-07	2.8649e-07	741.803	2.8649e-07	636.273	2.8649e-07	99.7282	2.8649e-07	2.8649e-07	2.8649e-07	2.8649e-07	2.8649e-07	2.8649e-07
1.07_267.0950m/z	267.095	1.06563	pos	Formycin A	HMDB0252448				265953		KBHMEHLJSZMEMI-UHFFFAOYSA-N	Organic oxygen compounds	Organooxygen compounds	Carbohydrates and carbohydrate conjugates	**	55.4	0	M+H	C10H12N5O4	-4.69286	287.246	398.893	281.904	236.39	370.556	445.649	1278.72	2.8649e-07	181.151	218.214	3257.84	2.8649e-07	2.8649e-07	2.8649e-07	2.8649e-07	2.8649e-07	2.8649e-07	896.452	3410.07	2.8649e-07	2626.52	2.8649e-07	2259.09	925.706	2.8649e-07	2.8649e-07	2.8649e-07	2.8649e-07	2.8649e-07
1.78_131.0340m/z	131.034	1.78235	neg	Monoethyl malonic acid	HMDB0000576	5558			70615	1071-46-1	HGINADPHJQTSKN-UHFFFAOYSA-N	Organic acids and derivatives	Carboxylic acids and derivatives	Dicarboxylic acids and derivatives	**	55.4	0	M-H	C5H8O4	-7.27695	1209.86	1416.5	1422.67	1157.75	1258.09	1166.08	1160.12	1338.53	1167.17	1025.44	1013.27	1426.7	1410.06	1481.33	1204.31	1366.96	1191.34	1350.86	1164.36	1069	978.239	1088.49	1158.79	1202.2	1386.06	1139.07	1322.87	1422.58	1153.24
10.90_247.1663m/z	247.166	10.8952	pos	Goshuyic acid	HMDB0000560	34921	LMFA01030257		5312409	39039-37-7	HXHZGHRLVRFQDR-HZJYTTRNSA-N	Lipids and lipid-like molecules	Fatty Acyls	Fatty acids and conjugates	**	55.4	0	M+Na	C14H24O2	-2.50466	2426.57	1777.4	1970.15	2105.3	2189.95	2678.05	2096.28	2803.64	2324.11	2724.87	2346.71	1826.41	2422.53	2103.35	1986.49	2965.4	2322.57	2037.62	1967.45	1901.63	2010.25	2196.16	2032.65	2814.85	2294.29	2663.23	2189.95	2456.34	2751.5
12.28_256.2631m/z	256.263	12.2848	pos	(Z)-11-Hexadecenal	HMDB0243751		LMFA06000260		62073		AMTITFMUKRZZEE-UHFFFAOYSA-N	Lipids and lipid-like molecules	Fatty Acyls	Fatty aldehydes	**	55.4	1.62	M+NH4	C16H30O	-1.66865	93887.9	85801.6	84824.4	82403.9	85841.5	104092	79319.5	83444.2	85397.7	70420.4	115066	85626	69391.2	99299.8	110047	68952.7	73603.4	67759.4	71273.1	72854	78596.8	67253.2	69305.9	69295.5	72112.9	78521.5	77502.7	67832.2	91601.5
0.78_188.0921m/z	188.092	0.781333	neg	Proline betaine	HMDB0004827	7089		C10172	115244	471-87-4	CMUNUTVVOOHQPW-LURJTMIESA-N	Organic acids and derivatives	Carboxylic acids and derivatives	Amino acids, peptides, and analogues	**	55.3	0	M+FA-H	C7H13NO2	-4.77543	949.201	761.509	866.789	721.885	1108.43	1109.83	507.555	1172.77	998.222	1195.88	458.079	1413.54	856.685	1314.08	661.509	743.793	740.224	542.553	637.904	847.234	565.17	915.429	579.565	801.004	928.544	1360.79	1963.44	1242.86	884.629
3.69_353.0858m/z	353.086	3.68677	neg	1-Caffeoylquinic acid	HMDB0304633						GWTUHAXUUFROTF-QHEBTOHLSA-N	Organic oxygen compounds	Organooxygen compounds	Alcohols and polyols	**	55.3	0	M-H	C16H18O9	-5.67883	299.156	372.486	364.836	344.322	353.411	2.8649e-07	404.424	2.8649e-07	2.8649e-07	2.8649e-07	1142.83	2.8649e-07	2.8649e-07	220.514	190.007	2.8649e-07	35.4973	260.351	1063.72	2.8649e-07	990.23	2.8649e-07	804.532	383.647	2.8649e-07	2.8649e-07	94.5823	37.8191	59.6177
10.15_327.2326m/z	327.233	10.1478	neg	Bicyclo[3.1.1]hept-2-ene-2-acetaldehyde, 6,6-dimethyl-	HMDB0246132				169211		BLKPFVWYBFDTPX-UHFFFAOYSA-N	Lipids and lipid-like molecules	Prenol lipids	Monoterpenoids	**	55.2	0	2M-H	C11H16O	-1.1164	1870.62	2654.85	2674.65	2584.65	2569.71	3411.45	2599.44	1585.81	3274.94	2779.76	2855.12	557.34	1753.04	1723.36	268.811	1510.74	462.098	3111.85	3670.52	3121.7	3162.48	2361.28	4269.9	1052.92	934.13	709.587	1697.17	1781.81	1132.36
11.38_297.2421m/z	297.242	11.3791	pos	9,10-Epoxy-18-hydroxy-octadecanoic acid	HMDB0302107			C19620			ITTPZDMHCNGAGQ-UHFFFAOYSA-N	Lipids and lipid-like molecules	Fatty Acyls	Fatty acids and conjugates	**	55.2	0	M+H-H2O	C18H34O4	-0.901911	790.655	1007.91	927.223	1009.22	922.673	1384.84	1590.39	1280.87	1246.76	862.015	782.248	970.94	764.04	738.586	787.629	1081.51	798.315	861.663	824.508	800.8	785.796	969.694	733.822	1185.05	1234.28	909.778	997.534	1305.2	1154.27
4.75_211.1441m/z	211.144	4.7504	pos	3-Hydroxy-3-phenylpentanamide	HMDB0245886				64814		MOHYRCCDARWQRM-UHFFFAOYSA-N	Benzenoids	Benzene and substituted derivatives	Phenylpropanes	**	55.2	0	M+NH4	C11H15NO2	-0.148241	1437.36	1361.43	1280.68	1116.65	979.607	1516.09	1526.53	1541.58	1687.82	1262.6	1611.2	1630.97	1448	1523.36	1846.89	1786.96	1441.46	1683.03	1341.68	1126.42	1442.08	1126.91	1301.49	1551.76	1560.04	1467.86	1430.02	1343.42	1430.23
7.68_342.2637m/z	342.264	7.68123	pos	12-Hydroxydodecanoylcarnitine	HMDB0241208						FGDJUUIZTJUXIW-UHFFFAOYSA-N	Lipids and lipid-like molecules	Fatty Acyls	Fatty acid esters	**	55.2	0	M+H-H2O	C19H37NO5	-0.55486	981.67	896.357	1083.74	852.456	867.206	706.835	947.024	888.528	1087.06	854.293	943.58	916.831	833.322	971.817	1169.11	1153.83	1003.78	881.648	1073.64	892.359	840.281	1041.51	973.323	1036.96	1182.77	859.117	973.486	684.258	1152.97
0.59_234.1448m/z	234.145	0.5909	pos	Lysylserine	HMDB0028960	359296			151428	6665-19-6	YSZNURNVYFUEHC-BQBZGAKWSA-N	Organic acids and derivatives	Carboxylic acids and derivatives	Amino acids, peptides, and analogues	**	55.1	0	M+H	C9H19N3O4	-0.248873	755.696	374.914	643.225	919.445	808.089	670.666	555.823	81.0539	110.525	923.622	4146.11	2.8649e-07	92.4394	135.193	284.943	1388.17	2.8649e-07	538.702	3175.98	634.485	4019.74	605.625	7854.41	200.003	2.8649e-07	143.022	92.9039	59.7338	2.8649e-07
0.80_101.0234m/z	101.023	0.796333	neg	2,4-Dihydroxybutanoic acid	HMDB0000360	5349	LMFA01050385		192742	1518-62-3	UFYGCFHQAXXBCF-UHFFFAOYSA-N	Organic acids and derivatives	Hydroxy acids and derivatives	Short-chain hydroxy acids and derivatives	**	55.1	0	M-H2O-H	C4H8O4	-8.7107	2094.77	2277.27	2066.24	2124.68	2415.61	2920.49	1694.17	2558.11	1874.98	2382.37	948.683	2159.65	2536.15	3706.69	1467.6	1313.26	1666.24	1825.89	1313.69	2249.34	1346.44	4055.33	917.297	2540.17	1939.76	1487.99	2469.06	2182.24	1652.54
2.68_149.0236m/z	149.024	2.68265	neg	3, 5-Dihydroxyphenylacetic acid	HMDB0094709				597768		IOVOJJDSFSXJQN-UHFFFAOYSA-N	Benzenoids	Phenols	Benzenediols	**	55.1	0	M-H2O-H	C8H8O4	-4.66625	1446.74	1669.18	1254.48	1210.38	1173.42	712.206	807.288	731.028	896.981	701.185	742.238	1691.02	1797.29	1946.78	4095.54	1648.99	1503.33	672.027	898.427	673.2	706.204	512.958	667.868	2452.42	1047.42	1300.52	2451.56	1376.79	2620.04
3.73_231.1702m/z	231.17	3.72848	pos	Isoleucyl-Valine	HMDB0028920				435949		BCXBIONYYJCSDF-UHFFFAOYSA-N	Organic acids and derivatives	Carboxylic acids and derivatives	Amino acids, peptides, and analogues	**	55.1	0	M+H	C11H22N2O3	-0.666736	928.382	819.387	860.046	912.797	1018.99	1225.01	979.791	785.269	595.079	837.413	925.309	861.689	930.43	703.091	469.293	544.628	587.014	657.892	882.854	1487.26	1079.94	1741.02	1016.12	392.406	626.851	665.901	621.986	948.812	528.099
4.16_188.0710m/z	188.071	4.15507	neg	3-Phenylpropionylglycine	HMDB0002042	6455			1608346	20989-69-9	XHSURMJJKAFELI-UHFFFAOYSA-N	Organic oxygen compounds	Organooxygen compounds	Carbonyl compounds	**	55.1	0	M-H2O-H	C11H13NO3	-3.59655	249.306	242.238	225.355	208.192	276.493	455.55	230.875	147.078	199.111	250.628	914.145	48.6895	48.2523	34.2894	24.466	2.8649e-07	14.0113	364.614	792.453	147.925	1056.17	101.652	1430.14	13.0574	26.2637	13.9765	11.9327	76.7307	2.8649e-07
10.63_211.1691m/z	211.169	10.6272	pos	Linalyl propionate	HMDB0030425	318557			61098	144-39-8	WAQIIHCCEMGYKP-UHFFFAOYSA-N	Lipids and lipid-like molecules	Prenol lipids	Monoterpenoids	**	55	0	M+H	C13H22O2	-0.548694	1944.04	1444.78	2024.37	2407.27	2273.09	2510.5	2190.71	2082.18	2484.82	1846.95	2142.47	1449.89	1807.8	2078.31	2028.35	2051.59	2228.59	1647.51	1658.58	1706.06	1400.01	1381.81	1465.1	2289.96	2416.6	2569.59	2824.34	2594.54	2892.38
11.35_205.1949m/z	205.195	11.3463	pos	beta-Cadinol	HMDB0302331				91747493		DCGIIRVFKWJQME-URGYJCLVSA-N	Lipids and lipid-like molecules	Prenol lipids	Sesquiterpenoids	**	55	0	M+H-H2O	C15H26O	-0.671515	1209.02	1456.14	1238.37	1511	1520.03	2030.34	2126.6	1702.62	1751.51	1287.81	1297.44	1370.64	1355.84	1244.04	1183.49	1609.17	1333.61	1370.58	1383.44	1240.74	1286.84	1309.14	1417	1511.28	1644.22	1407.04	1490.02	1743.08	1553.97
2.13_120.0810m/z	120.081	2.12973	pos	2-Hydroxyphenethylamine	HMDB0001065	59		C02735	1000	7568-93-6	ULSIYEODSMZIPX-UHFFFAOYSA-N	Organic nitrogen compounds	Organonitrogen compounds	Amines	*	55	78.2	M+H-H2O	C8H11NO	1.30174	3369.53	4369.49	4090.87	3545.52	4318.53	1478.28	1745.37	1209.8	1853.46	1524.24	5112.86	2937.97	1928.41	1986.96	17579	10770.3	3635.68	1525.55	4671.34	1676.54	4132.21	1242.46	11548.9	4224.63	2191.6	2706.19	3852.37	1802.48	9704.34
4.90_289.1546m/z	289.155	4.90265	pos	N-(3-Indolylacetyl)-L-isoleucine		34533			644226	57105-45-0	WPTUQMUCTTVOFW-BONVTDFDSA-N	Unclassified	Unclassified	Unclassified	*	55	78.2	M+H	C16H20N2O3	-0.316055	1407.66	1154.53	1312.94	1366.46	1315.56	802.719	1741.06	746.509	1118.17	965.799	3902.6	695.105	867.308	1052.69	914.362	30.7149	316.663	344.503	5937.27	245.601	2801.61	144.885	5564.6	1507.77	289.496	432.606	986.434	570.201	596.377
9.81_478.2928m/z	478.293	9.80923	pos	(9Z,12Z)-6-Hydroxyoctadeca-9,12-dienoylcarnitine	HMDB0241543						CLELUHOHSFDURZ-UHFFFAOYSA-N	Lipids and lipid-like molecules	Fatty Acyls	Fatty acid esters	**	55	0	M+K	C25H45NO5	-0.236664	7727.72	9358.8	9054.11	7412.83	8626.74	9060.96	12064.9	11132.6	6696.77	7881.18	6927.31	6801.81	7002.47	7651.05	11626.3	12312.5	9082.28	7985.98	11375.9	9834.85	9734.66	6650.37	12546.2	6625.18	8051.08	8835.22	10708.7	8988.04	7390.49
1.11_223.0205m/z	223.021	1.11255	pos	4-Fumarylacetoacetic acid	HMDB0001268	6123	LMFA01170066	C01061	5280398	28613-33-4	GACSIVHAIFQKTC-OWOJBTEDSA-N	Organic acids and derivatives	Keto acids and derivatives	Medium-chain keto acids and derivatives	**	54.9	0	M+Na	C8H8O6	-3.88718	362.721	395.836	374.105	375.248	329.985	459.623	337.949	120.423	254.186	388.697	1421.31	57.0387	39.9107	31.1229	30.5663	2.8649e-07	37.8397	361.897	1287.7	281.793	2097.08	306.624	2157.78	51.0344	58.5224	10.2154	60.5622	22.2929	13.0869
1.43_251.0782m/z	251.078	1.43433	neg	Thymine	HMDB0000262	290		C00178		65-71-4	RWQNBRDOKXIBIV-UHFFFAOYSA-N	Organoheterocyclic compounds	Diazines	Pyrimidines and pyrimidine derivatives	**	54.9	0	2M-H	C5H6N2O2	-1.58885	129.558	215.428	176.443	220.663	182.281	213.414	214.928	115.34	98.2289	251.318	87.9497	120.217	172.801	211.9	79.6285	54.0047	32.498	182.403	244.336	251.624	148.341	173.102	718.82	112.245	96.9751	60.1425	189.878	174.764	57.9976
3.79_211.1440m/z	211.144	3.7873	pos	6-(Pyridin-3-YL)hexanoic acid	HMDB0245979				12904560		CGOPUHYJTQSAKZ-UHFFFAOYSA-N	Lipids and lipid-like molecules	Fatty Acyls	Fatty acids and conjugates	**	54.9	0	M+NH4	C11H15NO2	-0.371406	549.16	464.874	460.089	388.451	477.49	353.05	523.063	463.608	617.361	408.62	587.857	470.995	493.32	489.039	681.635	603.036	413.935	447.468	788.762	565.307	699.881	523.446	457.355	644.08	535.96	500.854	437.34	481.959	435.823
0.72_152.0014m/z	152.001	0.724683	neg	3-Sulfinoalanine	HMDB0000996			C00606	1549098		ADVPTQAUNPRNPO-REOHCLBHSA-N	Organic acids and derivatives	Carboxylic acids and derivatives	Amino acids, peptides, and analogues	**	54.8	0	M-H	C3H7NO4S	-6.03654	374.715	423.826	444.308	579.52	459.603	185.203	121.602	307.183	98.8986	529.819	426.125	155.663	234.624	1856	2.8649e-07	898.278	55.2209	497.243	216.76	751.161	968.737	664.008	611.639	564.493	2.8649e-07	263.195	222.195	699.805	291.573
2.10_115.0391m/z	115.039	2.09823	neg	alpha-Ketoisovaleric acid	HMDB0000019	5091	LMFA01020274	C00141	49	759-05-7	QHKABHOOEWYVLI-UHFFFAOYSA-N	Organic acids and derivatives	Keto acids and derivatives	Short-chain keto acids and derivatives	**	54.8	0.462	M-H	C5H8O3	-8.45893	2320.06	2041.73	2000.9	1969.05	2093.3	1226.88	1273.71	1329.17	1316.64	1720.25	1764.83	2705.83	3183.18	4306.42	2556.57	2287.56	1881.9	1172.1	2886.11	1184.14	2338.24	1059.55	2133.93	3720.85	2214.72	2147.72	3084.06	2301.37	2172.5
5.69_197.1285m/z	197.128	5.68633	pos	2,3-Dihydro-5-(3-hydroxypropanoyl)-1H-pyrrolizine	HMDB0040021	94562			6428976	97073-09-1	DLLQYHQNPSDCSK-UHFFFAOYSA-N	Organoheterocyclic compounds	Pyrrolizines	Unclassified	**	54.8	0	M+NH4	C10H13NO2	0.0835735	396.075	410.253	350.489	382.382	351.537	385.357	375.415	404.999	417.407	369.543	292.87	424.019	438.203	430.262	428.446	406.671	401.276	362.213	346.155	423.025	414.454	406.334	401.275	444.618	373.259	397.724	364.603	362.016	342.066
4.41_146.0601m/z	146.06	4.40835	pos	OXYQUINOLINE		44006		C19434	1923	148-24-3	MCJGNVYPOGVAJF-UHFFFAOYSA-N	Unclassified	Unclassified	Unclassified	*	54.7	77.9	M+H	C9H7NO	0.187056	3482.57	4087.16	3745.62	3385.77	3427.57	3425.07	3240.19	5131.89	3537	2864.81	4975.28	6642.41	4390.46	5897.21	4942.46	2260.69	5560.35	2799.33	3019.7	6358.78	5794.54	2822.89	4469.36	6467.65	1947.68	3968.02	2673.6	2844.94	3760.49
8.63_313.2160m/z	313.216	8.63092	pos	Androst-5-ene-3beta,17beta-diol	HMDB0244754				223407		QADHLRWLCPCEKT-UHFFFAOYSA-N	Lipids and lipid-like molecules	Steroids and steroid derivatives	Androstane steroids	**	54.7	0	M+Na	C19H30O2	7.70091	5231.87	5075.5	5193.13	6661.51	5077.46	4499.08	5074.99	4188.41	4690.91	4638.63	5682.98	5247.22	4701.01	5781.91	5511.03	6191.43	5573.46	4504.42	4412.34	5320.37	5471.57	5842	5123.14	5500.32	5690.77	5963.59	6278.37	6188.09	7622.52
9.94_372.3102m/z	372.31	9.94283	pos	9-Methyltridecanoylcarnitine	HMDB0240830						ALRXVOLJZLCQIQ-UHFFFAOYSA-N	Lipids and lipid-like molecules	Fatty Acyls	Fatty acid esters	**	54.7	0	M+H	C21H41NO4	-1.81673	135.01	127.165	145.934	98.8218	85.955	185.339	1311.45	394.051	806.096	720.037	2106.52	2.8649e-07	2.8649e-07	2.8649e-07	2.8649e-07	2.8649e-07	2.8649e-07	2.8649e-07	385.053	2.8649e-07	183.248	118.001	156.644	2.8649e-07	2.8649e-07	2.8649e-07	2.8649e-07	2.8649e-07	2.8649e-07
0.65_270.9773m/z	270.977	0.6473	pos	Phosphovanillin	HMDB0256496						GSWZGTLWVRFGIJ-UHFFFAOYSA-N	Organic acids and derivatives	Organic phosphoric acids and derivatives	Phosphate esters	**	54.6	0	M+K	C8H9O6P	2.07561	2768.07	3438.13	2384.05	2907.94	3069.68	2215.82	3110.22	3482	3644.78	2838.16	2875.96	2139.95	2543.85	2488.36	3006.74	3811.26	3648.42	2401.59	1943.01	1735.52	1767.11	1472.42	1830.86	2796.25	3061.51	3670.5	3445.15	3380.9	2615.48
0.72_335.0947m/z	335.095	0.716983	pos	4-Galactosylxylose	HMDB0246432				18799101		BSRRIWAAIBZEBQ-UHFFFAOYSA-N	Organic oxygen compounds	Organooxygen compounds	Carbohydrates and carbohydrate conjugates	**	54.6	0	M+Na	C11H20O10	-0.538187	6220.2	5628.14	5256.83	5280.94	5836.95	1505.1	4015.19	9087.37	5585.37	2894.17	571.829	10666.9	7855.81	14891	7880.37	2820.8	44424.9	2234.83	2.8649e-07	2.8649e-07	874.567	3441.66	451.35	4465.61	24175.2	7518.56	9453.73	11029.9	8797.96
10.75_249.1847m/z	249.185	10.7453	pos	3,4-Dimethyl-5-propyl-2-furanheptanoic acid	HMDB0112089				85564655	116627-48-6	LFPMPYMHIRJRDE-UHFFFAOYSA-N	Lipids and lipid-like molecules	Fatty Acyls	Fatty acids and conjugates	***	54.6	30.3	M+H-H2O	C16H26O3	-0.746317	9273.27	8040.41	9458.68	10663.6	11106.2	12624.1	13122.4	10414.1	11258.1	7809.17	9781.05	9210.79	9391.82	8306.57	10913	10194.1	10859.1	7709.25	8978.49	8709.9	8156.67	7949.23	8874.13	12581.8	10624.4	11140.2	10341.5	10540.4	12014.6
2.51_218.0453m/z	218.045	2.51497	neg	Methyl 2,3-dihydro-3,5-dihydroxy-2-oxo-3-indoleacetic acid	HMDB0038942	93553			45782784	57061-18-4	YPPHXVJCTQPTBV-UHFFFAOYSA-N	Organoheterocyclic compounds	Indoles and derivatives	Indolyl carboxylic acids and derivatives	**	54.6	0	M-H2O-H	C11H11NO5	-2.52426	988.049	1221.48	1368.63	1195.45	1128.61	1067.28	1143.18	987.95	1268.15	1059.42	2801.13	493.06	770.559	1013.63	424.576	105.604	441.699	658.663	3271.31	832.185	2354.48	481.636	3547.62	1318.71	618.506	499.577	828.821	747.151	543.31
4.25_621.3279m/z	621.328	4.25292	pos	Neocasomorphin (1-5)	HMDB0060144				131769848		WRNQQFNBEUKAAX-MOGNJTFLSA-N	Organic acids and derivatives	Carboxylic acids and derivatives	Amino acids, peptides, and analogues	**	54.6	0	M+NH4	C29H41N5O9	6.11526	732.718	516.736	846.982	463.438	463.727	2.8649e-07	2.8649e-07	2.8649e-07	2.8649e-07	2.8649e-07	3036.38	2.8649e-07	2.8649e-07	2.8649e-07	59.7593	2.8649e-07	2.8649e-07	2.8649e-07	2039.85	58.0609	2073.08	2.8649e-07	7436.26	2.62412e-05	2.8649e-07	2.8649e-07	2.8649e-07	2.8649e-07	2.8649e-07
5.72_533.3249m/z	533.325	5.71782	pos	Tauro-b-muricholic acid	HMDB0000932	5881			168408	25696-60-0	XSOLDPYUICCHJX-OEYGYFRSSA-N	Lipids and lipid-like molecules	Steroids and steroid derivatives	Bile acids, alcohols and derivatives	**	54.6	0	M+NH4	C26H45NO7S	-1.11894	1448.16	1563.06	1438.09	1492.61	1692.1	1410.89	1651.99	1232.63	1586.56	1651.72	1076.7	1655.42	1865.82	1816.59	1412.24	1595.19	1609.51	1228.88	1366.7	1704.03	1238.66	1414.2	1243.96	1813.26	1645.46	1482.6	1836.93	1609.77	1976.3
10.12_419.3153m/z	419.315	10.1225	pos	Varanic acid	HMDB0002195	6538			22833587	1061-64-9	NRDKNLGDNLHWHG-IYELHLJQSA-N	Lipids and lipid-like molecules	Steroids and steroid derivatives	Bile acids, alcohols and derivatives	**	54.5	0	M+H-H2O	C26H44O5	-0.541657	1778.06	1944.4	1677.31	1954.74	1835.13	1631.54	1963.14	2181.95	1608.88	1637.9	1718.56	1805.05	1791.34	2213.36	2307.41	1835.37	2085.86	1789.15	1859.01	1616.72	2177.96	1786.07	1826.68	1497.9	2225.31	2103.52	2595.97	2131.21	2011.86
0.61_145.0971m/z	145.097	0.6063	pos	5-Hydroxylysine	HMDB0000450	5439		C16741	3032849	1190-94-9	YSMODUONRAFBET-UHNVWZDZSA-N	Organic acids and derivatives	Carboxylic acids and derivatives	Amino acids, peptides, and analogues	**	54.4	0	M+H-H2O	C6H14N2O3	-0.225587	35.8474	29.7304	41.1453	40.1053	38.4716	2.8649e-07	68.6751	21.5829	31.8468	53.3285	2.8649e-07	2.8649e-07	185.715	73.0136	2.8649e-07	2.8649e-07	2.8649e-07	37.7829	34.0318	64.154	19.15	2.8649e-07	0.0244486	16.9915	26.7821	68.6078	30.9932	2.8649e-07	30.4291
1.24_260.1967m/z	260.197	1.24105	pos	Lysylleucine	HMDB0028955	23967			7016103	7369-79-1	ATIPDCIQTUXABX-UWVGGRQHSA-N	Organic acids and derivatives	Carboxylic acids and derivatives	Amino acids, peptides, and analogues	**	54.4	0	M+H	C12H25N3O3	-0.480271	869.684	1275.29	1001.11	1244.69	913.605	1357.04	690.746	314.884	567.744	854.974	3820.06	438.687	832.944	947.069	414.404	387.267	305.892	540.404	3111.1	836.575	3409.16	716.886	7286.7	464.187	307.47	338.417	602.068	323.805	434.751
9.99_424.3427m/z	424.343	9.98637	pos	3-Hydroxy-11Z-octadecenoylcarnitine	HMDB0013339						FMLYQPQCFBAOHS-XQRPBTPTSA-N	Lipids and lipid-like molecules	Fatty Acyls	Fatty acid esters	**	54.4	0	M+H-H2O	C25H47NO5	1.36257	436.245	692.536	655.499	470.301	579.926	1242.12	4588.09	1135.02	839.572	192.071	1691.24	0.58863	1.05713	282.504	1.21736	0.627438	1.32306	1.6328	3820.17	0.421871	1930.51	175.223	977.729	1553.37	4.29492	1.52254	2.8649e-07	1503.38	0.444426
0.69_203.0666m/z	203.067	0.69135	neg	Aspartyl-Alanine	HMDB0028746	23696			4677380		DVUFTQLHHHJEMK-UHFFFAOYSA-N	Organic acids and derivatives	Carboxylic acids and derivatives	Amino acids, peptides, and analogues	**	54.3	0	M-H	C7H12N2O5	-3.80589	3651.8	4217.01	3349.04	4133.13	3217.04	5390.7	6043	2824.76	5239.62	4512.7	7706.74	2601.94	3847.89	2930.93	662.735	406.157	423.305	3266.01	11119.6	2266.43	10585.7	1435.35	12544.6	5881.99	423.313	1313.22	1761.38	4303.12	1524.92
0.82_130.9976m/z	130.998	0.824283	neg	Tartaric acid	HMDB0000956	4197		C00898	444305	87-69-4	FEWJPZIEWOKRBE-JCYAYHJZSA-N	Organic oxygen compounds	Organooxygen compounds	Carbohydrates and carbohydrate conjugates	**	54.3	0	M-H2O-H	C4H6O6	-6.81186	738.704	965.785	545.277	516.124	936.4	404.256	270.803	1275.04	710.071	689.786	2.8649e-07	1417.75	1084.94	1286.22	2074.06	2.8649e-07	1362.79	2.8649e-07	2.8649e-07	662.622	2.8649e-07	675.566	2.8649e-07	745.617	1483.54	1414.1	1740.22	1377.44	1098.07
1.09_164.0473n	182.081	1.09447	pos	2-Hydroxycinnamic acid	HMDB0002641	6727		C01772	637540	614-60-8	PMOWTIHVNWZYFI-AATRIKPKSA-N	Phenylpropanoids and polyketides	Cinnamic acids and derivatives	Hydroxycinnamic acids and derivatives	*	54.3	73.4	M+H, M+NH4, M+H-H2O	C9H8O3	-0.192805	73721.7	73404.8	70016.7	65370.2	72806.5	29788.5	49595.3	56311.2	58235.6	52052.2	148723	77214.9	35405.1	38968.4	137009	43311.4	62278	35952.8	131684	50723.9	94145.5	36663.7	287950	46670.5	73736.9	48414	83449.4	30857.3	77921.1
10.42_570.2819m/z	570.282	10.4224	neg	LysoPE(22:6(4Z,7Z,10Z,13Z,16Z,19Z)/0:0)	HMDB0011526	62310	LMGP02050013		52925132		XEVRBOQZSXWGQO-PAUXXPOVSA-N	Lipids and lipid-like molecules	Glycerophospholipids	Glycerophosphoethanolamines	**	54.3	0	M+FA-H	C27H44NO7P	-3.45539	6062.6	5224.83	7500.24	6204.14	6941.17	5123.96	8452.23	6726.5	6725.61	6854.92	6954.65	5148	4548.81	5676.51	3502.91	4617.19	6182.04	16998.5	5146.05	9701.9	4459.06	12632.3	4091.39	4628.62	7816.7	4546.49	4392.95	3674.75	4503.04
8.16_343.2954m/z	343.295	8.16438	pos	N-Myristoyl Proline	HMDB0242058				10245787		OFWGTRJQCVYFBE-UHFFFAOYSA-N	Organic acids and derivatives	Carboxylic acids and derivatives	Amino acids, peptides, and analogues	*	54.3	74.6	M+NH4	C19H35NO3	-0.358111	3440.64	3471.51	3860.17	3634.31	3560.63	1824.52	2493.91	1610.67	1666.67	1295.5	2432.1	1341.41	1941.72	1101.75	1364.5	1598.86	3122.67	1531.67	1979.73	1720.96	17327.1	1635.83	2767.95	27412.2	1577.37	1579.66	1126.46	818.345	1374.15
9.84_682.3927n	700.426	9.84223	pos	Fusicoccin A			LMPR0104350004		52929826		PNWRSESCMBPWCI-CXISALMZSA-N	Lipids and lipid-like molecules	Prenol lipids	Isoprenoids	*	54.3	73.8	M+NH4, M+Na	C36H58O12	-0.233295	17104	15422.8	14286.9	13964.9	17246.9	22801	28201.4	54566	7048.51	17003.2	7416.46	11931.2	6802.38	2.8649e-07	21356.2	26713.7	7716.95	40012.4	48195.7	2.8649e-07	39291.1	9598.09	54992.2	2.8649e-07	8330.43	6796.44	3933.32	3671.06	2.8649e-07
0.79_217.1179m/z	217.118	0.78865	pos	[(2S,3R)-2-Amino-3-hydroxybutanoyl] (2S)-pyrrolidine-2-carboxylate	HMDB0257877						SZSONRAGYKEUGH-UHFFFAOYSA-N	Organic acids and derivatives	Carboxylic acids and derivatives	Amino acids, peptides, and analogues	**	54.2	15.2	M+H	C9H16N2O4	-1.79484	2674.93	1784.98	1963.28	2034.15	2190.3	2.8649e-07	2403.06	2.8649e-07	2.8649e-07	396.222	6758.77	246.922	2.8649e-07	1445.36	1425.82	2.8649e-07	2.8649e-07	1247.06	10375.1	2.8649e-07	11744.8	2.8649e-07	5785.12	6590.62	2.8649e-07	2.8649e-07	1172.21	515.509	582.067
1.31_173.0084m/z	173.008	1.30653	neg	trans-Aconitic acid	HMDB0000958	321875		C02341	444212	4023-65-8	GTZCVFVGUGFEME-HNQUOIGGSA-N	Organic acids and derivatives	Carboxylic acids and derivatives	Tricarboxylic acids and derivatives	**	54.2	0	M-H	C6H6O6	-4.21179	1047.82	1139.92	1134.54	1100.89	1022.19	942.763	873.228	1632.76	1074.05	1291.51	404.266	1077.71	1082.51	1187.59	992.073	956.886	1170.06	545.871	399.793	1975.91	430.532	1423.2	265.662	1103.44	1180.04	1978	1022.72	1416.39	813.444
10.32_527.3011n	528.308	10.3212	pos	LysoPE(22:5(4Z,7Z,10Z,13Z,16Z)/0:0)	HMDB0011524	62308	LMGP02050069		53480954		GUWNUQBHHWXHBE-GOGKNFEWSA-N	Lipids and lipid-like molecules	Glycerophospholipids	Glycerophosphoethanolamines	*	54.2	74.7	M+H, M+Na	C27H46NO7P	-0.16987	95250.7	83587.9	76319.2	77494.6	87015.1	130289	80345	100850	78584.3	92288.4	95035.5	76681.8	74452.8	61310.3	63876.7	68460.6	71825.7	177826	74515.7	145403	90403.3	122409	113155	66851.6	79918.3	79865.4	76119.7	66705.4	63796.6
10.91_395.3634m/z	395.363	10.9099	pos	N-Stearoyl Lysine	HMDB0241946				18761004		VWYVABSAUVXYNS-UHFFFAOYSA-N	Organic acids and derivatives	Carboxylic acids and derivatives	Amino acids, peptides, and analogues	**	54.2	0	M+H-H2O	C24H48N2O3	0.451037	2403.38	2319.18	2493.47	2879.85	2520.01	2000.27	1674.06	2046.6	2180.34	2178.5	2453.6	2708.31	2630.76	2364.41	2509.49	2858.09	2423.31	2800.62	2455.26	2427.45	2509.46	2516.64	2243.58	2856.18	2280.32	2891.42	2442.89	2344.07	2318.37
11.26_367.2460m/z	367.246	11.2583	neg	12(S)-HETrE	HMDB0062747				10314080		YYIXZLMPKIFFGQ-ONNNWOQGSA-N	Lipids and lipid-like molecules	Fatty Acyls	Eicosanoids	**	54.2	0	M+FA-H	C20H34O3	-9.19107	2615.14	2641.97	3120.04	3311.24	3454.41	2809.99	2413.15	2526.78	3292.79	2917.16	2032.24	2951.04	2682.26	3341.3	2006.05	2482.6	2462.2	2178.01	1781.2	2273.25	2121.68	1890.37	1974.08	3390.5	3214.59	2645.41	3481.95	4514.93	3578.04
11.46_590.4257m/z	590.426	11.462	pos	IC202A			LMFA08020182		70678744		BVRULQCEMCYBAM-UHFFFAOYSA-N	Lipids and lipid-like molecules	Fatty Acyls	Fatty amides	*	54.2	80.3	M+NH4	C27H52N6O7	3.75964	2341.36	1955.77	2420.46	3123.49	3478.29	4827.6	5635.54	2432.45	1987.2	2816.76	1637.94	3582.11	3505.4	1119.65	1739.68	2629.96	11830.3	3787.05	4018.36	1643.88	5289.53	3917.35	3321.23	20303.4	1874.49	2410.23	1441.26	2427.67	3076.05
5.75_251.1619m/z	251.162	5.74783	pos	4,11,13,15-Tetrahydroridentin B	HMDB0036150	91305			15540432	75991-58-1	GAPZIAIPNAGPQZ-UIUPBXLSSA-N	Lipids and lipid-like molecules	Prenol lipids	Terpene lactones	**	54.2	0	M+H-H2O	C15H24O4	-8.63023	1746.76	1447	1333.08	1535.31	1281.4	2894.39	2743.02	2440.41	4279.23	3730.72	2804.58	3541.42	3082.63	2463.37	3777.52	3728.03	3419.29	2493.33	2220.08	2326.94	2187.24	2395.99	3050.69	2093.49	2655.13	2969.11	2251.43	2536.27	2403.8
9.38_239.1284m/z	239.128	9.38338	neg	Sabinyl acetate	HMDB0302933				94266		PBWRFXQNNGSAQG-UHFFFAOYSA-N	Lipids and lipid-like molecules	Prenol lipids	Monoterpenoids	***	54.2	35.2	M+FA-H	C12H18O2	-2.31201	23664.5	22593.1	25667.9	22135.7	25988.1	43126.8	31757.5	55153.4	43592.6	34863.1	37303.1	40352.4	33771.9	45890.9	43504.5	45026.4	42468.1	43266.4	33959	39397.9	41032.1	31371.6	39529.6	40210.8	40451	40079.3	42054.7	38212.9	47265
10.77_438.2987m/z	438.299	10.7674	neg	PE(O-16:0/0:0)		46716	LMGP02060002		42607466		OKXWJISJKQKUTN-OAQYLSRUSA-N	Lipids and lipid-like molecules	Glycerophospholipids	Glycerophosphoethanolamines	*	54.1	73	M-H	C21H46NO6P	-0.743483	96485.9	103892	117590	129338	132416	103172	131627	67207.8	103406	89696.3	134328	47904.4	110672	78033.9	27136.9	70814.3	57366.2	120398	100986	108845	105912	104033	130028	126726	66158.6	49007.8	105153	141890	74136.6
10.94_211.1691m/z	211.169	10.9447	pos	Propyl 2,4-decadienoate	HMDB0037307	92256	LMFA07011001		5362592		RKDOXCGYGLYOBV-BNFZFUHLSA-N	Lipids and lipid-like molecules	Fatty Acyls	Fatty acid esters	**	54.1	0	M+H	C13H22O2	-0.678371	862.13	757.842	826.056	1174.14	844.044	901.172	781.299	851.344	902.84	780.545	963.974	999.849	963.885	941.108	947.163	961.875	982.86	934.903	810.168	833.933	780.434	839.263	888.017	993.898	908.645	1097.7	966.565	1163.11	1136.62
5.35_153.0546m/z	153.055	5.35292	pos	3,4-Methyleneadipic acid	HMDB0059756				124202119		ZPWVTTHIHKYUQK-UHFFFAOYSA-N	Lipids and lipid-like molecules	Fatty Acyls	Fatty acids and conjugates	**	54.1	0	M+H-H2O	C8H10O4	-0.167291	204.101	319.513	274.57	248.655	222.515	271.517	344.98	320.998	402.512	466.514	372.797	391.574	336.082	338.833	314.963	307.53	381.949	360.693	290.241	278.957	343.312	363.917	271.44	396.475	330.85	345.447	272.861	269.021	338.58
9.45_315.2772n	338.266	9.4498	pos	Dehydrophytosphingosine	HMDB0038057				14757419	3687-54-5	CQKNELOTFUSOTP-ZHACJKMWSA-N	Organic nitrogen compounds	Organonitrogen compounds	Amines	**	54.1	4.4	M+H-H2O, M+Na	C18H37NO3	-0.544816	7235.36	8127.32	6285.8	7062.11	7010.4	5327.61	5283.89	5851.3	6481.92	4926.13	6013.9	7031.53	6659.42	8861.42	7908.99	7453.99	8121.53	5986.02	5652.26	7162.1	5364.68	6533.05	7021.39	7353.67	6622.85	7124.94	6641.16	7101.69	7761.85
0.59_325.1604m/z	325.16	0.5909	pos	Glutaminylarginine	HMDB0028791	85705			25216500	126590-89-4	OPINTGHFESTVAX-BQBZGAKWSA-N	Organic acids and derivatives	Carboxylic acids and derivatives	Amino acids, peptides, and analogues	**	54	0	M+Na	C11H22N6O4	3.02007	2865.82	1697.91	1828.7	1762.4	1665.02	4117.96	2649.86	3083.06	2514.53	3378.06	7253.79	935.519	2644.65	1844.27	312.244	1695.48	313.825	4690.36	5857.34	3330.74	8786.84	4059.43	6730.84	2107.12	277.77	1205.21	290.754	1336.57	517.697
0.69_155.0453m/z	155.045	0.69135	neg	Formiminoglutamic acid	HMDB0000854	5817		C00439	439233	816-90-0	NRXIKWMTVXPVEF-BYPYZUCNSA-N	Organic acids and derivatives	Carboxylic acids and derivatives	Amino acids, peptides, and analogues	**	54	6.16	M-H2O-H	C6H10N2O4	-5.46493	8643.83	10393.3	8591.21	11804.6	11071.1	21254.4	6951.35	12696.3	4524.71	11079.8	7733.67	15463.7	16594.2	16638.2	7573.22	2842.82	7069.37	7770.43	9388.06	10941.9	24599.1	38609.4	13452.8	6446.57	2492.76	5777.28	6139.93	8360.97	3349.87
2.03_209.0920m/z	209.092	2.03058	pos	Formyl-5-hydroxykynurenamine	HMDB0012948	63540		C05647	440743	958733-17-0	CKAXPTWYSHDIBN-UHFFFAOYSA-N	Organic oxygen compounds	Organooxygen compounds	Carbonyl compounds	**	54	0	M+H	C10H12N2O3	-0.547465	743.916	852.505	842.192	866.428	838.503	447.638	569.445	734.097	838.981	880.448	502.429	1001.56	786.484	1067.16	1719.81	762.33	957.941	648.466	506.563	853.504	542.375	681.286	602.61	767.642	1484.3	1026.17	1174.54	749.414	926.984
2.27_129.0183m/z	129.018	2.26998	neg	Itaconic acid	HMDB0002092	6483	LMFA01170063	C00490	811	97-65-4	LVHBHZANLOWSRM-UHFFFAOYSA-N	Lipids and lipid-like molecules	Fatty Acyls	Fatty acids and conjugates	**	54	0	M-H	C5H6O4	-7.82468	348.687	366.197	371.057	301.607	326.116	317.546	369.686	390.013	326.84	355.38	322.234	308.096	491.525	406.788	386.965	398.63	360.085	388.373	344.997	208.037	329.584	444.362	361.88	364.86	402.465	470.791	296.574	434.805	345.679
5.96_463.2334m/z	463.233	5.95915	neg	Testosterone glucuronide	HMDB0003193	2794	LMST05010012	C11134	108192	1180-25-2	NIKZPECGCSUSBV-HMAFJQTKSA-N	Lipids and lipid-like molecules	Steroids and steroid derivatives	Steroidal glycosides	**	54	0	M-H	C25H36O8	-0.812952	760.273	799.116	606.701	580.707	615.7	260.859	1655.84	2.8649e-07	1952.84	3975.42	2819.99	2.8649e-07	62.8965	2.8649e-07	2.8649e-07	2.8649e-07	2.8649e-07	297.809	2.8649e-07	143.152	258.132	2152.29	2.8649e-07	2.8649e-07	4833.38	2.8649e-07	125.075	187.31	2.8649e-07
9.09_237.1491m/z	237.149	9.0859	neg	Edulan I	HMDB0034959	340537			521066	41678-29-9	HUXGOQHTDHIKSS-UHFFFAOYSA-N	Organoheterocyclic compounds	Benzopyrans	Unclassified	**	54	0	M+FA-H	C13H20O	-2.53061	617.372	621.03	796.374	766.359	728.189	524.367	778.414	494.633	418.357	491.069	621.475	551.36	303.069	541.396	497.356	706.501	664.713	444.762	750.722	577.002	353.853	890.639	426.958	603.154	568.219	681.272	703.982	441.538	662.268
11.84_297.2431m/z	297.243	11.8419	neg	MG(i-15:0/0:0/0:0)	HMDB0072878				51543808		CALSYPDGGJMMDZ-QGZVFWFLSA-N	Lipids and lipid-like molecules	Glycerolipids	Monoradylglycerols	**	53.9	0	M-H2O-H	C18H36O4	-1.41452	2443.01	1745.3	1809.25	2209.84	1924.21	1740.65	2316.89	1986.24	1620.19	1916.6	2016.18	1773.65	2507.39	1523.8	1693.94	1615.88	1773.42	1822.98	1398.82	1678.46	1878.54	1828.35	1826.77	1992.34	1453.47	1198.74	1479.69	1385.43	1635.4
0.68_102.0550m/z	102.055	0.6755	neg	Tromethamine	HMDB0240288	43366		C07182	6503	77-86-1	LENZDBCJOHFCAS-UHFFFAOYSA-N	Organic nitrogen compounds	Organonitrogen compounds	Amines	**	53.8	0	M-H2O-H	C4H11NO3	-8.62462	73247.3	69208.5	82945	86453.1	79669.5	138038	69674.6	99929.2	69148.4	107505	76310.6	61376.9	72084.8	89779.3	31858.8	32168	56521	105852	91229.4	101210	103110	131506	92330.8	41468.5	46206.4	39340.8	67086.2	64481.5	25241.2
0.74_174.0761m/z	174.076	0.743617	pos	L-Proline, 1-acetyl-4-hydroxy-, cis-	HMDB0253913				538341		BAPRUDZDYCKSOQ-UHFFFAOYSA-N	Organic acids and derivatives	Carboxylic acids and derivatives	Amino acids, peptides, and analogues	**	53.8	0	M+H	C7H11NO4	0.288761	849.657	911.349	787.202	561.405	719.861	104.258	143.134	140.839	331.165	363.262	424.1	531.826	460.344	1548.6	848.044	261.215	235.136	249.514	376.541	124.743	818.926	177.793	638.579	5060.41	179.156	158.605	2937.27	499.486	1459.34
9.29_215.1647m/z	215.165	9.28512	neg	2-Hydroxydodecanoic acid	HMDB0245154		LMFA01050036		97783		YDZIJQXINJLRLL-UHFFFAOYSA-N	Lipids and lipid-like molecules	Fatty Acyls	Fatty acids and conjugates	**	53.8	0	M-H	C12H24O3	-2.50687	3187.69	3357	2953.4	2806.26	3131.29	3139.68	2920.09	3238.78	3631.3	3367.08	2291.3	2848.15	3114.98	3287.07	3501.99	3585.23	2965.42	3091.04	3671.61	2885.05	2776.18	3642.94	2907.12	3328.15	3589.41	3674.4	3287.16	3322.42	3046.32
1.37_161.0447m/z	161.045	1.36957	neg	2-Hydroxyadipic acid	HMDB0000321	5310	LMFA01170049	C02360	193530	18294-85-4	OTTXIFWBPRRYOG-UHFFFAOYSA-N	Lipids and lipid-like molecules	Fatty Acyls	Fatty acids and conjugates	**	53.7	0	M-H	C6H10O5	-5.16839	2663.17	2387.19	2625.46	2670.98	2717.32	2601.15	2216.54	2810.08	2258.19	2469.72	2012.69	3277.25	3113.16	3039.51	2685.75	2377.93	2700.86	2467.93	2075.03	3082.06	1977.1	3694.81	2075.67	2564.46	3172.7	2587.68	3073.72	2903.41	2647.81
9.86_244.2270m/z	244.227	9.86427	pos	2,4,7,9-Tetramethyl-5-decyne-4,7-diol	HMDB0245484				31362		LXOFYPKXCSULTL-UHFFFAOYSA-N	Organic oxygen compounds	Organooxygen compounds	Carbonyl compounds	**	53.7	0	M+NH4	C14H26O2	-0.434187	958.45	955.468	953.698	996.553	962.426	1013.05	906.279	731.603	952.104	659.43	810.734	869.623	1104.89	1075.98	1029.38	799.66	977.395	660.731	958.595	1091.18	1309.58	1018.37	529.065	1848.9	878.833	969.053	1126.12	839.588	1370.82
1.05_276.1076m/z	276.108	1.05462	pos	N-Acetylmuramate	HMDB0060493	3421		C02713	5462244	10597-89-4	MNLRQHMNZILYPY-MKFCKLDKSA-N	Organic oxygen compounds	Organooxygen compounds	Carbohydrates and carbohydrate conjugates	**	53.6	0	M+H-H2O	C11H19NO8	-0.480523	3243.14	3985.25	3439.63	3247.15	3989.68	1.92608	1.58898	855.721	2.8649e-07	2111.02	2.8649e-07	7259.13	12460.1	14092.2	1160.4	2.8649e-07	484.555	0.914821	1030.54	2.8649e-07	2.52401	3809.8	91.5231	7321.29	1548.37	2.8649e-07	37.7715	12777	554.476
1.55_269.1134m/z	269.113	1.55002	pos	Ser-Tyr	HMDB0258243	85944			4575735		MALNXHYEPCSPPU-UHFFFAOYSA-N	Organic acids and derivatives	Carboxylic acids and derivatives	Amino acids, peptides, and analogues	**	53.6	0	M+H	C12H16N2O5	0.877339	169.718	214.073	218.415	226.865	237.098	121.28	118.264	31.5265	102.676	129.401	286.489	8.97103	145.986	299.084	48.2142	1075.44	4.89734	33.119	369.021	127.119	358.243	60.8119	534.781	634.056	4.60813	65.4106	108.166	123.242	27.8378
11.23_628.3832m/z	628.383	11.2306	neg	1-(2-methoxy-heneicosanyl)-sn-glycero-3-phosphoserine			LMGP03060020		137323956		PREPKQNGWBKKSI-HXMJJLHYSA-N	Lipids and lipid-like molecules	Glycerophospholipids	Glycerophosphoserines	*	53.6	72.9	M+FA-H	C28H58NO9P	0.0553815	18229.8	24643.7	21881.3	29185.9	32149.8	8678.61	32966.4	2423.26	13207.8	27711.9	27173	4990.17	3809.86	368.768	2.8649e-07	2.8649e-07	2.8649e-07	58202.5	26352	34312.6	42830.4	83433.7	61859.5	327.475	2.8649e-07	207.139	687.559	222.098	2.8649e-07
4.55_307.1394m/z	307.139	4.54923	neg	Phaseolic acid	HMDB0031897		LMFA01060200		73242171	29533-15-1	OPPXDBWFRYVXHW-UHFFFAOYSA-N	Organic acids and derivatives	Keto acids and derivatives	Medium-chain keto acids and derivatives	**	53.6	3.13	M+FA-H	C12H22O6	-1.54811	336.282	274.505	325.297	289.25	378.922	464.521	3998.57	2.8649e-07	34.0711	216.527	421.485	2.8649e-07	27.1979	2.8649e-07	2.8649e-07	2.8649e-07	2.8649e-07	54.3379	2.8649e-07	2.8649e-07	168.78	43.685	2.8649e-07	174.178	705.791	2.8649e-07	29.5092	75.1418	43.2141
8.88_437.2904m/z	437.29	8.88353	neg	Isoursodeoxycholic acid	HMDB0000686	5655	LMST04010035	C17662	127601	78919-26-3	RUDATBOHQWOJDD-DNMBCGTGSA-N	Lipids and lipid-like molecules	Steroids and steroid derivatives	Bile acids, alcohols and derivatives	**	53.6	0	M+FA-H	C24H40O4	-1.14081	3279.01	3699.26	3129.39	3138.48	3040.22	6812.41	7894.2	4489.4	2576.74	5074.06	4361.51	1761.72	2301.91	850.092	504.82	538.32	389.732	4566.11	6730.33	7497.96	6074.14	7233.84	10080.3	2471.79	1852.49	888.543	677.185	1968.84	249.847
13.45_284.2945m/z	284.294	13.4491	pos	Octadecanamide	HMDB0034146	34494	LMFA08010003	C13846	31292	124-26-5	LYRFLYHAGKPMFH-UHFFFAOYSA-N	Organic acids and derivatives	Carboximidic acids and derivatives	Carboximidic acids	**	53.5	7.91	M+H	C18H37NO	-1.13074	11145.3	9425.59	8563.64	8844.58	9845.4	20377.3	9191.01	8417.61	9490.38	6938.93	15401.6	10223.6	7275.7	12597.1	14633.8	7033.04	6726.99	8126.89	8356.68	6725.3	8525.08	7135.01	6453.82	7132.5	8301.05	8376.65	7983.22	7552.98	9566.23
2.25_246.1446m/z	246.145	2.25497	pos	Leucyl-Asparagine	HMDB0028924	85828			4128305		MLTRLIITQPXHBJ-UHFFFAOYSA-N	Organic acids and derivatives	Carboxylic acids and derivatives	Amino acids, peptides, and analogues	**	53.5	0	M+H	C10H19N3O4	-0.858877	308.65	411.893	436.704	444.867	590.339	248.876	746.376	195.064	1100.78	314.185	994.508	83.1149	404.825	1082.05	2.8649e-07	145.893	87.9703	16.2325	753.922	378.42	492.836	2.8649e-07	1032.28	1149.78	2.8649e-07	44.1822	383.819	501.678	2.8649e-07
4.30_300.1350m/z	300.135	4.3041	neg	Prolyl-Tryptophan	HMDB0029028				18218238		UEKYKRQIAQHOOZ-UHFFFAOYSA-N	Organic acids and derivatives	Carboxylic acids and derivatives	Amino acids, peptides, and analogues	**	53.5	13.2	M-H	C16H19N3O3	-1.29421	2835.76	2892.63	2703.37	2996.32	2791.53	1673.8	3921.81	771.855	1052.8	1381.89	9244.83	390.069	387.417	1518.26	955.775	729.532	495.045	2380.99	10290.5	292.655	9514.26	996.857	8694.66	4449.64	67.5577	339.282	1318.56	1206.47	666.336
0.89_202.0716m/z	202.072	0.8855	neg	beta-N-Acetylglucosamine	HMDB0000803	5767		C03878	24139	14131-68-1	OVRNDRQMDRJTHS-FMDGEEDCSA-N	Organic oxygen compounds	Organooxygen compounds	Carbohydrates and carbohydrate conjugates	**	53.4	0	M-H2O-H	C8H15NO6	-2.2546	1386.61	1331.46	1509.76	1358.69	1314.24	827.5	1544.81	1801.07	984.961	603.862	566.357	1603.4	1844.1	4016.25	2223.21	2401.53	3661.81	707.936	650.471	2030.3	689.263	1195.69	576.256	1886.23	4078.21	1673.76	2603.22	1156.63	2927.88
1.14_202.0711m/z	202.071	1.14465	pos	3,4-Dihydroxymandelic acid	HMDB0001866	696		C05580	85782	775-01-9	RGHMISIYKIHAJW-UHFFFAOYSA-N	Benzenoids	Phenols	Benzenediols	**	53.4	0	M+NH4	C8H8O5	0.41633	355.972	305.538	258.903	272.427	276.684	229.526	271.259	336.151	206.702	222.229	263.004	337.339	348.829	487.469	393.053	499.837	746.615	165.506	140.014	383.943	208.62	218.227	188.109	329.219	551.49	423.117	485.628	243.771	539.043
13.93_475.2969m/z	475.297	13.9303	pos	Demethylphylloquinone	HMDB0004649	58249		C13309	56927684	34625-86-0	UDYIPZFWVJJQJF-KQPZCCJBSA-N	Lipids and lipid-like molecules	Prenol lipids	Quinone and hydroquinone lipids	*	53.4	72.2	M+K	C30H44O2	-0.890556	164071	169399	152056	153339	164387	196740	201071	201470	186313	157024	145206	163688	163895	158206	166296	163882	155199	156945	156913	156895	160939	168742	168863	160533	161691	161896	163082	146167	175191
3.31_247.1287m/z	247.129	3.31337	pos	Aspartyl-Leucine	HMDB0028757				332962		ZVDPYSVOZFINEE-UHFFFAOYSA-N	Organic acids and derivatives	Carboxylic acids and derivatives	Amino acids, peptides, and analogues	**	53.4	0	M+H	C10H18N2O5	-0.432697	1101.54	845.699	1159.5	1223.24	961.813	871.519	410.506	916.381	537.658	1260.8	784.791	889.33	1779.94	1333.33	972.596	633.296	990.852	750.227	1146.52	1343.15	959.805	1287.12	901.444	1025.29	1825.45	1101.48	1004.54	1359.82	725.85
4.09_123.0441m/z	123.044	4.09065	pos	1,3-Benzodioxole	HMDB0244156	326436			9229		FTNJQNQLEGKTGD-UHFFFAOYSA-N	Organoheterocyclic compounds	Benzodioxoles	Unclassified	**	53.4	0	M+H	C7H6O2	0.493876	184.075	334.254	254.403	280.42	222.758	254.835	301.262	98.2269	237.98	227.71	292.581	178.959	270.287	284.512	288.173	226.293	283.467	170.486	224.154	244.307	232.377	247.621	174.127	145.513	260.418	300.779	215.64	268.762	327.288
0.71_113.0000m/z	113	0.709417	pos	Glycidol	HMDB0252861	68689		C10920	11164	556-52-5	CTKINSOISVBQLD-UHFFFAOYSA-N	Organoheterocyclic compounds	Epoxides	Unclassified	**	53.3	1.23	M+K	C3H6O2	0.652343	7339.99	8019.37	6363.77	6318.75	6881.91	10825.9	5916.3	8950	6748.39	10557.8	9308.21	2604.55	4447.74	6641.83	1401.53	4287.25	3834.08	6292.67	10120.4	12315	8742.25	17106.4	12125.5	5714.95	1308.49	3232.62	2517.99	3407.62	2098.66
1.05_126.0662m/z	126.066	1.05462	pos	2-O-Methylcytosine	HMDB0004339	58237			160679	3289-47-2	DHYLZDVDOQLEAQ-UHFFFAOYSA-N	Organoheterocyclic compounds	Diazines	Pyrimidines and pyrimidine derivatives	**	53.3	0	M+H	C5H7N3O	0.393736	1477.9	1471.36	1241.45	1255.25	1350.09	1058.88	1305.09	1529.59	1376.28	1410.59	1914.94	942.188	675.771	581.928	501.282	817.22	495.781	851.93	1758.17	1376.75	1126.25	2184.8	1612.36	884.075	753.496	724.192	727.217	1017.92	856.701
5.23_264.1110n	265.118	5.22538	pos	Phenylacetylglutamine	HMDB0006344	58397		C04148	92258	28047-15-6	JFLIEFSWGNOPJJ-JTQLQIEISA-N	Organic acids and derivatives	Carboxylic acids and derivatives	Amino acids, peptides, and analogues	*	53.3	69	M+H, M+Na, M+K	C13H16N2O4	-0.130382	12050.5	14551.9	12479.9	14494.7	13734.6	4698.39	20235.9	1868.92	50318.6	40608.1	35798.5	2331.62	1149.28	755.244	2088.94	1451.29	6564.25	14302.1	4535.26	4481.71	7709.48	9135.53	466.73	747.242	57754.8	610.124	6759.91	5145.07	144.159
5.26_219.1380m/z	219.138	5.26323	pos	12,13-Dimethyl-5,14-dioxabicyclo[9.2.1]-tetradeca-1(13),11-dien-4-one		97396	LMFA07040039		25265919		WLZAQMWDLSAMIH-UHFFFAOYSA-N	Lipids and lipid-like molecules	Fatty Acyls	Fatty esters	*	53.3	69.3	M+H-H2O	C14H20O3	0.0564304	5416.38	4906.95	4433.65	4587.68	5131.07	4765.84	5897.25	4826.8	5882.41	4436.83	5295.79	4971.44	4350.03	4666.51	5276.57	5164.7	6107.01	5531.56	5370.69	4825.22	4451.74	4418.12	4548.66	4721.46	5349.28	5622.81	5355.25	4085.98	6389.06
9.99_437.2905m/z	437.291	9.99412	neg	3,7-Dihydroxycholan-24-oic acid	HMDB0246080				5645		RUDATBOHQWOJDD-UHFFFAOYSA-N	Lipids and lipid-like molecules	Steroids and steroid derivatives	Bile acids, alcohols and derivatives	**	53.3	0	M+FA-H	C24H40O4	-0.855972	297.154	320.527	295.092	217.787	363.111	2136.66	1508.9	1212.88	2.8649e-07	369.652	2.8649e-07	2.8649e-07	2.8649e-07	2.8649e-07	134.344	2.8649e-07	2.8649e-07	223.496	265.933	1979.81	796.221	1571.7	1336.16	333.065	294.521	217.883	2.8649e-07	289.702	2.8649e-07
1.20_286.1038m/z	286.104	1.19603	pos	(R)-3-hydroxybutyrylcarnitine	HMDB0062735				90659885		UEFRDQSMQXDWTO-YGPZHTELSA-N	Lipids and lipid-like molecules	Fatty Acyls	Fatty acid esters	**	53.2	0	M+K	C11H21NO5	-5.28988	191.771	196.076	271.577	288.432	171.046	285.427	319.939	478.06	288.74	368.587	2.8649e-07	95.3199	110.613	110.857	41.2437	125.219	2.8649e-07	323.887	440.06	143.102	550.647	183.011	342.979	233.868	60.2484	96.7834	228.817	91.1321	178.119
12.28_327.2325m/z	327.233	12.2759	neg	(4E,7E,10Z,13E,16E,19E)-docosa-4,7,10,13,16,19-hexaenoic acid		64830			6433873	25167-62-8	MBMBGCFOFBJSGT-CHRIZAQASA-N	Unclassified	Unclassified	Unclassified	*	53.2	70.8	M-H	C22H32O2	-1.35323	52618.6	65962	45100.7	60066.4	46404.2	116383	102532	53541.9	42164.3	72244	100480	36207.5	66539.4	45716.1	14158.1	40309.1	17450.8	61656.2	129935	90759.8	127405	128435	119017	48127.9	22567.1	25812.6	43068.9	67740.7	31456.9
8.28_342.2637m/z	342.264	8.27937	pos	trans-2-Dodecenoylcarnitine	HMDB0013326				53481671		JEOZLTJHDSKQIT-CLVCIHKQSA-N	Lipids and lipid-like molecules	Fatty Acyls	Fatty acid esters	**	53.2	0	M+H	C19H35NO4	-0.592857	2138.03	2442.79	2444.69	2426.15	2418.4	2564.88	5110.77	3206.45	5638.26	2809.25	4077.45	1770.36	1952.48	2005.67	2197.83	2291.68	2044.6	2219.6	2666.19	2020.76	1944.33	1974.32	2594.48	2356.67	2077.81	2235.08	2137.81	1869.19	2206.78
9.64_460.2692m/z	460.269	9.63782	pos	[(2S,4R,5R,6R,14S,16R)-14-Hydroxy-7,11-dimethyl-6-(2-oxopyran-4-yl)-3-oxapentacyclo[8.8.0.02,4.02,7.011,16]octadecan-5-yl] acetate	HMDB0247800				78168774		BNZAGRNEEMGADQ-UHFFFAOYSA-N	Lipids and lipid-like molecules	Steroids and steroid derivatives	Steroid esters	*	53.2	67.1	M+NH4	C26H34O6	-0.391177	216842	170785	215445	180785	184787	183559	241512	227193	193822	210782	232565	175235	161411	213505	183986	184599	162421	240229	249762	192900	218122	192579	279100	170182	182178	166451	188867	163102	184580
10.50_640.3252m/z	640.325	10.4954	neg	PC(22:6(4Z,7Z,11E,13Z,15E,19Z)-2OH(10S,17)/2:0)	HMDB0288887						FHCMBRRTIRRFAL-DDSQIHSTSA-N	Unclassified	Unclassified	Unclassified	*	53.1	69.5	M-H	C32H52NO10P	-0.646827	39022.3	27563.7	31965.4	44935.2	41273.2	15528.8	63924.2	4699.06	29157.8	48431.6	48129.6	3581.35	14578.7	490.732	2.8649e-07	284.684	2.8649e-07	62829.4	70704	64122.4	85428.5	98033.2	149107	934.16	530.738	943.657	1228.42	953.358	2.8649e-07
5.06_173.0812m/z	173.081	5.05645	neg	2-Propylglutaric acid	HMDB0060684	2998		C16658	134970	32806-62-5	IFNXFIJXYVEYLF-UHFFFAOYSA-N	Lipids and lipid-like molecules	Fatty Acyls	Fatty acids and conjugates	**	53.1	0	M-H	C8H14O4	-4.46238	1906.47	1678.72	1930.18	1681.83	1682.48	2225.4	2775.94	2369.11	2495.19	2442.84	2100.86	2597.34	2207.3	2195.89	2408.08	2148.01	2049.28	1880.11	2586.78	1899.8	2261.94	2238.46	1795.63	2111.66	1790.24	2069.6	2083.22	2322.56	2309.18
1.14_134.0448m/z	134.045	1.14465	pos	Maleic acid	HMDB0000176	268686		C01384	444266	110-16-7	VZCYOOQTPOCHFL-UPHRSURJSA-N	Organic acids and derivatives	Carboxylic acids and derivatives	Dicarboxylic acids and derivatives	**	53	0	M+NH4	C4H4O4	0.00573587	58.8548	81.4039	80.7218	79.039	62.9731	132.851	49.6093	94.3977	76.1497	97.9347	57.1817	64.461	67.0495	73.3625	48.3392	8.27068	32.3189	103.484	129.654	218.208	144.879	167.611	211.549	34.2658	37.344	2.8649e-07	27.4653	58.9078	9.65251
11.70_768.5531m/z	768.553	11.7041	pos	PE(18:4(6Z,9Z,12Z,15Z)/20:0)	HMDB0009196	60602	LMGP02010757	C00350	52924458		HKJCCNCCESQWTM-OUJOQKIDSA-N	Lipids and lipid-like molecules	Glycerophospholipids	Glycerophosphoethanolamines	*	53	75.3	M+H	C43H78NO8P	-0.872286	1.11649e+06	1.34385e+06	1.44473e+06	603712	1.07355e+06	6754.69	2817.32	4690.16	19051.2	35771.1	927909	1.12005e+06	1.10048e+06	1.38015e+06	1.08707e+06	1.26867e+06	872064	1.10836e+06	1.31066e+06	1.1227e+06	1.07057e+06	1.22657e+06	1.00539e+06	1.21913e+06	875643	1.18654e+06	1.27208e+06	538726	940658
15.30_116.1071m/z	116.107	15.3039	pos	2,4-Hexadien-1-ol	HMDB0303233	318736			8104		MEIRRNXMZYDVDW-UHFFFAOYSA-N	Lipids and lipid-like molecules	Fatty Acyls	Fatty alcohols	*	53	69.8	M+NH4	C6H10O	1.2914	8484.27	5558.29	5673.88	4751.17	5993.67	1869.43	2773.91	3455.83	5719.1	7010.24	8591.06	6107.18	5209.97	5727.13	5022.28	5558.03	5208.21	9930.47	8001.46	8061.63	6714.85	6147.4	6027.31	5413.85	5980.37	5007.22	5824.89	4258.85	5482.99
3.88_331.1869m/z	331.187	3.87968	pos	Octa-2,6-dienedioylcarnitine	HMDB0241730						FSIXZKJXBHDFCK-UHFFFAOYSA-N	Lipids and lipid-like molecules	Fatty Acyls	Fatty acid esters	**	53	0	M+NH4	C15H23NO6	1.81546	114.94	236.567	230.439	177.655	142.541	2.8649e-07	2.8649e-07	2.8649e-07	20.5082	2.8649e-07	1107.1	2.8649e-07	2.8649e-07	2.8649e-07	2.8649e-07	26.7269	2.8649e-07	2.8649e-07	481.531	2.8649e-07	751.035	2.8649e-07	1899.99	5.85221	2.8649e-07	2.8649e-07	2.8649e-07	2.8649e-07	2.8649e-07
6.89_139.1117m/z	139.112	6.88953	pos	Isobutyl angelate	HMDB0037629	92471	LMFA07010916		5367807	7779-81-9	XDEGQMQKHFPBEW-YVMONPNESA-N	Lipids and lipid-like molecules	Fatty Acyls	Fatty acid esters	**	53	0	M+H-H2O	C9H16O2	-0.118155	2022.21	2040.77	1896.55	2022.77	1955.76	1878.72	2429.56	2207.78	2333.59	2158.54	2203.73	2345.36	2259.69	2391.23	2505.58	2161.74	2316.37	2224.37	2431.82	2173.68	2484.43	2190.52	2358.29	2356.36	2285.69	2701.65	2230.61	2181.95	2521.35
0.69_210.0436m/z	210.044	0.69135	neg	Ethiin	HMDB0037057	92035			25202259	17795-08-3	CSZTZFUEOCFFJH-UHFFFAOYSA-N	Organic acids and derivatives	Carboxylic acids and derivatives	Amino acids, peptides, and analogues	**	52.9	0	M+FA-H	C5H11NO3S	-3.56403	2596.16	1892.33	2492.93	3369.55	2248.7	2951.61	2.8649e-07	3727.85	234.43	1701.88	546.237	4142.74	5230.49	9811.01	3067.23	2.8649e-07	2840.06	3241.04	1327.34	2057.01	2741.21	3520.98	2968.96	3797.44	2575.96	2107.35	3402.18	7232.83	3784.03
0.78_134.0732m/z	134.073	0.781333	neg	N-Acetylhistamine	HMDB0013253	44795		C05135	69602	673-49-4	XJWPISBUKWZALE-UHFFFAOYSA-N	Organic acids and derivatives	Carboxylic acids and derivatives	Carboxylic acid derivatives	**	52.9	0	M-H2O-H	C7H11N3O	5.4739	1383.16	1015.69	944.846	961.191	1386.63	1218.95	1047.83	1876.38	1670.28	1217.25	767.353	1650.32	979.403	798.484	1032.25	1225.44	912.298	521.483	785.461	798.823	623.164	900.731	658.882	1090.19	1301.53	1600.96	1554.84	998.6	1006.98
0.82_427.0099m/z	427.01	0.824283	neg	IDP	HMDB0003335	6892		C00104	644173	86-04-4	JPXZQMKKFWMMGK-VTHZCTBJSA-N	Nucleosides, nucleotides, and analogues	Purine nucleotides	Purine ribonucleotides	**	52.9	0	M-H	C10H14N4O11P2	8.82864	326781	258611	336104	294164	271622	204618	261536	382320	346656	222173	30713.9	379426	335468	335151	528911	290779	401315	76601.9	31381.8	185629	18769.2	172659	1686.12	292441	346753	380091	377532	354113	386006
13.42_431.3514m/z	431.351	13.4165	pos	4α-carboxy-5α-cholesta-8-en-3β-ol	HMDB0062386	57667	LMST01010228		44263318		RODBXVVNKJCWQR-GSQAGGHASA-N	Lipids and lipid-like molecules	Steroids and steroid derivatives	Cholestane steroids	**	52.9	0	M+H	C28H46O3	-1.23241	8635.91	8840.73	10436.5	10524.2	9516.57	7173.58	8530.01	9579.81	9880.23	8607.01	8297.31	7065.3	9084.25	9234.97	10453.8	10649.4	11289.4	8630.45	8327.18	7352.94	9055.05	7498.14	8504.44	10746.5	11005.6	10694	10768.4	10403.9	10042.2
4.80_206.0817m/z	206.082	4.80035	neg	N-Acetyl-DL-phenylalanine	HMDB0255056				2000		CBQJSKKFNMDLON-UHFFFAOYSA-N	Organic acids and derivatives	Carboxylic acids and derivatives	Amino acids, peptides, and analogues	**	52.9	0	M-H	C11H13NO3	-2.88413	176.862	158.832	175.11	271.442	270.555	213.985	407.888	147.397	373.649	388.697	243.575	382.392	61.0748	240.87	92.042	178.505	227.005	91.6602	72.1201	107.477	801.083	400.609	44.2302	185.795	967.81	114.931	284.303	329.459	164.143
4.81_119.0493m/z	119.049	4.81455	neg	Phenylacetaldehyde	HMDB0006236	268518		C00601	998	122-78-1	DTUQWGWMVIHBKE-UHFFFAOYSA-N	Benzenoids	Benzene and substituted derivatives	Phenylacetaldehydes	*	52.9	74.6	M-H	C8H8O	-8.0276	2865.39	2744.61	3139.88	3181.82	3661.48	2667.3	2637.84	8446.68	2320.69	6327.64	2168.47	4421.18	6312.9	10783.4	1239.16	1026.26	1286.72	2393.92	5880.66	4278.65	3069.66	5676.69	2902.08	3400.29	3461.35	1790.23	2725.92	8237.78	1448.95
1.14_208.0636m/z	208.064	1.14465	pos	(2R,2'S)-Isobuteine	HMDB0030411	86955			14889929	66512-75-2	QSPWUNSFUXUUDG-UHFFFAOYSA-N	Organic acids and derivatives	Carboxylic acids and derivatives	Amino acids, peptides, and analogues	**	52.8	0	M+H	C7H13NO4S	-0.886784	488.895	448.1	403.537	454.146	505.965	386.344	327.362	590.976	325.552	510.598	298.969	611.636	684.422	185.017	370.857	186.313	394.749	351.734	267.993	446.848	1407.98	1109.35	461.373	344.005	209.483	434.193	256.827	753.819	84.9425
1.64_205.0348m/z	205.035	1.6362	neg	2-Methylcitric acid	HMDB0000379						YNOXCRMFGMSKIJ-UHFFFAOYSA-N	Organic acids and derivatives	Carboxylic acids and derivatives	Tricarboxylic acids and derivatives	**	52.8	11.8	M-H	C7H10O7	-2.82205	2010.75	1597.02	1927.33	1575.47	1820.7	906.719	563.321	1140.6	811.122	493.329	159.547	2144.74	1768.2	2746.7	2429.22	2640.21	2388.76	222.173	147.037	1554.1	176.729	306.091	71.0894	1761.26	2281.34	1705.12	3210.83	2388.35	1518.27
10.70_309.2057m/z	309.206	10.6967	pos	5-O-Methylembelin	HMDB0040867	68286	LMPK15050007	C10373	171489	56005-10-8	KHBJLRRAMCJZLZ-UHFFFAOYSA-N	Organic oxygen compounds	Organooxygen compounds	Carbonyl compounds	**	52.8	10	M+H	C18H28O4	-0.968319	745.025	653.886	787.076	818.403	589.041	2413.12	4408.59	3792.58	3855.9	2781.95	1873.39	1573.18	2160.43	1820.34	2467.84	2543.88	1874.6	1045.67	1670.09	2819.96	1828.03	1172.86	1624.7	2154.6	2235.14	2639.67	2852.42	3198.79	3841.02
3.67_198.0321m/z	198.032	3.6714	neg	4-Chloro-L-phenylalanine	HMDB0244605	44308			4652	7424-00-2	NIGWMJHCCYYCSF-UHFFFAOYSA-N	Organic acids and derivatives	Carboxylic acids and derivatives	Amino acids, peptides, and analogues	***	52.8	68.5	M-H	C9H10ClNO2	-3.38876	20433.2	23301.8	18730.6	21331.4	22173.5	22500.2	18990.4	22416	28459.9	22020.8	19045.1	22011.5	18118.5	21095.4	21152.2	24097.3	20249.7	29150.3	13650.5	22786.4	14793.6	25125.4	15858.4	17811	19741.2	30153.3	25015.9	18542.6	22651.9
4.39_309.1066m/z	309.107	4.38858	neg	N(2)-phenylacetyl-L-glutaminate	HMDB0062645			C05597	306137		JFLIEFSWGNOPJJ-UHFFFAOYSA-N	Organic acids and derivatives	Carboxylic acids and derivatives	Amino acids, peptides, and analogues	**	52.8	0	M+FA-H	C13H16N2O4	-9.87284	4238.09	4181.76	3483.85	3949.48	4072.16	3185.08	2786.64	1081.78	2456.28	3378.26	7101.75	1451.19	2490.96	1812.56	602.808	583.789	1431.87	2239.12	14292.3	1506.87	7800.09	1932.46	15256.3	6454.24	634.497	798.464	1437.61	3782.88	1445.69
1.68_297.1072n	320.096	1.67558	pos	1-Methylguanosine	HMDB0001563	6324		C04545	96373	2140-65-0	UTAIYTHAJQNQDW-KQYNXXCUSA-N	Nucleosides, nucleotides, and analogues	Purine nucleosides	Unclassified	**	52.7	0	M+H, M+Na	C11H15N5O5	-0.281279	3122.65	3672.44	3790.77	3958.86	4459.03	2634.95	4043.68	5406.98	2677.25	2893.88	3237.7	2403.91	5279.18	3753.68	1728.36	1728.16	3001.31	3356.01	2550.17	3816.29	4447.75	6191.23	2166.97	2672.24	12230.4	1332.7	4063.13	3762.43	1458.66
10.21_450.3578m/z	450.358	10.2106	pos	1,24,25-trihydroxyvitamin D3	HMDB0244151				4525692		WFZKUWGUJVKMHC-UHFFFAOYSA-N	Lipids and lipid-like molecules	Steroids and steroid derivatives	Vitamin D and derivatives	**	52.7	0	M+NH4	C27H44O4	-0.0790887	1887.23	1468.54	2073.97	2845.05	1846.68	3199.13	6647.38	2931.05	3188.61	1190.01	4568.39	650.168	1016.63	727.506	531.849	1119.79	897.848	280.984	7086.95	842.936	5031.42	339.925	1135.56	1961.2	624.734	744.242	736.241	1740.82	1698.64
3.64_212.0898m/z	212.09	3.64148	pos	(-)-trans-3,4-Dihydro-4,8-dihydroxy-3-methyl-1H-2-benzopyran-1-one	HMDB0030765	87184			169539	70287-70-6	STSOHAOGZMLWFR-UHFFFAOYSA-N	Organoheterocyclic compounds	Benzopyrans	2-benzopyrans	**	52.7	0	M+NH4	C10H10O4	-9.9806	116.473	111.503	88.8609	67.7793	91.4747	16.0671	61.8797	42.9887	76.2976	88.3876	96.2909	38.5319	65.0473	341.44	829.475	62.2821	40.8616	98.7833	48.9638	54.1599	39.789	155.137	15.7565	58.1945	175.372	14.2071	62.9184	80.7544	40.2783
6.64_154.9902m/z	154.99	6.63542	neg	m-Chlorobenzoic acid	HMDB0001544	6311			447	535-80-8	LULAYUGMBFYYEX-UHFFFAOYSA-N	Benzenoids	Benzene and substituted derivatives	Benzoic acids and derivatives	*	52.7	93.7	M-H	C7H5ClO2	-2.40682	56387.2	56282.1	56247.7	54874.6	54580	52332.6	54426.1	55995.6	53807.6	52382.7	50572.2	56279.5	56212.1	56539.7	58677.8	61071	55326.6	55866.4	51211.9	56599.1	52225.8	56074.5	50430.3	58468.4	56657.1	57141.3	57467.2	57565.4	56865.1
0.69_209.0296m/z	209.03	0.69135	neg	Galactaric acid	HMDB0000639	5612	LMFA01170107	C00879	3037582	526-99-8	DSLZVSRJTYRBFB-DUHBMQHGSA-N	Organic oxygen compounds	Organooxygen compounds	Carbohydrates and carbohydrate conjugates	**	52.6	0	M-H	C6H10O8	-3.09203	5622.28	6862.24	6696.4	7849.37	7047.1	5757.22	1944.42	6534.11	3444.03	7679.57	3507.49	6130.43	5739.01	17039.5	4023.58	2.8649e-07	1714.23	5107.68	2150.74	8299.6	7290.43	9270.78	3950.94	3906.26	8944.7	2611.42	7202.83	8809.52	2230.4
10.21_315.2537m/z	315.254	10.2121	neg	(9S,10S)-9,10-dihydroxyoctadecanoate	HMDB0059633	45832	LMFA02000238	C15988	12235230		VACHUYIREGFMSP-IRXDYDNUSA-N	Lipids and lipid-like molecules	Fatty Acyls	Fatty acids and conjugates	**	52.6	0	M-H	C18H36O4	-1.33085	2065.11	1722.64	1816.14	1634.84	1316.95	1927.63	1609.85	1821.26	3056.03	1972.62	1543.63	2438.36	2426.56	2225.25	1645.41	2337.75	1651.89	1627.49	1969.83	1545.07	1455.17	1809.76	1482.74	2259.03	2495.97	2972.2	2021.64	2081.56	2410.94
12.85_195.1225m/z	195.123	12.8468	pos	Tetraethylene glycol	HMDB0094708				8200		UWHCKJMYHZGTIT-UHFFFAOYSA-N	Organic oxygen compounds	Organooxygen compounds	Ethers	*	52.6	66.7	M+H	C8H18O5	-0.885995	167383	191876	202524	231561	227389	173269	165161	186732	217098	150727	180260	205877	199515	202163	207056	206688	198196	162343	167307	171683	165564	165419	188971	199641	199031	231395	201595	217751	275181
2.95_231.1470n	232.154	2.94507	pos	Butyrylcarnitine	HMDB0002013	6436	LMFA07070003	C02862	213144	25576-40-3	QWYFHHGCZUCMBN-SECBINFHSA-N	Lipids and lipid-like molecules	Fatty Acyls	Fatty acid esters	*	52.6	64.3	M+H, M+Na	C11H21NO4	-0.387514	895617	802825	845539	857108	803542	970497	550289	699499	668100	741605	698096	1.32489e+06	835719	1.55974e+06	883883	657828	863750	781223	722949	1.21401e+06	638631	1.418e+06	892062	609633	643904	507826	775551	689375	435022
4.97_353.1164m/z	353.116	4.96752	pos	Penicilloic acid	HMDB0060617				98994		HCYWNSXLUZRKJX-UHFFFAOYSA-N	Organic acids and derivatives	Carboxylic acids and derivatives	Amino acids, peptides, and analogues	**	52.6	0	M+H	C16H20N2O5S	-0.466601	203.194	142.387	206.826	242.593	170.186	2.8649e-07	1610.87	2.8649e-07	3.92867	2.8649e-07	2.8649e-07	2.8649e-07	2.8649e-07	2.8649e-07	2.8649e-07	2.8649e-07	2.8649e-07	1680.77	1127.78	2.8649e-07	2.90142	2.8649e-07	2.11863	2.8649e-07	2.8649e-07	2.8649e-07	2.8649e-07	2.8649e-07	2.8649e-07
9.25_338.2664m/z	338.266	9.2504	pos	(11E)-Tridec-11-enoylcarnitine	HMDB0241312						AGSPXZUFOLSCBN-UHFFFAOYSA-N	Lipids and lipid-like molecules	Fatty Acyls	Fatty acid esters	**	52.6	0	M+H-H2O	C20H37NO4	-7.2479	3262.59	3164.14	3503.08	3757.09	3295.77	2619.18	3266.14	3035.88	2502.65	3060.21	3743.11	3344.59	3476.46	3987.8	4070.47	3336.11	3761.17	2733.15	3285.21	2882.33	2982.86	3157.07	3413.7	3059.45	3003.28	3346.44	3302.64	3221.32	3679.9
9.87_377.1999m/z	377.2	9.86782	neg	Carnosic acid	HMDB0002358				455260		QRYRORQUOLYVBU-YBMSBYLISA-N	Lipids and lipid-like molecules	Prenol lipids	Diterpenoids	**	52.6	0	M+FA-H	C20H28O4	8.89813	1692.04	984.751	1973.04	1953.02	2004.65	16903.2	6246.33	6494.45	10139.2	7469.64	2.8649e-07	2.8649e-07	2.8649e-07	2.8649e-07	2.8649e-07	2.8649e-07	2.8649e-07	2230.91	2.8649e-07	11024.2	2.8649e-07	2.8649e-07	2.8649e-07	2.8649e-07	2.8649e-07	2.8649e-07	2.8649e-07	2.8649e-07	2.8649e-07
0.68_315.0805m/z	315.08	0.684167	neg	1-(5-Hydroxy-2-oxo-2,3-dihydroimidazol-4-yl)urea	HMDB0248150				54079164		MLVVTNIFHMERMU-UHFFFAOYSA-N	Organoheterocyclic compounds	Azoles	Imidazoles	**	52.5	0	2M-H	C4H6N4O3	-0.714281	47976.6	38232.9	40588.9	46232.7	43019.5	79733.4	67953.8	63598.4	75837.1	46924.6	48411.5	44832	36474.9	33933.2	18324.3	46406.6	46132.9	50479.6	42711.8	21738	29792.6	31135.4	33290.7	34470.6	21742	27791.2	35304.6	29251.8	13216.2
0.90_173.0561m/z	173.056	0.900217	neg	N-Acetylasparagine	HMDB0006028				99715	4033-40-3	HXFOXFJUNFFYMO-BYPYZUCNSA-N	Organic acids and derivatives	Carboxylic acids and derivatives	Amino acids, peptides, and analogues	**	52.5	0	M-H	C6H10N2O4	-4.15372	352.646	458.649	366.206	356.461	400.783	160.276	181.121	264.451	252.302	431.767	57.5878	1014.99	1500.15	1987.85	375.595	169.311	185.801	2.8649e-07	66.8551	157.575	99.1291	202.458	2.8649e-07	172.857	588.866	1372.76	885.54	511.181	678.767
1.49_189.1232m/z	189.123	1.4908	pos	Leucyl-Glycine	HMDB0028929				79070		LESXFEZIFXFIQR-UHFFFAOYSA-N	Organic acids and derivatives	Carboxylic acids and derivatives	Amino acids, peptides, and analogues	**	52.5	20.2	M+H	C8H16N2O3	-0.895322	1099.93	1202.43	1007.02	1109.68	1121.08	304.854	452.636	344.566	556.677	367.804	598.587	2350.07	2038.69	1636.01	1750.31	1692.54	2476.69	352.45	673.614	383.707	605.884	302.263	910.347	2939.54	841.816	2795.78	1558.37	2804.53	1798.68
4.05_275.1035m/z	275.103	4.04762	neg	Phenylalanylglutamic acid	HMDB0028994	23833			151134	3617-45-6	JXWLMUIXUXLIJR-QWRGUYRKSA-N	Organic acids and derivatives	Carboxylic acids and derivatives	Amino acids, peptides, and analogues	**	52.5	0	M-H2O-H	C14H18N2O5	-0.838442	133.033	135.823	122.249	105.776	170.123	141.436	149.549	54.0091	61.4041	97.4229	424.498	1.97459	105.441	30.3597	1.32483	2.8649e-07	0.622272	2.8649e-07	601.437	24.7634	351.373	2.8649e-07	473.082	71.9457	2.57435	28.9171	31.8296	30.1555	2.8649e-07
4.72_304.2118m/z	304.212	4.72013	pos	5-Hydroxyoctanoylcarnitine	HMDB0241694						QGIAELIQCWJQCP-UHFFFAOYSA-N	Lipids and lipid-like molecules	Fatty Acyls	Fatty acid esters	***	52.5	55.9	M+H	C15H29NO5	-0.187006	18639.9	16291.3	18879.5	17642.3	17932.2	23363.5	18469.2	36259	20196.7	39565.4	34483	16031.6	22634.3	24651.5	9245.11	10770.8	10132.9	24909.9	20232.4	28182.8	19777.2	59402.2	20243.6	15508	11127	10965.9	14533.3	12818.6	6239.8
4.92_245.0927m/z	245.093	4.92137	neg	3-Phenylacetylamino-2,6-piperidinedione	HMDB0245972				157096		OQGRFQCUGLKSAV-UHFFFAOYSA-N	Organic acids and derivatives	Carboxylic acids and derivatives	Amino acids, peptides, and analogues	**	52.5	0	M-H	C13H14N2O3	-2.04112	580.863	600.029	489.619	567.207	566.26	515.764	1011.37	198.851	624.079	925.772	622.697	355.009	429.974	19.3494	58.4581	257.317	174.337	237.38	122.647	296.023	2518.05	823.246	30.4133	284.508	2086.94	44.8467	354.442	464.67	69.9101
9.15_241.2158m/z	241.216	9.15402	pos	Auberganol	HMDB0039715	94270			85157952	102490-02-8	XALRSJNOMCWQJW-UHFFFAOYSA-N	Lipids and lipid-like molecules	Prenol lipids	Sesquiterpenoids	**	52.5	0	M+H	C15H28O2	-1.69547	404.168	395.474	408.49	398.42	449.85	331.949	264.467	377.209	416.14	274.894	356.332	433.853	385.639	415.247	460.012	454.834	421.43	340.216	432.802	400.178	375.73	348.696	378.798	469.592	441.25	499.098	448.647	385.545	463.237
9.23_358.2948m/z	358.295	9.23228	pos	Tridecanoylcarnitine	HMDB0241308				3072472		OLAOWMDKXPIITQ-UHFFFAOYSA-N	Lipids and lipid-like molecules	Fatty Acyls	Fatty acid esters	*	52.5	67.7	M+H	C20H39NO4	-1.12944	2801.11	3223.97	3338.28	3117.76	2785.07	2724.34	14542.7	5653.51	4383.37	6294.73	4501.97	1089.99	2618.89	1790.49	1353.22	2114.13	1980.67	1750.6	5130	1847.61	2640.37	3595.06	2627.83	2134.5	1412.39	1115.57	2093.92	1799.43	985.117
11.87_466.3291m/z	466.329	11.874	pos	PE(O-18:1(9Z)/0:0)		46718	LMGP02060004		42607468		CDONWGCJDDHTLP-DJYGDJEFSA-N	Lipids and lipid-like molecules	Glycerophospholipids	Glycerophosphoethanolamines	**	52.4	0	M+H	C23H48NO6P	-0.317318	2098.91	1985.77	1990.41	1772.82	1401.05	1956.24	1345.36	818.255	2081.07	1336.17	2764.33	883.064	1447.22	3480.82	184.623	156.708	401.029	1691.18	2301.86	1262.82	4032.66	1017.09	3658.26	3229.37	673.868	1066.99	1323.74	1750.34	796.863
3.02_279.1340m/z	279.134	3.02202	pos	Tyrosyl-Proline	HMDB0029113	86005			13055260		VNYDHJARLHNEGA-UHFFFAOYSA-N	Organic acids and derivatives	Carboxylic acids and derivatives	Amino acids, peptides, and analogues	*	52.4	65.6	M+H	C14H18N2O4	0.195257	6956.32	6879.75	7412.13	7835.07	7213.37	3832.2	11651	1314.88	3990.03	4479.4	22975.9	1945.92	1365.36	4393.25	5169.34	2040.64	2355.31	4052.24	24216.5	1495.7	23285.6	2062.11	28596.7	10493.1	781.521	1295.51	4495.98	2644.33	3306.49
3.66_151.0392m/z	151.039	3.65613	neg	p-Hydroxyphenylacetic acid	HMDB0000020	130		C00642	127	156-38-7	XQXPVVBIMDBYFF-UHFFFAOYSA-N	Benzenoids	Phenols	1-hydroxy-2-unsubstituted benzenoids	*	52.4	69.7	M-H	C8H8O3	-5.72464	4628.24	4959.14	4426.74	4193.42	4317.59	1064.85	1039.2	1467.36	1059.69	1219.07	1245.69	7160.5	7031.61	10147.3	20672	4643.56	6125.73	984.173	1165.45	968.142	1036.43	990.866	986.135	7399.34	2861.84	7391.93	12477.4	6556.25	12381.9
4.90_387.2023m/z	387.202	4.89858	neg	Dihydroroseoside	HMDB0040614	95094			16196969	142235-28-7	QFTPTUOKFIIFJH-AATRIKPKSA-N	Lipids and lipid-like molecules	Fatty Acyls	Fatty acyl glycosides	**	52.4	0	M-H	C19H32O8	-0.279257	685.013	593.299	604.716	656.532	637.316	676.465	1416.95	212.432	841.513	1238.51	1123.14	2.8649e-07	354.744	2.8649e-07	2.8649e-07	2.8649e-07	103.213	471.111	242.362	927.678	1439.92	1277.34	2.8649e-07	354.19	3870.92	2.8649e-07	257.845	341.111	2.8649e-07
0.59_243.1089m/z	243.109	0.5909	pos	(S,S)-Nt-Histidinylalanine	HMDB0040248	94778			15413142	65428-77-5	IZQGEZGZCIIKOP-UHFFFAOYSA-N	Organic acids and derivatives	Carboxylic acids and derivatives	Amino acids, peptides, and analogues	**	52.3	0	M+H	C9H14N4O4	0.348021	820.021	810.263	415.782	806.362	765.447	960.995	259.39	505.466	51.5733	701.284	1884.46	101.722	643.986	639.464	98.4726	143.128	2.8649e-07	1213.4	2123.83	1586.95	1846.96	1224.13	4539.79	108.133	101.005	266.961	434.531	791.867	2.8649e-07
1.16_310.1164n	311.124	1.16095	pos	Tyrosyl-Glutamate	HMDB0029104	85996			19816750		PDSLRCZINIDLMU-UHFFFAOYSA-N	Organic acids and derivatives	Carboxylic acids and derivatives	Amino acids, peptides, and analogues	*	52.3	65.6	M+H, M+Na	C14H18N2O6	-0.280247	10752.6	11230.3	10479.2	9742.51	9528.63	10640.4	22912.3	12275.6	19449.1	14102.4	19553.7	5258.04	11811.8	11860.8	2753.78	3334.59	3767.15	5441.82	20289.4	20592.5	9951.19	9653.73	38597.7	8315.91	1485.87	4495.42	4825.84	7438.25	2850.19
1.27_239.1025m/z	239.102	1.27123	pos	Tyrosylglycine	HMDB0029105	23898			7021853	673-08-5	HPYDSVWYXXKHRD-VIFPVBQESA-N	Organic acids and derivatives	Carboxylic acids and derivatives	Amino acids, peptides, and analogues	**	52.3	0	M+H	C11H14N2O4	-0.714858	498.016	556.029	538.955	602.516	559.912	128.511	481.762	43.6128	294.497	226.002	3018.83	253.47	164.485	220.451	130.461	128.989	468.501	67.1523	1447.61	104.065	992.688	2.8649e-07	7059.05	372.763	83.8978	134.065	135.043	117.554	115.581
1.91_367.1499m/z	367.15	1.90817	pos	Semilepidinoside B	HMDB0033108				131751376		ASPNXCICLVYQCJ-UHFFFAOYSA-N	Organic oxygen compounds	Organooxygen compounds	Carbohydrates and carbohydrate conjugates	***	52.3	35.7	M+H	C17H22N2O7	-0.122369	31240.2	27298.3	27425.3	33848.2	29208.7	32058.9	20822.5	27009.8	18174.3	32906.5	27322.5	28542	33074.4	33099.4	15418.4	20764.1	19611.6	39018.6	30582.2	45972.3	34452.8	54065	29765.6	27658.7	29656.5	28083.7	26829.6	29728.1	16832.6
1.05_385.1286m/z	385.129	1.05462	pos	(2S)-2-[[(2R,3S,4R,5R)-5-(6-Aminopurin-9-yl)-3,4-dihydroxyoxolan-2-yl]methylamino]-4-sulfanylbutanoic acid	HMDB0258158						OGWCNDUDLPSSLH-UHFFFAOYSA-N	Nucleosides, nucleotides, and analogues	5'-deoxyribonucleosides	Unclassified	**	52.2	0	M+H	C14H20N6O5S	-0.740642	9996.16	16787.2	11351.1	12086.4	15199.9	9874.06	9077.48	13948.8	13636.7	9289.83	13226.8	8155.84	11537	11569.6	11616.3	4905.49	7273.33	5747.98	11134.7	12535.5	6131.92	16484	9309.83	7655.9	27557.8	6355.11	8476.42	12586.7	9720.7
1.37_312.0947m/z	312.095	1.36957	neg	8-Oxo-2'-deoxyadenosine	HMDB0247147				14135814		NDWAUKFSFFRGLF-UHFFFAOYSA-N	Nucleosides, nucleotides, and analogues	Purine nucleosides	Purine 2'-deoxyribonucleosides	**	52.2	0	M+FA-H	C10H13N5O4	-1.1353	2598.4	2633.41	2638.72	2347.66	2254.97	2358.03	2600.15	2607.33	2639.14	2113.91	1973.04	2615.97	2388.76	2528.21	2431.78	2569.61	2506.05	2547.04	2265.69	2704.6	1833.81	2213.91	4104.95	2098.15	2553.57	2542.86	2378.67	2347.59	2439.92
11.24_228.2320m/z	228.232	11.2363	pos	Tetradec-2-enal	HMDB0032525	75355	LMFA06000079		5283366	64461-99-0	WHOZNOZYMBRCBL-OUKQBFOZSA-N	Lipids and lipid-like molecules	Fatty Acyls	Fatty aldehydes	**	52.2	4.39	M+NH4	C14H26O	-0.843237	13992.2	14208.8	13856.6	15950.5	15881	19519.5	19957.8	15428.4	15413.3	10786.7	17085.8	14213.8	12938.3	15312.7	17870.7	13362.2	13375.5	12467.3	12025.7	12907.5	12774.3	12081.1	11419.4	13306.8	14000.1	15821	15429.8	17790.8	18350.1
6.66_219.1743m/z	219.174	6.65643	pos	4(15),7(11)-Oppositadien-12-al		53415	LMPR0103210001		10704063		DNBAZHCMMBVLFT-SNSYNLEUSA-N	Lipids and lipid-like molecules	Prenol lipids	Isoprenoids	*	52.2	62.2	M+H	C15H22O	-0.0444109	5503.26	4694.67	4415.44	4844.37	4852.57	9514.29	9959.45	12249.8	9262.21	8916.73	11226	7397.06	8310.46	12298	11375.5	10395.1	11605.2	10181.5	10312.9	12269.9	7684.76	5896.32	11796.6	12656.5	11843.7	11913.4	12287.5	19396.5	13462
1.45_259.1296m/z	259.13	1.45125	neg	Valylproline	HMDB0029135	23715			9837272	20488-27-1	GIAZPLMMQOERPN-YUMQZZPRSA-N	Organic acids and derivatives	Carboxylic acids and derivatives	Amino acids, peptides, and analogues	**	52	0	M+FA-H	C10H18N2O3	-1.84468	778.62	684.897	625.065	665.93	746.055	1322.74	728.344	396.007	661.327	694.23	1069.29	462.238	820.734	649.536	159.321	520.161	579.369	413.488	1238.43	620.567	1442.69	634.197	1360.68	1007.56	145.708	527.691	431.467	750.076	200.929
10.64_682.3932m/z	682.393	10.6418	neg	Avenestergenin A1	HMDB0035264	90572				90578-35-1	DESUBBPDSFNHTF-UHFFFAOYSA-N	Lipids and lipid-like molecules	Prenol lipids	Triterpenoids	*	52	81	M+FA-H	C38H55NO7	-4.44655	10258.2	18177.3	15332.9	21015.1	20156.1	3476.95	23047.7	510.318	5884.93	14892.5	22672.5	711.156	2.8649e-07	2.8649e-07	2.8649e-07	2.8649e-07	2.8649e-07	43284.3	23436.4	28418.5	38321.5	67112.6	64143.4	2.8649e-07	2.8649e-07	2.8649e-07	2.8649e-07	2.8649e-07	2.8649e-07
4.00_356.1460m/z	356.146	4.00365	neg	Ac-Pro-Gly-Pro-OH	HMDB0245745				75165221		GSBMVIVQPLOJGL-UHFFFAOYSA-N	Organic acids and derivatives	Carboxylic acids and derivatives	Amino acids, peptides, and analogues	**	52	0	M+FA-H	C14H21N3O5	-1.17956	2660.57	2829.85	2896.05	2352.07	2264.66	1188.29	1421.38	99.6022	972.839	1402.52	8801.38	2.8649e-07	2.8649e-07	45.9208	2.8649e-07	2.8649e-07	2.8649e-07	424.728	8409.91	66.3601	9029.01	2.8649e-07	27695.5	412.266	2.8649e-07	2.8649e-07	37.4465	106.825	2.8649e-07
4.23_255.0882m/z	255.088	4.22582	neg	xi-5-Acetyltetrahydro-2(3H)-furanone	HMDB0038072	92841			62856		AHLDCEZSQNGEFT-UHFFFAOYSA-N	Organic oxygen compounds	Organooxygen compounds	Carbonyl compounds	**	52	0	2M-H	C6H8O3	3.25391	418.106	386.539	315.394	191.122	271.016	714.928	366.242	712.628	327.776	712.875	475.626	158.11	233.898	173.701	34.5692	2.8649e-07	2.8649e-07	510.466	806.582	570.595	591.894	558.449	805.902	61.0161	82.5989	96.5678	151.009	248.687	77.8812
4.55_275.0534m/z	275.053	4.54923	neg	Sesamol	HMDB0033812	68615		C10832	68289	533-31-3	LUSZGTFNYDARNI-UHFFFAOYSA-N	Organoheterocyclic compounds	Benzodioxoles	Unclassified	**	52	0	2M-H	C7H6O3	-9.77657	1438.37	911.87	1261.84	1003.46	1169.23	1128.16	921.412	601.237	1200.51	879.833	2059.05	573.628	526.839	698.33	498.384	91.382	459.124	768.81	1919.5	781.997	1570.67	436.602	2464.19	722.891	563.637	262.545	908.833	243.933	510.527
4.90_195.0619m/z	195.062	4.90265	pos	3-Isopropenylpentanedioic acid	HMDB0032352	88387			71586903	6839-75-4	PULOWZXUQOLRBK-UHFFFAOYSA-N	Lipids and lipid-like molecules	Fatty Acyls	Fatty acids and conjugates	**	52	0	M+Na	C8H12O4	-5.10835	458.321	468.91	472.035	489.483	564.604	660.6	280.952	198.215	400.138	652.003	1074.64	76.011	153.22	219.262	26.719	72.5265	44.2157	550.282	1105.14	474.342	1432.97	131.712	996.219	341.443	33.4157	51.122	130.782	171.63	20.7637
0.78_509.1878m/z	509.188	0.781333	neg	Nicotinamide riboside	HMDB0000855	5818		C03150	439924	1341-23-7	JLEBZPBDRKPWTD-TURQNECASA-O	Organic oxygen compounds	Organooxygen compounds	Carbohydrates and carbohydrate conjugates	**	51.9	0	2M-H	C11H15N2O5+	-2.28065	1724.33	1783.65	1980.83	1464.33	1825.79	2249.9	1285.88	3579.96	2756.1	1678.86	986.465	2907.15	2350.43	2823.01	2140.41	2237.25	2856.44	1119.81	1154.7	682.753	589.167	1379.65	1031.67	2639.64	1676.4	4398.69	4561.93	2590.95	2607.31
10.30_520.3394m/z	520.339	10.2977	pos	LysoPC(0:0/18:2(9Z,12Z))	HMDB0061700				71768169	27304-12-7	LSUXCWJOIAWGOU-FTJOPAKQSA-N	Lipids and lipid-like molecules	Glycerophospholipids	Glycerophosphocholines	**	51.9	0	M+H	C26H50NO7P	-0.621782	2358.22	3237.86	3029.86	2382.89	3131.96	3906.24	5185.31	3437.97	3953.54	3047.05	2684.31	2265.5	3117.08	2836.18	984.903	3891.19	2302.6	2398.52	5530.84	2984.47	2711.23	1836.2	3345.08	2731.76	2428.97	1278.72	3137.98	2432.44	1626.93
5.05_111.0807m/z	111.081	5.0508	pos	2,4-Dimethyl-2-pentenoic acid	HMDB0039819	94367	LMFA01030964		5362565	66634-97-7	DMHLGGQHOSTMJG-GQCTYLIASA-N	Lipids and lipid-like molecules	Fatty Acyls	Fatty acids and conjugates	**	51.9	0	M+H-H2O	C7H12O2	2.40278	1234.08	1139.35	1133.26	1117.97	1087.41	1058.57	1345.34	1274.83	1339.69	1047.41	1119.56	1189.56	1112.62	1050.65	1219.12	1177.73	1179.63	1181.57	1134.73	1060.25	992.231	993.354	1017.28	1084.33	1215.51	1235.14	1219.67	1020.91	1333.56
9.25_302.3052m/z	302.305	9.2504	pos	Sphinganine	HMDB0000269	395	LMSP01020001	C00836	91486	764-22-7	OTKJDMGTUTTYMP-ZWKOTPCHSA-N	Organic nitrogen compounds	Organonitrogen compounds	Amines	*	51.9	63.1	M+H	C18H39NO2	-0.411972	100804	106875	105491	112847	104851	102039	149345	98710.9	141522	106484	171635	52627.6	59306.9	51368.2	36471.8	59431.8	52404.2	87493.2	92895	90464.1	105851	142729	113613	51528.1	38958.9	53924.1	48422.3	49077.5	52017.1
1.13_203.2230m/z	203.223	1.12837	pos	Spermine	HMDB0001256	255		C00750	1103	71-44-3	PFNFFQXMRSDOHW-UHFFFAOYSA-N	Organic nitrogen compounds	Organonitrogen compounds	Amines	*	51.8	62	M+H	C10H26N4	0.0477188	25281.2	22844.3	24325.3	21958.1	23326.4	46173.2	30607.3	116606	24234.4	14488.9	2127.1	29155.2	68933.3	19219.4	8786.71	33352.5	14930.9	3381.94	664.529	32920.5	3959.26	15524.2	116.6	32909.2	5372.66	32416.3	39664.9	49164.7	24169.6
1.45_218.1392m/z	218.139	1.45125	neg	Lucerastat	HMDB0254192				5150939		UQRORFVVSGFNRO-UHFFFAOYSA-N	Organoheterocyclic compounds	Piperidines	Unclassified	**	51.8	0	M-H	C10H21NO4	-2.66709	321.51	398.554	366.372	419.544	339.85	718.429	309.936	420.56	236.866	396.049	450.919	575.631	251.738	475.091	323.205	259.746	379.681	327.3	419.202	876.359	249.377	936.654	409.998	157.01	411.735	105.699	277.307	244.398	130.339
1.61_239.1024m/z	239.102	1.60753	pos	Glycyltyrosine	HMDB0028853	85762			92829	658-79-7	XBGGUPMXALFZOT-VIFPVBQESA-N	Organic acids and derivatives	Carboxylic acids and derivatives	Amino acids, peptides, and analogues	***	51.8	34.6	M+H	C11H14N2O4	-0.868453	295.261	309.323	429.973	412.393	326.708	131.457	260.628	35.6285	225.258	114.926	1513.29	45.0808	41.233	48.5239	308.997	362.227	100.753	18.4816	1416.25	76.3939	1104.48	29.6616	3058.63	214.984	2.8649e-07	2.8649e-07	70.2819	2.8649e-07	128.585
11.49_644.3931m/z	644.393	11.4925	neg	PHODA-PE			LMGP20020027		134812358		AJBFXKMMEYCXQI-WPDPZEAWSA-N	Lipids and lipid-like molecules	Glycerophospholipids	Oxidized glycerophospholipids	*	51.8	69.4	M-H2O-H	C33H62NO10P	-0.280794	8293.32	6813.13	8258.62	9802.42	9645.74	7652.72	10419.8	3455.08	11252.2	9867.17	9774.97	2164.07	3467.88	4382.94	199.588	3142.46	1638.66	14304.9	8747.12	10690.1	10494.7	12826.3	17176	4500.99	2324.66	1449.1	4893.63	3938.55	2981.22
3.64_183.0292m/z	183.029	3.64007	neg	2-Methoxy-1,4-benzoquinone	HMDB0032576	88537			76146	2880-58-2	ZJKWJHONFFKJHG-UHFFFAOYSA-N	Organic oxygen compounds	Organooxygen compounds	Carbonyl compounds	**	51.8	6.42	M+FA-H	C7H6O3	-4.85022	1210.92	1248.24	1322.28	1112.16	1210.41	473.622	466.8	470.816	181.705	469.145	717.332	2540.26	3530.2	2250.14	289.561	99.8228	841.13	40.9115	1619.18	267.906	616.029	358.935	1073.51	2456.5	825.604	2202.82	1819.18	3851.84	737.937
5.13_131.0493m/z	131.049	5.13172	pos	trans-Cinnamic acid	HMDB0000930	5880		C10438	444539	140-10-3	WBYWAXJHAXSJNI-VOTSOKGWSA-N	Phenylpropanoids and polyketides	Cinnamic acids and derivatives	Cinnamic acids	*	51.8	69.9	M+H-H2O	C9H8O2	0.908853	448.849	437.075	345.091	505.042	455.299	403.545	743.222	110.137	826.654	607.991	620.859	412.507	200.296	85.7344	60.9028	61.0589	24.0013	208.457	192.595	84.6981	2868.1	695.697	8.10032	44.7083	1161.64	2.8649e-07	431.67	391.489	101.193
9.64_119.0856m/z	119.086	9.63782	pos	4-Methylstyrene	HMDB0246518				12161		JLBJTVDPSNHSKJ-UHFFFAOYSA-N	Benzenoids	Benzene and substituted derivatives	Styrenes	*	51.8	64.6	M+H	C9H10	0.950164	1212.84	1020.81	1207.59	1199.89	1077.81	1258.82	1468.71	1415.26	1247.96	1185.86	1281.97	1131.27	1042.28	1321.83	1182.92	1177.88	1117.15	1289.04	1341.35	1164.69	1228.31	1229.27	1551.05	1179.9	1188.71	1108.38	1258.53	1017.54	1261.14
9.77_386.3264m/z	386.326	9.76728	pos	Pentadecanoylcarnitine	HMDB0062517				123132011		MDDWQHVKSHTZTD-UHFFFAOYSA-N	Lipids and lipid-like molecules	Fatty Acyls	Fatty acid esters	*	51.8	63.6	M+H	C22H43NO4	-0.32586	3831.16	4513.74	4692.05	4401.33	4352.99	3226.01	5587.49	3474.19	3075.17	5927.8	4763.85	1725.97	4867.19	5018.91	3274.17	2070.97	3373.77	5242.3	6962.65	3979.56	4838.51	11937.1	6675.54	10936	2707.72	629.775	11378.9	3608.7	7593.85
9.79_195.1015m/z	195.102	9.7934	pos	Butylparaben	HMDB0032575	88536			7184	94-26-8	QFOHBWFCKVYLES-UHFFFAOYSA-N	Benzenoids	Benzene and substituted derivatives	Benzoic acids and derivatives	*	51.8	62.5	M+H	C11H14O3	-0.247412	9463.06	10277.8	10424.3	9287.33	10777.3	8946.53	10211.4	10080	10564	9315.8	10261	10132.1	11410.6	10553.6	10908	11333.8	11127.2	8818.41	9573.21	10827.1	8746.86	9467.09	10707.8	10671.2	10912.6	12081.5	12328.7	10829.3	12025.5
1.05_262.1282m/z	262.128	1.05462	pos	Fructosyl valine	HMDB0252496				101683884		KVUAQCKXYIJBCP-UHFFFAOYSA-N	Organic acids and derivatives	Carboxylic acids and derivatives	Amino acids, peptides, and analogues	**	51.7	5.73	M+H-H2O	C11H21NO7	-0.99443	23018.8	26272.7	23323.5	20330	25113.5	17882.5	13847.9	42480.6	19643.8	26640.5	44255	11032	17225.2	11797	24541.4	6982.09	10487.1	15667.5	26918.4	29326.6	22621	27533.1	30974.7	12809.6	18415.1	18318.1	9163.39	9765.39	10906.7
10.46_277.1442m/z	277.144	10.4567	neg	Atractylenolide II	HMDB0248707				14448069		OQYBLUDOOFOBPO-UHFFFAOYSA-N	Lipids and lipid-like molecules	Prenol lipids	Terpene lactones	***	51.7	34.1	M+FA-H	C15H20O2	-1.63795	15304.2	14714.2	16595.4	17710.2	16020	14783.1	16740.7	14800	18203.9	15639.7	16056.7	15275.2	14518.2	14962.2	16214	17186.2	16765.4	13855.4	12066.3	15463.4	13698.4	14711	11846.3	17146.5	18137	16317.1	16944.7	16964.2	20631.8
11.41_638.4035m/z	638.403	11.4071	neg	PC(10:0/12:0)			LMGP01012249		134727546		DPOHDXPNOVIJBZ-MUUNZHRXSA-N	Lipids and lipid-like molecules	Glycerophospholipids	Glycerophosphocholines	*	51.7	63.1	M+FA-H	C30H60NO8P	-0.662866	16434.8	21151.6	25105.9	32137.6	29824.5	7415.61	38047.8	2290.22	19295.7	31158	35978.3	1511.04	452.454	600.562	2.8649e-07	178.352	720.477	53745.8	29975.3	35086.5	45704.1	73969.1	66166.3	855.136	791.395	243.157	1495.91	348.514	2.8649e-07
6.79_188.1070m/z	188.107	6.79275	pos	1-(2,3-Dihydro-1H-pyrrolizin-5-yl)-1,4-pentanedione	HMDB0040046	94587			86127012	97073-10-4	BDWPPPWPSZSWII-UHFFFAOYSA-N	Organoheterocyclic compounds	Pyrrolizines	Unclassified	**	51.7	0	M+H-H2O	C12H15NO2	-0.129675	170.769	177.916	174.529	162.719	120.422	227.449	261.02	264.303	320.187	218.047	235.304	227.077	218.643	244.86	184.02	194.452	185.163	226.392	248.936	208.217	271.26	230.351	176.79	213.669	259.239	217.731	229.817	299.942	312.613
9.18_310.1779n	311.185	9.1754	pos	Botrydial		53517	LMPR0103640001	C09622	185781		SJFIYVCSGNWVPJ-GKKOWQTJSA-N	Lipids and lipid-like molecules	Prenol lipids	Isoprenoids	*	51.7	61.7	M+H, M+Na	C17H26O5	-0.544909	44663.1	38983.7	47046	49067.3	42726.9	36712.7	41304.4	44085.5	46988.4	32850.8	36345.7	42273.2	40360.5	44894.9	51242	47817.8	46625.9	42607.9	41275.6	46101.9	47414	47614.2	42021.9	44227.2	46625	47587.3	42706	43050.3	54853.8
9.52_135.1168m/z	135.117	9.51693	pos	(-)-Perillyl alcohol		41074	LMPR0102090008	C02452	369312	18457-55-1	NDTYTMIUWGWIMO-SNVBAGLBSA-N	Lipids and lipid-like molecules	Prenol lipids	Isoprenoids	*	51.7	62.3	M+H-H2O	C10H16O	-0.0574248	862.529	694.561	754.438	788.473	832.896	993.869	1120.25	1014.53	1455.77	1727.28	1086.06	1871.07	1097.87	1213.62	1290.23	1154.05	1275.91	1184.7	1175.13	976.851	1471.06	2061.97	1045.82	1307.63	1027.29	1230.74	1096.03	1055.91	1358.13
0.78_248.1135m/z	248.113	0.781333	neg	Voglibose	HMDB0015598	85543			444020	83480-29-9	FZNCGRZWXLXZSZ-CIQUZCHMSA-N	Organic oxygen compounds	Organooxygen compounds	Alcohols and polyols	**	51.6	0	M-H2O-H	C10H21NO7	-1.90685	1901.73	1451.89	1728.86	1266	2294.98	1845.05	846.232	2184.59	1852.02	2385.07	804.344	2124.84	1981.21	2679.03	1147.74	1097.19	1081.89	980.054	1117.4	1432.47	713.131	1884.54	1080.74	1559.04	1702.46	2601.29	3594.42	3020.81	1837.03
4.42_156.0446m/z	156.045	4.42343	neg	7-Amino-4-methylcoumarin	HMDB0247230	65587		C01386	92249	26093-31-2	GLNDAGDHSLMOKX-UHFFFAOYSA-N	Phenylpropanoids and polyketides	Coumarins and derivatives	Unclassified	**	51.6	0	M-H2O-H	C10H9NO2	-5.1886	85.194	100.115	106.983	152.468	140.361	64.5107	114.207	13.1426	121.027	33.7005	173.822	8.25327	2.8649e-07	11.5531	2.8649e-07	2.8649e-07	2.8649e-07	19.4092	164.097	26.5025	158.708	2.8649e-07	180.879	71.0949	2.8649e-07	2.8649e-07	60.4756	10.5194	2.8649e-07
10.62_272.2226m/z	272.223	10.6189	pos	N-Lauroyl Alanine	HMDB0242026						UYTOHYBIBPDOKX-UHFFFAOYSA-N	Organic acids and derivatives	Carboxylic acids and derivatives	Amino acids, peptides, and analogues	**	51.5	0	M+H	C15H29NO3	2.19647	1740.4	921.018	1641.98	1785.75	2092.75	2040.72	2130.78	1855.9	2125.83	1597.25	1938.18	1135.28	1217.86	1565.27	1575.26	1487.1	1500.01	1079.58	1217.06	1615.28	961.702	1072.23	1163.95	1890.77	2078.16	1765.4	2000.45	1750.48	2316.97
4.48_165.0189m/z	165.019	4.48132	neg	1,3-Benzenedicarboxylic acid		268528			8496		QQVIHTHCMHWDBS-UHFFFAOYSA-N	Unclassified	Unclassified	Unclassified	**	51.5	0	M-H	C8H6O4	-2.82501	304.926	339.24	225.073	259.686	342.876	241.948	131.273	324.585	391.571	322.687	230.747	295.035	262.994	260.918	350.987	356.303	349.116	327.06	395.03	365.835	202.558	325.779	303.939	464.738	338.809	285.298	338.167	232.173	377.687
4.86_351.2002m/z	351.2	4.85717	pos	(1S,2R,4R,8S)-p-Menthane-2,8,9-triol 9-glucoside	HMDB0039978	94519			73809749	378254-08-1	KRTKKVIKRTZKGY-UHFFFAOYSA-N	Lipids and lipid-like molecules	Prenol lipids	Terpene glycosides	**	51.5	0	M+H	C16H30O8	-3.27743	802.267	991.094	703.625	1097.67	709.117	221.771	478.896	664.254	150.265	294.019	405.769	1356	2023.52	1529.07	1065.97	1429.26	1239.1	563.82	667.696	93.0686	510.017	231.256	753.56	1445.01	1289.3	1225.71	1315.35	2609.09	1410.65
5.06_315.1086m/z	315.109	5.06088	pos	2-Methoxycarbonylphenyl beta-D-glucopyranoside	HMDB0033137	89023			4405844	10019-60-0	ONKIQNFPVXNOBV-UHFFFAOYSA-N	Organic oxygen compounds	Organooxygen compounds	Carbohydrates and carbohydrate conjugates	**	51.5	0	M+H	C14H18O8	3.80655	860.619	936.498	1196.45	946.217	994.619	611.19	900.579	359.763	1007.67	489.888	498.654	836.932	956.783	1272.81	914.88	3207.31	904.273	466.677	498.188	428.042	537.371	229.168	383.306	1896.78	742.407	810.688	1361.62	869.654	929.296
5.44_131.0704m/z	131.07	5.44285	neg	6-Hydroxyhexanoic acid	HMDB0012843	35397	LMFA01050015	C06103	14490	1191-25-9	IWHLYPDWHHPVAA-UHFFFAOYSA-N	Organic acids and derivatives	Hydroxy acids and derivatives	Medium-chain hydroxy acids and derivatives	**	51.5	0	M-H	C6H12O3	-7.41419	2571.82	2447.73	2737.19	2811.44	2628.06	2701.56	2513.49	2716.08	2849.9	2764.89	2435.24	3044.61	2993.41	3033.71	2831.47	2844.03	2668.06	2700.94	2627.37	2731.74	2645.79	2695.19	2447.05	2660.09	2633.82	3026.74	2909.84	2667.39	2772.07
6.56_215.1283m/z	215.128	6.55622	neg	Sobrepin	HMDB0258357						OMDMTHRBGUBUCO-UHFFFAOYSA-N	Lipids and lipid-like molecules	Prenol lipids	Monoterpenoids	**	51.5	0	M+FA-H	C10H18O2	-3.39088	1952.93	1794.63	1784.78	1659.67	2011.9	1991.07	2087.86	2350.46	2254.05	1826.26	1621.57	2539.58	2439.22	1688.35	1833.94	3283.23	2458.3	2015.77	1981.77	1632.99	2326.13	1965.31	1650.95	1581.21	1943.51	1819.37	1581.53	2221.05	1990.76
1.05_215.1388m/z	215.139	1.05462	pos	Metanephrine	HMDB0004063	65		C05588	21100	5001-33-2	JWJCTZKFYGDABJ-UHFFFAOYSA-N	Benzenoids	Phenols	Methoxyphenols	**	51.4	0	M+NH4	C10H15NO3	-1.27604	3462.71	3783.84	2961.85	2822.22	3193.31	2741.77	2842.72	2868.33	2318.55	3743.4	4405.52	1834.74	3021.09	1793.4	2653.08	1635.06	1877	1973.61	3222.76	3609.12	3986.13	5307.41	3480.8	1619.53	2473.14	1535.13	1646.53	1754.15	1459.07
2.59_398.1414m/z	398.141	2.59187	pos	Simmondsin	HMDB0030394						KURSRHBVYUACKS-CLTKARDFSA-N	Organic oxygen compounds	Organooxygen compounds	Carbohydrates and carbohydrate conjugates	*	51.4	64.6	M+Na	C16H25NO9	-2.12045	4492.78	4622.19	4200.33	4849.46	4168.7	6140.26	6228.64	7394.91	9489.63	6222.04	8228.36	860.616	1038.14	1513.37	925.072	2458.26	568.971	8665.59	4671.57	10926.6	3711.28	10660.7	4613.44	1020.03	583.02	1089.41	1010.13	1351.04	390.365
3.55_195.1128m/z	195.113	3.55263	pos	1,2,3,4-Tetrahydroisoquinoline-3-carboxylic acid	HMDB0244117						BWKMGYQJPOAASG-UHFFFAOYSA-N	Organoheterocyclic compounds	Tetrahydroisoquinolines	Unclassified	**	51.4	0	M+NH4	C10H11NO2	0.252357	1827	2312.39	1920.29	1777.95	1916.86	1368.68	1953.01	1215.23	1729.27	1556.05	2870.75	2270.84	1319.04	1704.19	1520.71	1785.71	1764.51	1516.89	2081.51	1060.91	2525.01	1647.38	2248.67	2027.8	1559.89	1794.85	1491.91	1406.75	1529.88
1.05_286.1508m/z	286.151	1.05462	pos	Acetylcarnosine	HMDB0012881				10221026	56353-15-2	BKAYIFDRRZZKNF-SECBINFHSA-N	Organic acids and derivatives	Peptidomimetics	Hybrid peptides	**	51.3	0	M+NH4	C11H16N4O4	-0.801861	3398.68	4703.65	3051.56	3597.17	4022.8	1805.86	2174.38	189.559	2312.3	2167.49	3304.01	1199.52	1600.88	2314.57	870.668	116.304	1667.28	801.095	6442.37	711.438	4744.16	1036.62	10375.3	10021.6	750.389	620.5	1907.17	3465.49	3326.31
1.40_117.0183m/z	117.018	1.40215	neg	Methylmalonic acid	HMDB0000202	3712	LMFA01170118	C02170	487	516-05-2	ZIYVHBGGAOATLY-UHFFFAOYSA-N	Organic acids and derivatives	Carboxylic acids and derivatives	Dicarboxylic acids and derivatives	**	51.3	0	M-H	C4H6O4	-9.02405	487.434	475.597	461.148	421.57	460.924	466.393	511.873	506.81	494.988	458.885	475.085	578.354	544.118	530.796	526.892	621.907	487.613	490.026	485.58	482.175	419.552	538.497	464.326	435.607	473.96	479.086	474.875	476.231	539.217
10.24_299.2578m/z	299.258	10.2371	pos	(+)-15,16-Dihydroxyoctadecanoic acid	HMDB0031008	74574	LMFA02000174		5312766		LSFLNLHTOKKPHT-UHFFFAOYSA-N	Lipids and lipid-like molecules	Fatty Acyls	Fatty acids and conjugates	**	51.3	0	M+H-H2O	C18H36O4	-0.705538	1983.47	1839.35	1923.65	1983.73	1742.26	2458.73	2028.28	2310.95	2250.25	2177.67	1917.09	2103.91	1908.23	1569.72	1782.14	2266.08	1999.54	1825.31	1913.31	1644.89	1845.62	1772.38	1668.59	2005.25	2106.22	2182.76	1849.91	1935.46	2283.66
11.92_808.5492m/z	808.549	11.9226	neg	PC(P-18:1(11Z)/18:4(6Z,9Z,12Z,15Z))	HMDB0011280	62100			53480751		DBMSAJFSJLCYLI-YAYDGDQKSA-N	Lipids and lipid-like molecules	Glycerophospholipids	Glycerophosphocholines	*	51.3	76.5	M+FA-H	C44H78NO7P	-0.775966	1.08084e+06	1.18939e+06	957835	592104	760516	412836	814482	938240	1.1349e+06	1.89732e+06	1.29765e+06	1.48574e+06	858719	1.19875e+06	1.1663e+06	860804	932614	1.24581e+06	1.09105e+06	1.72618e+06	1.16727e+06	817925	1.69411e+06	591547	899991	495161	922456	1.00061e+06	747815
6.59_465.2490m/z	465.249	6.5885	neg	Androsterone glucuronide	HMDB0002829	2796	LMST05010013	C11135	114833	1852-43-3	VFUIRAVTUVCQTF-BSOWLZGZSA-N	Lipids and lipid-like molecules	Steroids and steroid derivatives	Steroidal glycosides	**	51.3	0	M-H	C25H38O8	-0.911205	2125.47	2407.93	2353.94	2433.8	2397.96	1455.77	4849.03	2.8649e-07	5119.93	10277.1	10802	2.8649e-07	903.197	2.8649e-07	2.8649e-07	2.8649e-07	2.8649e-07	1979.16	830.069	1368.44	1867.91	7969.82	2.8649e-07	236.947	16465.7	2.8649e-07	397.841	643.485	2.8649e-07
9.84_414.2041n	415.211	9.84223	pos	Armillaripin	HMDB0030404	86949			21124297	129741-56-6	BGKXQRPQNIXIMH-UHFFFAOYSA-N	Lipids and lipid-like molecules	Prenol lipids	Sesquiterpenoids	**	51.3	0	M+H, M+Na	C24H30O6	-0.323407	17187.3	16528.5	14477.2	13433.6	16194.3	22316.5	25075.1	20033.3	17950.1	11535.5	14141.1	17820.8	15781.9	19432.4	14714	18970.6	13019	9756.14	11961.7	16166.5	13420.1	15317.9	24339.1	17775.7	15852.7	19733.3	23040.8	13381.8	16561.7
1.14_315.0362m/z	315.036	1.13685	neg	2-Maleylacetate	HMDB0060348			C02222	5280500		SOXXPQLIZIPMIZ-UPHRSURJSA-N	Organic acids and derivatives	Keto acids and derivatives	Medium-chain keto acids and derivatives	**	51.2	0	2M-H	C6H6O5	1.42732	1174.59	1218.52	1110.42	1002.85	1310.43	2099.39	1134.64	1284.13	747.589	2139.69	1317.37	833.726	1275.23	889.964	325.528	537.286	390.895	1536.5	1797.82	1642.37	1666.18	2420.48	1931.33	1153.4	274.371	470.687	536.372	1291.74	544.184
4.29_258.1700m/z	258.17	4.2929	pos	2-Hexenoylcarnitine	HMDB0013161		LMFA07070031		53481638		JUAQYRSUSCWTQK-BQYQJAHWSA-N	Lipids and lipid-like molecules	Fatty Acyls	Fatty acid esters	*	51.2	59.6	M+H	C13H23NO4	0.110684	5156.39	4883.39	4531.06	4988.04	4937.9	10180.8	4220.7	5153.89	4083.43	9272.03	7877.5	6249.61	5239.03	6699.81	3244.05	3623.94	2505.39	6595.72	5760.51	12411.6	5185.33	10817.1	6548.67	1776.15	4869.53	3072.76	6023.69	4249.03	1704.64
6.45_517.0984m/z	517.098	6.44605	neg	Apigenin 5-(6''-malonylglucoside)			LMPK12110372		14730810		HAEMQOGVHIZSOW-ASDZUOGYSA-N	Lipids and lipid-like molecules	Polyketides	Flavonoids	*	51.2	59.3	M-H	C24H22O13	-0.623117	36368.9	33554.7	30436.8	37104.3	34472.1	32144.2	35367.2	40974.2	38175.3	34743.3	31245.8	33661.1	36203.9	36116	36090.7	33690.9	32864	32033	37395.4	36774.7	32725.9	35880.3	32279.9	31416.1	39139.1	37962.9	36648.5	35696.7	32647.7
0.76_160.1332m/z	160.133	0.757917	pos	Aminovaleric acid betaine	HMDB0240732				14274897		CDLVFVFTRQPQFU-UHFFFAOYSA-N	Lipids and lipid-like molecules	Fatty Acyls	Fatty acids and conjugates	**	51.1	0	M+H	C8H17NO2	-0.345346	20077.7	26868.8	24271.1	25748.7	26770.6	35495	48084.2	37081.8	24003.4	50395	33994.2	10821.2	12489	10203.9	3860.69	29372	15554.6	42310.6	26586.4	48401.7	35200.9	35372.9	24784.6	8767.88	20038.5	8579.96	12556.4	13620.5	5390.37
10.90_277.1796m/z	277.18	10.8952	pos	Cyclandelate	HMDB0015586	3970			2893	456-59-7	WZHCOOQXZCIUNC-UHFFFAOYSA-N	Benzenoids	Benzene and substituted derivatives	Unclassified	*	51.1	61.6	M+H	C17H24O3	-0.763786	2674.54	2631.66	2414.68	2572.68	2205.5	3052.69	2924.93	2822.06	3207.27	2568.38	2491.13	2646.32	2506.02	2433.73	2836.15	2522.83	2415.3	2244.32	2712.34	2415.59	2898	2351.15	2506.29	3334.6	2418.39	3205.38	3436.89	2916.6	2950.51
5.81_202.1199n	201.113	5.81137	neg	Sebacic acid	HMDB0000792	4240	LMFA01170006	C08277	5192	111-20-6	CXMXRPHRNRROMY-UHFFFAOYSA-N	Lipids and lipid-like molecules	Fatty Acyls	Fatty acids and conjugates	***	51.1	50.6	M-H2O-H, M-H	C10H18O4	-3.14464	3971.63	4186.61	3760.22	3386.27	3989.6	4059.79	4179.51	4235.05	4406.13	3298.38	3354.04	3799.45	4795.91	4138.73	4495.01	4989.11	3839.04	4263.76	3753.42	4075.47	3854.1	4211.88	3290.62	3890.48	3977.01	4053.34	3943.9	4390.29	3882.88
6.10_407.2071m/z	407.207	6.10117	neg	1alpha-Hydroxycorticosterone	HMDB0244860				21850823		YAHNLJYKDPTSTN-UHFFFAOYSA-N	Lipids and lipid-like molecules	Steroids and steroid derivatives	Hydroxysteroids	**	51.1	0	M+FA-H	C21H30O5	-1.14525	1246.62	1177.6	887.735	1251.97	1073.85	1295.11	2820.57	860.384	1059.82	1813.24	748.563	1220.7	870.107	1516.32	752.404	1480.87	307.374	2775.35	1324.45	891.983	1269.42	1352.18	418.237	338.852	1305.25	446.306	1378.99	962.675	325.211
7.91_198.1852m/z	198.185	7.90902	pos	Tricycloekasantalol	HMDB0039339	93921			130142141	16933-12-3	PICWCIWTSQRPHV-UHFFFAOYSA-N	Lipids and lipid-like molecules	Prenol lipids	Monoterpenoids	**	51.1	0.741	M+NH4	C12H20O	-0.360783	3497.52	3661.68	3620.44	3489.7	3475.67	3919.98	4218.15	3822.46	4052.88	3777.58	4280.86	4038.46	4398.1	3995.17	4280.29	4274.37	4455.15	4087.58	3688.46	4389.38	3895.49	4465.01	4262.34	3831.51	3811.95	4487.55	4197.96	3758.75	4475.36
1.84_305.0856m/z	305.086	1.84175	pos	1-Methylinosine	HMDB0002721	3780			65095	2140-73-0	WJNGQIYEQLPJMN-IOSLPCCCSA-N	Nucleosides, nucleotides, and analogues	Purine nucleosides	Unclassified	**	51	0	M+Na	C11H14N4O5	-0.058186	1434.53	1628.08	2021.22	1768.84	2345.42	1148.23	1155.78	2170.7	1417.81	1336	864.788	2373.72	2986.43	3160.84	2515.54	921.771	1537.49	964.178	690.428	2232.32	1233.54	1448.39	631.765	3341.12	7306.29	1959.52	3525.03	2366.27	2963.4
10.42_502.2937m/z	502.294	10.4224	neg	LysoPE(20:3(11Z,14Z,17Z)/0:0)	HMDB0011514	62299	LMGP02050065		53480950		UEONHLLDVDPRRN-WCABUCBOSA-N	Lipids and lipid-like molecules	Glycerophospholipids	Glycerophosphoethanolamines	*	51	60.4	M-H	C25H46NO7P	-0.499806	26895.8	24816.9	29876.6	27320.2	30545.2	18314.3	17521.9	18028.2	18330.9	22476.4	24039.8	13332.7	12546.4	12904.5	7952.98	12191.3	19012.2	85459.6	17513.2	50212	20691.2	78560.1	20428.1	13336.7	25058	11653.2	14786.7	14850.5	17616.6
11.75_494.3816n	512.415	11.7499	pos	Heptaethylene glycol monododecyl ether	HMDB0251574	347359			76459		DWHIUNMOTRUVPG-UHFFFAOYSA-N	Organic oxygen compounds	Organooxygen compounds	Ethers	*	51	58	M+NH4, M+Na, M+K, M+H	C26H54O8	-0.583942	4.62297e+06	4.36757e+06	4.97148e+06	5.84471e+06	5.66593e+06	3.48441e+06	3.45401e+06	3.85375e+06	6.62338e+06	4.68504e+06	5.12241e+06	4.69544e+06	4.64124e+06	4.74765e+06	4.96355e+06	4.97423e+06	5.00263e+06	3.987e+06	4.12885e+06	4.01017e+06	3.75798e+06	3.61742e+06	4.08851e+06	5.05054e+06	4.93038e+06	5.66204e+06	5.08221e+06	5.10823e+06	6.91291e+06
12.01_297.2431m/z	297.243	12.0094	neg	(12R)-12-Hydroxyoctadec-9-enoic acid	HMDB0242322				8839		WBHHMMIMDMUBKC-UHFFFAOYSA-N	Lipids and lipid-like molecules	Fatty Acyls	Fatty acids and conjugates	**	51	0	M-H	C18H34O3	-1.30871	1296.06	1384.93	1190.52	1632.96	1538.4	1383.15	1626.47	1106.9	1467.95	1178.62	1065.73	1754.05	1539.04	1182.81	1063.45	1467.78	1423.31	1208.84	1218.18	1287.04	1289.45	1231.66	1510.77	1436.74	1283.92	1126.48	966.229	1169.62	1281.99
2.79_156.0657m/z	156.066	2.79285	neg	1-Acetylproline	HMDB0242126				322640		GNMSLDIYJOSUSW-UHFFFAOYSA-N	Organic acids and derivatives	Carboxylic acids and derivatives	Amino acids, peptides, and analogues	**	51	0	M-H	C7H11NO3	-5.96704	738.501	755.719	636.074	638.582	575.389	565.171	540.775	616.986	585.756	542.083	539.458	701.792	648.582	602.113	709.98	677.369	456.456	791.567	579.431	621.686	681.824	663.989	492.212	658.781	646.533	483.921	621.077	583.429	549.702
1.00_149.0461m/z	149.046	0.997033	neg	4-Hydroxybutyric acid	HMDB0000710	5678	LMFA01050006	C01991	10413	591-81-1	SJZRECIVHVDYJC-UHFFFAOYSA-N	Lipids and lipid-like molecules	Fatty Acyls	Fatty acids and conjugates	**	50.9	0	M+FA-H	C4H8O3	4.98759	395.097	448.653	439.456	373.548	403.349	496.266	409.532	376.878	446.723	354.523	437.462	480.933	480.556	541.115	442.928	427.609	394.02	518.783	516.95	551.22	662.462	382.089	627.266	379.801	443.814	503.599	491.938	380.583	437.334
4.40_431.0973m/z	431.097	4.39795	pos	Orientin	HMDB0030614			C10114	5382105	28608-75-5	PLAPMLGJVGLZOV-UHFFFAOYSA-N	Phenylpropanoids and polyketides	Flavonoids	Flavonoid glycosides	**	50.9	0	M+H-H2O	C21H20O11	0.034904	384.041	440.32	551.683	531.908	584.278	503.935	1085.42	97.4214	1034.72	1045.2	984.628	2.8649e-07	341.406	2.8649e-07	2.8649e-07	2.8649e-07	92.621	344.836	67.3535	862.77	1378.88	555.329	2.8649e-07	287.75	4918.12	2.8649e-07	421.007	426.055	2.8649e-07
4.56_263.1133m/z	263.113	4.55885	neg	3-Hydroxysebacic acid	HMDB0000350				124350389	446881-43-2	OQYZCCKCJQWHIE-MRVPVSSYSA-N	Organic acids and derivatives	Hydroxy acids and derivatives	Medium-chain hydroxy acids and derivatives	**	50.9	18.3	M+FA-H	C10H18O5	-1.53477	2064.8	1964.91	1721.06	1857.23	2042.73	1126.13	2475.05	356.087	2938.61	3678.06	2906.23	110.996	773.012	73.5156	2.8649e-07	110.212	94.5087	1847.51	217.282	1741.11	1159.5	3832.33	2.8649e-07	296.339	17726.2	2.8649e-07	1383.15	2132.39	227.234
4.64_187.0062m/z	187.006	4.64248	neg	p-Cresol sulfate	HMDB0011635	62391		C06677	4615423	3233-58-7	WGNAKZGUSRVWRH-UHFFFAOYSA-N	Organic acids and derivatives	Organic sulfuric acids and derivatives	Arylsulfates	**	50.9	0	M-H	C7H8O4S	-4.5712	178.986	204.578	215.197	297.272	198.132	272.724	290.564	206.922	77.9653	130.507	168.499	85.8688	561.603	103.045	25.6393	104.839	75.9262	80.1896	123.6	655.746	835.148	198.739	106.053	145.546	166.813	78.797	112.567	261.145	57.5884
8.29_177.0914m/z	177.091	8.29203	neg	5-Phenylvaleric acid	HMDB0002043	6456			16757	2270-20-4	BYHDDXPKOZIZRV-UHFFFAOYSA-N	Lipids and lipid-like molecules	Fatty Acyls	Fatty acids and conjugates	***	50.9	42.3	M-H	C11H14O2	-4.18672	4518.6	4359.9	4326.39	4552.02	4571.52	4459.03	4430.82	5184.26	4350.34	4820.94	3998.64	5076.59	4406.25	4299.38	5002.83	4407.25	4737.93	4714.91	4113.66	4606.25	3807.42	4831.65	4020.69	4377.02	4716.7	4967.11	4654.58	4288.31	4946.65
0.67_153.9908m/z	153.991	0.666717	pos	4-Oxo-2-azetidinecarboxylic acid	HMDB0246560				3488064		YSPMLLKKKHCTBN-UHFFFAOYSA-N	Organoheterocyclic compounds	Lactams	Beta lactams	**	50.8	0	M+K	C4H5NO3	5.79917	25884.3	22253.4	24502.3	20104.3	28366.1	23159.9	16945.2	26528.9	28911.5	24132.2	11747.2	38699.3	24352.8	22265.5	25894	26554.9	28100.1	11919.5	7893.96	24858.7	7479.27	17560.4	6108.67	26204.2	19412.3	32434.8	21014.5	25574.5	22623.9
10.32_221.1901m/z	221.19	10.3212	pos	Germacrenone	HMDB0035887	91092			90477896	99957-12-7	DWMJDYZSFOSGLA-WDZFZDKYSA-N	Lipids and lipid-like molecules	Prenol lipids	Sesquiterpenoids	**	50.8	0	M+H-H2O	C15H26O2	0.328854	424.075	385.581	342.351	450.021	371.38	462.149	293.428	417.436	465.589	378.983	333.152	366.538	428.396	313.655	305.778	465.232	324.1	340.977	281.158	326.53	265.726	227.705	326.131	363.862	408.043	422.841	473.422	411.09	507.78
3.67_162.0552m/z	162.055	3.6714	neg	6-Hydroxy-3,4-dihydro-2(1H)-quinolinone	HMDB0246939				2774040		HOSGXJWQVBHGLT-UHFFFAOYSA-N	Organoheterocyclic compounds	Quinolines and derivatives	Quinolones and derivatives	**	50.8	0	M-H	C9H9NO2	-5.16687	437.615	437.328	305.997	319.874	339.011	384.849	372.028	434.205	535.402	398.392	420.102	453.92	350.768	386.794	344.304	380.813	363.912	501.758	317.213	499.281	305.099	476.438	403.402	321.788	384.926	502.552	436.551	359.258	374.424
4.01_303.0980m/z	303.098	4.01158	neg	Indole-3-acetylglutamic acid	HMDB0038665				7097227		YRKLGWOHYXIKSF-LBPRGKRZSA-N	Organic acids and derivatives	Carboxylic acids and derivatives	Amino acids, peptides, and analogues	*	50.8	60.2	M-H	C15H16N2O5	-1.99252	2900.35	2804.49	2946.33	2412.9	2373.99	4668.11	3407.5	2990.88	1970.15	2243.52	6221.53	1712.47	4154.1	1597.73	1301.39	392.533	1090.65	2660.85	5417.93	1504.67	5800.68	2174.5	5598.54	2987.7	630.968	917.788	2304.48	2385.04	1102.61
4.58_283.0821m/z	283.082	4.57913	neg	(S)-(+)-1-(p-Hydroxy-trans-cinnamoyl)-glycerol	HMDB0303070				5319874		YUQSZTOOHLGKGG-ZZXKWVIFSA-N	Phenylpropanoids and polyketides	Cinnamic acids and derivatives	Hydroxycinnamic acids and derivatives	**	50.8	6.49	M+FA-H	C12H14O5	-0.972309	66547.1	55322.5	60928.4	56455.8	52294.4	62694.9	72169.5	31747.1	76540	66458.6	48330.2	5850.25	57212.3	4716.72	4293.98	5510.07	14689.7	36145.8	8570.78	122485	93958.2	79467.8	3795.69	29557.6	225094	1392.15	31926.5	51260.5	8122.39
6.10_212.1645m/z	212.164	6.1039	pos	Dodecatrienoic acid	HMDB0302622	835509			54225634		QFQUMHBUJBZOBZ-UHFFFAOYSA-N	Lipids and lipid-like molecules	Fatty Acyls	Fatty acids and conjugates	*	50.8	60.6	M+NH4	C12H18O2	-0.0870235	2070.39	2407.31	2369.03	2739.41	3222.18	1902.81	2015	2056.85	1814.89	1852.67	2346.35	2552.34	2003.96	2133.51	2471.32	2129.47	1998.3	1917.41	2050.39	1856.56	2210.04	1773.09	2319.67	1850.54	2139.01	2304.73	2092.24	1947.08	2311.48
9.78_219.1128m/z	219.113	9.78475	pos	Methyl 2-amino-3-(1H-indol-3-yl)propanoate	HMDB0254563				122205		KCUNTYMNJVXYKZ-UHFFFAOYSA-N	Organic acids and derivatives	Carboxylic acids and derivatives	Amino acids, peptides, and analogues	*	50.8	57.5	M+H	C12H14N2O2	-0.184956	211.01	159.852	129.214	145.3	143.261	2281.07	510.157	1255.12	562.574	630.964	2811.8	500.103	541.839	1288.09	2379.23	1807.62	1606.54	1430.84	532.917	1026.91	529.497	441.931	2518.28	1217.91	2613.46	2306.07	2799	2551.42	1649.95
1.06_381.0295m/z	381.029	1.05685	neg	2-carboxy-L-xylonolactone	HMDB0304063				90658445		ZNJUNWARRIXWAA-UHFFFAOYSA-M	Organic oxygen compounds	Organooxygen compounds	Carbohydrates and carbohydrate conjugates	**	50.7	1.31	2M-H	C6H7O7-	-4.23049	6067.79	7508.48	9069.98	10169.5	6754.88	6134.77	6596.12	2905.7	3912.58	12542.6	6502.62	5501.73	8027.45	3895.55	886.607	12894.5	8581.85	31150.7	10198.4	10799.6	6340.68	18584.5	6033.99	8628.22	1878.44	266.533	1601.39	4633.04	2.8649e-07
10.21_263.1650m/z	263.165	10.2121	neg	(5beta,7beta,10beta)-3,11-Eudesmadien-2-one	HMDB0035082	90430			565648	86917-80-8	IVZATFCVCDHOLU-UHFFFAOYSA-N	Lipids and lipid-like molecules	Prenol lipids	Sesquiterpenoids	**	50.7	0	M+FA-H	C15H22O	-1.16709	2721.97	2461.62	3093.02	1951.12	2539.05	3470.6	2657.91	2558.2	3029.77	2384.61	2143.19	2208.32	3268.13	2585.76	2162.2	2985.63	2461.19	2150.02	2354.28	2435.46	2566.91	2722.83	2620.43	2281.76	2875.06	2666.52	2446.05	3232.29	3299.89
10.33_291.1599m/z	291.16	10.3334	neg	Isotrichodermin	HMDB0034738				14733836		OZXJPPYWZVBMGW-UHFFFAOYSA-N	Lipids and lipid-like molecules	Prenol lipids	Sesquiterpenoids	**	50.7	23.5	M-H	C17H24O4	-1.01647	50612.8	41663.3	41561.3	39647.5	43855.5	58906	42773.2	51843.3	49078.1	43370.4	42534	38114.3	52116.9	45257.6	45929.3	37929.9	44414.9	39348.8	40142.1	37648.6	48494.7	39447.6	48588.2	41595.9	37136.2	48904.9	41244.9	41969.9	44337.7
3.76_156.0657m/z	156.066	3.7648	neg	Tiglylglycine	HMDB0000959	4246			6441567	35842-45-6	WRUSVQOKJIDBLP-HWKANZROSA-N	Organic acids and derivatives	Carboxylic acids and derivatives	Amino acids, peptides, and analogues	**	50.7	0	M-H	C7H11NO3	-5.6057	1127.74	1400.88	1552.5	1170.13	1314.42	1317.15	1225.97	1321.22	1473.99	1247.31	1182.37	1445.13	1377.2	1327.49	1409.17	1739.37	1321.11	1539.01	1032.43	1277.25	1222.63	1551.28	1209.86	1382.73	1403.96	1595.32	1541.63	1020.16	1346.64
0.73_185.0687n	186.076	0.73095	pos	N-(3-oxo-butanoyl)-homoserine lactone			LMFA08030028		10419888		FIHPLICEAUNEFV-LURJTMIESA-N	Lipids and lipid-like molecules	Fatty Acyls	Fatty amides	*	50.6	56	M+H-H2O, M+H	C8H11NO4	-0.688925	154028	200163	149266	163307	172645	48704.6	137890	194308	86959.1	23084.9	29464.9	180643	210960	653008	232872	260732	605522	26356.2	48638.2	365563	25434.6	146643	19216.7	222254	569016	179094	310196	94820.5	272968
1.07_129.0183m/z	129.018	1.06563	pos	Methoxymalic acid	HMDB0302351				5366084		AHJCDQGRYVBQQZ-NSCUHMNNSA-N	Organic acids and derivatives	Carboxylic acids and derivatives	Dicarboxylic acids and derivatives	**	50.6	3.41	M+H-H2O	C5H6O5	0.222745	4800.05	5098.56	3909.29	4421.19	5417.41	1047.99	2995.61	4150	3886.83	2064.89	384.736	5356.16	3552.9	3938.65	11568.3	3456.98	6557.1	786.507	264.729	3065.48	163.417	2632.13	57.9818	2216.9	6484.29	6044.72	6413.02	4696.42	5129.38
10.62_756.4306m/z	756.431	10.6236	neg	Lipid X			LMSL01020001		123907		HEHQDWUWJVPREQ-XQJZMFRCSA-N	Lipids and lipid-like molecules	Saccharolipids	Acylaminosugars	*	50.6	61.6	M+FA-H	C34H66NO12P	0.154832	14163.5	23560.3	22939.1	33461.3	28885.9	4087.65	39601.1	2.8649e-07	11327.5	31591.7	45268.1	698.256	2.8649e-07	2.8649e-07	2.8649e-07	2.8649e-07	2.8649e-07	71129.9	38850.6	43647.4	61436	106612	109158	2.8649e-07	2.8649e-07	2.8649e-07	2.8649e-07	2.8649e-07	2.8649e-07
10.74_247.1699m/z	247.17	10.7368	neg	Dimethylbenzyl carbinyl hexanoate	HMDB0032228	88277			71587848	891781-90-1	IRKDZQZMTAKZKQ-UHFFFAOYSA-N	Benzenoids	Benzene and substituted derivatives	Phenylpropanes	**	50.6	0	M-H	C16H24O2	-1.74051	4816.65	4015.19	4784.2	5244.19	4983.22	4433.38	5432.06	4232.23	5208.12	5158.83	5835.02	4216.38	5903.14	4440.95	4751.67	4252.08	6093.13	5684.27	6035.47	6263.35	4439.13	5867.79	6070.21	4930.1	5120.83	5007.41	4882.11	5264.02	5967.02
11.31_664.3829m/z	664.383	11.3082	neg	OOV-PC			LMGP20010028		134812301		QIJHXUVSEDYOIU-BKAVPCLVSA-N	Lipids and lipid-like molecules	Glycerophospholipids	Oxidized glycerophospholipids	*	50.6	60	M+FA-H	C31H58NO9P	-0.3228	10898.2	17545.7	14967	17171	18953.4	4433.97	21280.4	1594.34	8593.48	20264.8	18427	5918.63	3587.94	1363.91	1012.62	365.082	319.5	39389.2	20405	24258.2	25537.1	44801.4	41612.4	886.6	742.009	377.03	412.277	338.064	2.8649e-07
14.65_210.1618n	228.196	14.6467	pos	9-tridecynoic acid		74259	LMFA01030602		5312723		IRTOCVRQBHTLDD-UHFFFAOYSA-N	Lipids and lipid-like molecules	Fatty Acyls	Fatty Acids and Conjugates	*	50.6	57.9	M+H-H2O, M+H, M+NH4	C13H22O2	-0.654555	694921	658118	636051	631885	626629	668989	633005	704094	666677	525532	668709	735221	721580	721279	727503	648656	646517	660178	603414	596161	549969	564805	623149	649299	643375	709853	664411	647107	809237
7.95_210.1620n	228.196	7.94545	pos	8-tridecynoic acid		74258	LMFA01030601		5312722		UUBZIEXOZGHALO-UHFFFAOYSA-N	Lipids and lipid-like molecules	Fatty Acyls	Fatty Acids and Conjugates	*	50.6	58.1	M+H-H2O, M+NH4, M+H	C13H22O2	-0.0921427	317205	293715	290868	322483	321207	266859	273296	269063	289787	270904	282269	298310	314102	324967	331902	330120	324126	301032	285415	300988	280360	286539	275860	316092	311372	319936	334316	287569	373383
8.62_247.1694m/z	247.169	8.6211	pos	Demethoxyshogaol	HMDB0041250	95668			131753086	153311-54-7	SPJVWQSNXPEUKK-VOTSOKGWSA-N	Benzenoids	Phenols	1-hydroxy-2-unsubstituted benzenoids	**	50.6	0	M+H	C16H22O2	0.534377	1563.95	1290.46	1418.25	1920.53	1455.33	1023.98	1096.1	1255.87	1268.06	1420.09	1815.28	1370.51	963.85	1611.14	1648.17	1910.66	1620.29	1226.15	1149.92	1489.37	1373.62	1437.5	1209.96	1545.26	1624.53	1638.93	1821.21	1754.95	1976.1
8.64_357.2756m/z	357.276	8.63767	pos	3E,13Z,16Z-Docosatrienoic acid			LMFA04000086		131840332		DFTHKRVORRRKAX-INEHZMELSA-N	Lipids and lipid-like molecules	Fatty Acyls	Docosanoids	*	50.6	77.8	M+Na	C22H38O2	-2.50094	6880.34	4959.63	6754.05	8897.45	6131.35	3882.05	5213.08	5417.27	6400.91	4411.9	6952.8	6754.59	5464.08	7889.13	8028.93	7626.97	6220.94	5374.2	4996.25	6960.95	6484.24	5866.49	4760.19	6109.14	6785.25	8260.39	8257.85	7973.85	8344.81
14.97_565.5428n	566.55	14.9672	pos	Cer(d16:1/20:0)		102950	LMSP02010047		70698937		GOOUFNPMMZFHJF-NXCSZAMKSA-N	Lipids and lipid-like molecules	Sphingolipids	Ceramides	*	50.5	55.7	M+H-H2O, M+H	C36H71NO3	-0.988052	279789	453823	305289	282727	322288	410183	393904	426094	458951	275643	364885	690544	482070	450371	379624	368746	345815	350004	316665	477802	888996	443348	710124	285357	311011	525645	327651	238617	379120
2.19_99.0688n	100.076	2.19025	pos	2-Piperidinone	HMDB0011749	340777			12665	675-20-7	XUWHAWMETYGRKB-UHFFFAOYSA-N	Organoheterocyclic compounds	Piperidines	Piperidinones	*	50.5	62.5	M+H, M+Na	C5H9NO	3.69386	8251.39	7983.15	7942.56	7855.72	7739.5	32230.6	10024.5	2593.47	5106.37	6220.98	5728.77	38729.9	4507.71	2754.06	9652.78	3891.92	4221.7	4204.97	2728.06	2518.19	3326.99	3073.12	3021.75	2789.2	3678.07	16641	12389.1	14267.7	3269.41
4.72_202.1079m/z	202.108	4.71562	neg	N-Lactoylleucine	HMDB0062176				57329455	210769-82-7	BUMIGZVUJKNXCO-BQBZGAKWSA-N	Organic acids and derivatives	Carboxylic acids and derivatives	Amino acids, peptides, and analogues	**	50.5	29.6	M-H	C9H17NO4	-3.03895	712.096	743.237	738.196	814.387	676.854	555.251	510.753	670.086	435.632	520.746	506.37	1391.4	1867.65	2478.7	663.053	238.386	598.643	309.528	446.181	373.186	575.041	388.428	294.32	557.588	979.954	653.474	1219.47	1254.79	593.196
5.58_183.0780m/z	183.078	5.57622	pos	TRIETHYL PHOSPHATE	HMDB0259191	62875			6535		DQWPFSLDHJDLRL-UHFFFAOYSA-N	Organic acids and derivatives	Organic phosphoric acids and derivatives	Phosphate esters	*	50.5	55.1	M+H	C6H15O4P	-0.455631	9185.85	10372.4	8653.38	9211.79	8555.96	7820.23	14194.4	12721.4	14576.3	10911.1	9724.75	12814.7	10943.2	9837.32	10105.5	9044.56	10100.1	10112.6	14199.3	10434.1	10958.2	10865.8	8989.51	10293.5	10724.4	10819	9939.81	8726.2	12010.3
10.41_291.1952m/z	291.195	10.4131	pos	ent-9-B1-PhytoP			LMFA02030026		131839829		FBBJRRDLBWJGIR-AYJWMTRPSA-N	Lipids and lipid-like molecules	Fatty Acyls	Octadecanoids	*	50.4	56.4	M+H-H2O	C18H28O4	-0.959501	6182.31	5180.35	6638.16	6963.63	6134.49	6430.72	12959.1	12516.1	12996.2	9201.84	5033.64	11151.8	6807.66	6637.51	9453.49	7908.53	7193.08	5195.94	7137.38	12436.8	11836.8	5640.95	3741.31	7277.27	8989.13	10277.1	9408.91	7475.73	16135.1
10.58_267.1718m/z	267.172	10.5775	pos	1,9-Heptadecadiene-4,6-diyn-3-ol, (3R,9Z)-	HMDB0244256				3322		UGJAEDFOKNAMQD-UHFFFAOYSA-N	Lipids and lipid-like molecules	Fatty Acyls	Fatty alcohols	**	50.4	9.46	M+Na	C17H24O	-0.538933	4511.98	4032.32	5138.99	6001.46	5638.11	6130.75	7934.92	7361.29	7696.46	5725.25	4293.7	4408.77	4636.33	4082.29	7164.21	4481.99	5655.32	4788.98	6744.61	4662.54	4844.09	4009.49	4320.67	5814.16	5595.26	9289.09	6099.77	5821.01	8226.78
10.98_255.2316m/z	255.232	10.9774	pos	16-Hydroxyhexadecanoic acid	HMDB0006294	337737	LMFA01050051	C18218	10466	506-13-8	UGAGPNKCDRTDHP-UHFFFAOYSA-N	Lipids and lipid-like molecules	Fatty Acyls	Fatty acids and conjugates	**	50.4	0	M+H-H2O	C16H32O3	-0.911698	616.579	648.484	577.299	526.793	865.43	872.028	661.928	850.855	778.772	626.257	551.718	708.598	655.042	724.217	884.82	698.799	975.617	709.713	605.324	664.925	686.349	458.944	635.09	776.211	875.781	1052.78	844.099	950.909	1234.06
11.15_205.0858m/z	205.086	11.1519	pos	Monoisobutyl phthalic acid	HMDB0002056	328933			92272	30833-53-5	RZJSUWQGFCHNFS-UHFFFAOYSA-N	Benzenoids	Benzene and substituted derivatives	Benzoic acids and derivatives	*	50.4	55.5	M+H-H2O	C12H14O4	-0.676799	7696.39	7955.67	8728.35	8287.92	9002.7	10544	15052.4	10939.8	12992.2	9484.74	6515.56	11511.8	8164.05	8643.15	9896.44	8714.88	9538.47	7141.97	10933.8	8459.84	8207.98	7952.74	7435.11	10054.7	11010.9	12331	11089	12320.9	11841.2
0.76_250.0797m/z	250.08	0.757917	pos	Deoxycytidine	HMDB0000014	3367		C00881	13711	951-77-9	CKTSBUTUHBMZGZ-SHYZEUOFSA-N	Nucleosides, nucleotides, and analogues	Pyrimidine nucleosides	Pyrimidine 2'-deoxyribonucleosides	**	50.3	0	M+Na	C9H13N3O4	-0.549344	984.632	1125.58	953.404	1167.94	1433.11	1464.32	1161.75	1818.3	1797.59	1185.38	1484.09	1074.4	1199.57	1506.1	805.508	697.481	1036.54	1926.14	2803.16	1270.02	1538.56	738.899	2541.48	1739.7	922.792	474.665	690.188	778.964	525.189
10.19_399.3346n	400.342	10.1891	pos	14-Methylpentadecanoylcarnitine	HMDB0240853				139917647		LEOBKKBBRMVKAB-UHFFFAOYSA-N	Lipids and lipid-like molecules	Fatty Acyls	Fatty acid esters	***	50.3	49.5	M+H, M+Na	C23H45NO4	-0.641471	79960.6	72267.6	85719.4	85313.2	72396.7	140154	311101	102872	190582	104530	205225	9295.15	34574.3	26144.8	4803.01	20029.5	9357.95	27327.6	277146	35650.4	173451	38168.6	126372	80573	12879.8	10029.2	20410.4	39442	12911
4.37_460.3117m/z	460.312	4.37173	pos	Etimicin	HMDB0252101				72671465		NZGMVSJQULXLHF-UHFFFAOYSA-N	Organic oxygen compounds	Organooxygen compounds	Carbohydrates and carbohydrate conjugates	*	50.3	58.6	M+H-H2O	C21H43N5O7	-2.71741	10685.7	14076.5	20688.6	16877.1	22166.5	4333.92	4419.32	7272.05	7910.99	5591.27	6884.33	17845.5	17324.9	13586.6	18143	15021.9	18178.9	10413.9	9607.57	8586.54	9593.23	11121.6	9725.99	17063.2	17442	21747.8	19489.6	21941.2	25140.4
7.94_195.1015m/z	195.102	7.93682	pos	2-ISOPRENYL-3-HYDROXY-5-METHYL-a-PYRONE		44640			54679299		COFJZDUAVQUGRU-UHFFFAOYSA-N	Unclassified	Unclassified	Unclassified	*	50.3	56.1	M+H	C11H14O3	-0.289732	4171.89	4379.95	4293.73	4277.46	4231.21	4699.28	4573.19	4132.99	4393.86	4138.09	4452.09	4723.15	4499.09	4943.15	5257.51	5230.26	4871.53	4350.5	4325.66	4541.71	3937.86	4810.42	4207.07	4718.93	5208.2	4819.89	4321.83	4331.74	5179.98
0.72_120.1020m/z	120.102	0.716983	pos	Tetrahydro-2-methyl-3-furanol	HMDB0039799	94348			34742	29848-44-0	ZFVWBUVYNPLIIS-UHFFFAOYSA-N	Organoheterocyclic compounds	Tetrahydrofurans	Unclassified	*	50.2	55.6	M+NH4	C5H10O2	0.45725	6172.98	7863.52	5991.66	5678.58	6330.67	2415.45	2109.38	5294.89	1491.86	1290.27	21234.5	108.011	2.8649e-07	2.8649e-07	2.8649e-07	56.0374	2.8649e-07	2884.54	14547.1	1817.72	20962	868.862	14538.2	38.4851	2.8649e-07	2.8649e-07	2.8649e-07	119.559	2.8649e-07
4.14_266.1387m/z	266.139	4.13665	pos	2-Ethylacryloylcarnitine	HMDB0240764	6417	LMFA07070030		71306333		AUFJTEGVQXGXTG-UHFFFAOYSA-N	Lipids and lipid-like molecules	Fatty Acyls	Fatty acid esters	**	50.2	0	M+Na	C12H21NO4	9.83643	10348	10100.8	9661.32	10793.7	9195.61	10084.8	6787.64	8437.34	5023.92	11192.4	7276.46	22160	22772.7	21580.7	18826.7	7397.52	8544.59	4421.86	5966.28	10197.2	5142.93	10420.8	5746.6	6309.94	19176.1	11987.6	18285.5	14909	10315
4.48_251.1641m/z	251.164	4.48275	pos	FS4 toxin	HMDB0037064	92042			14408096		MKMOUQVTTUPKSO-UHFFFAOYSA-N	Organic oxygen compounds	Organooxygen compounds	Alcohols and polyols	**	50.2	0	M+H	C15H22O3	-0.335102	451.469	400.232	522.335	379.413	352.546	467.175	512.539	407.553	570.418	359.589	441.486	402.092	439.631	523.529	464.536	620.795	522.757	429.714	420.398	428.454	385.48	427.291	333.12	468.656	399.14	619.579	427.556	409.08	538.424
1.32_375.1146m/z	375.115	1.32085	pos	Succinylaminoimidazole carboxamide riboside	HMDB0240295	837240			54478644	17388-80-6	XNKLTOHYNRQCLJ-ZZZDFHIKSA-N	Nucleosides, nucleotides, and analogues	Imidazole ribonucleosides and ribonucleotides	1-ribosyl-imidazolecarboxamides	*	50.1	54	M+H	C13H18N4O9	-0.120624	14810.4	14892.7	14155.3	14031.2	14078	35245.3	11165.8	16743.4	5944.87	18343.6	48364.1	5053.82	5553.24	2036.88	2924.49	18766.8	4378.43	15510.9	13660	24944.3	9771.73	110131	9400.48	2683.81	3508.92	3444.04	3954.64	5861.92	1775
1.59_244.1655m/z	244.166	1.58653	pos	Prolyl-Lysine	HMDB0029022				13653495		RVQDZELMXZRSSI-UHFFFAOYSA-N	Organic acids and derivatives	Carboxylic acids and derivatives	Amino acids, peptides, and analogues	**	50.1	0	M+H	C11H21N3O3	-0.143358	251.253	284.61	284.911	264.986	280.261	51.7964	94.9458	55.1875	57.9212	108.581	1121	102.158	81.6561	57.6117	91.9574	94.5766	80.7293	48.6315	725.496	81.7472	1556.88	67.658	2704.14	82.8612	106.117	89.3578	80.3253	52.7555	106.675
2.25_389.1342m/z	389.134	2.24798	pos	Nedocromil	HMDB0014854	1468		C07255	50294	69049-73-6	RQTOOFIXOKYGAN-UHFFFAOYSA-N	Organoheterocyclic compounds	Benzopyrans	1-benzopyrans	*	50.1	53.9	M+NH4	C19H17NO7	-0.35787	363.949	478.046	653.57	429.056	568.637	2.8649e-07	2.8649e-07	2.8649e-07	2.8649e-07	2.8649e-07	2.8649e-07	2.8649e-07	2.8649e-07	721.402	45.2479	2.8649e-07	2.8649e-07	2.8649e-07	2.8649e-07	2.8649e-07	2.8649e-07	2.8649e-07	2.8649e-07	12383.5	2.8649e-07	2.8649e-07	3218.89	61.5628	572.163
5.12_189.1125m/z	189.113	5.12467	neg	(3R,5Z)-5-Octene-1,3-diol	HMDB0030368	86920	LMFA05000556		21159437	130272-38-7	QTHIKVMVWXLPKQ-ARJAWSKDSA-N	Lipids and lipid-like molecules	Fatty Acyls	Fatty alcohols	**	50.1	0	M+FA-H	C8H16O2	-5.02609	580.398	575.68	645.505	876.619	720.811	606.398	667.153	736.464	583.265	570.678	595.473	583.727	624.245	595.446	593.872	512.132	443.226	795.233	542.528	721.644	801.931	955.174	620.4	618.823	396.283	482.828	505.333	562.982	642.195
0.62_205.1545m/z	205.155	0.621217	pos	1-Hydroxy-2,2,5,5-tetramethylpyrrolidine-3-carboxylic acid	HMDB0243895				92169		CLKPVQZFNYXFCY-UHFFFAOYSA-N	Organoheterocyclic compounds	Pyrrolidines	Pyrrolidine carboxylic acids and derivatives	*	50	55	M+NH4	C9H17NO3	-0.819287	8525.12	11421.9	7506.64	8215.72	9123.41	9933.25	5919.31	9584.31	3970.87	8402.58	11411.7	3893.34	7510.07	8039.28	2358.34	3150.24	1719.66	13869.1	13975	9262.08	12772	15023.4	16887.4	3697.18	2607.39	4028.88	4670.33	7706.12	1826.38
0.68_195.0503m/z	195.05	0.684167	neg	Gluconic acid	HMDB0000625	345		C00257	10690	526-95-4	RGHNJXZEOKUKBD-SQOUGZDYSA-N	Organic oxygen compounds	Organooxygen compounds	Carbohydrates and carbohydrate conjugates	**	50	0	M-H	C6H12O7	-3.74036	24670.9	26076.3	28676.6	27756.5	24677	18381.2	16967.2	18639.1	27019.3	38498.1	17139.6	21388.5	19929.8	31619.1	18077.3	3133.28	18620.7	23999.9	13141.5	26936.8	24459.6	30509.6	14150.3	10633.7	258739	6601.26	24741.9	23490	10006.8
15.30_139.1229m/z	139.123	15.3039	pos	5-Ethyl-2-methylpyridine	HMDB0029729	86450			7728	104-90-5	NTSLROIKFLNUIJ-UHFFFAOYSA-N	Organoheterocyclic compounds	Pyridines and derivatives	Methylpyridines	*	50	59.4	M+NH4	C8H11N	-0.887116	53565.9	32760.9	31635.5	29316	34860.2	5206.04	14016.1	16638.5	32775.6	41102.6	57374.1	35048.1	31937.7	35953.4	34158.7	33567.6	32428.1	65773.4	51270.4	46837.9	41562.4	35743.4	35353.4	30513.3	35676.6	30731.7	35245.8	27243.3	31322.7
2.26_276.1805m/z	276.181	2.26358	pos	3-Hydroxyhexanoylcarnitine	HMDB0013131					1469900-94-4	VYEONLJQPYRKAN-WDEREUQCSA-N	Lipids and lipid-like molecules	Fatty Acyls	Fatty acid esters	*	50	51.7	M+H	C13H25NO5	-0.02764	12810	13688.2	15335	14312	15993.6	14949.6	12181.9	20437	16452.1	23273.4	16557.8	15481.3	14572.1	14658.4	11350.2	9188.17	7138.3	16584	13980.3	23032.6	25326.2	29998.7	15794.1	10190.3	16845.4	18285.9	11769.2	10594.6	10532.7
4.01_220.0610m/z	220.061	4.01158	neg	hydroxytyrosyl acetate	HMDB0253300				89373373		CORWMXUWZOELDN-UHFFFAOYSA-N	Organic acids and derivatives	Carboxylic acids and derivatives	Amino acids, peptides, and analogues	**	50	0	M-H2O-H	C11H13NO5	-2.41519	453.191	328.085	537.342	306.21	361.856	76.4505	888.032	24.585	666.103	557.448	263.413	120.062	191.982	87.3486	98.0581	31.3197	137.49	66.67	17.7462	22.545	184.679	430.004	2.8649e-07	54.457	6846.6	45.6258	823.784	894.384	91.6372
12.05_247.1663m/z	247.166	12.0501	pos	Geranyl 2-methylpropanoate	HMDB0038260	92985	LMFA07010895		5365991	2345-26-8	OGJYXQFXLSCKTP-LCYFTJDESA-N	Lipids and lipid-like molecules	Fatty Acyls	Fatty alcohol esters	**	49.9	0	M+Na	C14H24O2	-2.59531	8315.51	8227.95	8260.67	8241.3	8956.81	8815.47	8611.28	8491.08	12380.1	9131.8	9504.81	8340.94	9564.38	9794	9897.72	9637.79	8553.16	7822.37	9226.55	9106.18	8433.55	8479.54	9185.81	9325.95	10456.9	10482.8	9746.04	7367.06	9282.53
2.03_282.1196m/z	282.12	2.03058	pos	3'-O-Methyladenosine	HMDB0006023	58340			82530	10300-22-8	RYAFZRROCNNRFK-IOSLPCCCSA-N	Nucleosides, nucleotides, and analogues	Purine nucleosides	Unclassified	**	49.9	0	M+H	C11H15N5O4	-0.454658	1002.26	866.819	1223	1289.02	1251.1	1255.98	1039.85	1027.66	644.762	1075.24	2036.81	89.8809	326.239	366.424	38.5311	307.53	54.7929	767.569	2924.98	880.891	1625.62	596.299	3056.14	350.816	93.4844	129.999	142.995	383.853	112.453
4.50_172.0971m/z	172.097	4.5021	neg	6-Acetamidohexanoic acid	HMDB0247031	313526			2005	57-08-9	WDSCBUNMANHPFH-UHFFFAOYSA-N	Lipids and lipid-like molecules	Fatty Acyls	Fatty acids and conjugates	**	49.9	0	M-H	C8H15NO3	-4.66317	1120.39	877.399	1003.96	692.569	927.016	804.395	728.102	730.52	1132.12	1079.03	937.016	933.022	723.293	855.993	697.212	812.462	790.565	832.336	716.97	790.677	1277.82	1125.91	606.658	793.417	1467.07	703.961	919.746	932.312	786.366
6.52_465.2489m/z	465.249	6.52038	neg	5alpha-Androstan-17beta-ol-3-one glucosiduronate	HMDB0246662				21711977		CLQMBSSRTBUNDV-UHFFFAOYSA-N	Lipids and lipid-like molecules	Steroids and steroid derivatives	Steroidal glycosides	**	49.9	0	M-H	C25H38O8	-1.02398	3178.91	2866.28	3464.76	2388.18	2910.11	1430.01	6042.07	138.933	4451.88	7422.09	16756	2.8649e-07	825.425	2.8649e-07	2.8649e-07	2.8649e-07	128.829	2779.02	1102.78	2068.08	2158.96	11636.9	2.8649e-07	2.8649e-07	21675.2	2.8649e-07	738.023	549.558	2.8649e-07
0.71_545.1953n	568.184	0.709417	pos	N-Acetylgalactosaminyl lactose	HMDB0041622	95992			53239702		CRTJRHPGCOAOQC-LXLNFFGNSA-N	Organic oxygen compounds	Organooxygen compounds	Carbohydrates and carbohydrate conjugates	*	49.8	58.4	M+Na, M+K, M+H, M+H-H2O	C20H35NO16	-0.597186	181931	189158	144414	153005	166032	135751	68714.4	189342	96160.3	106303	48139.3	416258	373962	516107	380416	165034	556548	53700.1	44162.9	260745	24545.9	227312	44012.9	206278	474628	189986	334529	166405	178382
15.30_115.1231m/z	115.123	15.3039	pos	(1S,2S)-(+)-1,2-Diaminocyclohexane	HMDB0243564				4610		SSJXIUAHEKJCMH-UHFFFAOYSA-N	Organic nitrogen compounds	Organonitrogen compounds	Cyclohexylamines	*	49.8	53.2	M+H	C6H14N2	1.18834	1072.8	1312.53	1351	1385.57	1556.45	17.8235	150.736	168.199	445.868	755.302	1024.98	1407.89	1229.26	1486.32	1277.18	1387.82	1420.39	1506.94	1197.28	1350.74	1358.8	1103.34	1201.24	1308.55	1627.94	1294.2	1693.53	1083.11	1391.52
2.14_132.0655m/z	132.066	2.14332	pos	Norfuraneol	HMDB0031859	318101			4564493	19322-27-1	DLVYTANECMRFGX-UHFFFAOYSA-N	Organoheterocyclic compounds	Dihydrofurans	Furanones	**	49.8	0	M+NH4	C5H6O3	0.0170175	255.809	381.601	327.715	272.575	307.044	279.884	260.562	297.024	346.819	270.093	253.02	302.087	358.184	347.891	410.722	397.348	403.881	314.638	260.599	315.959	306.671	375.627	272.281	349.873	370.617	341.448	383.674	261.648	435.883
4.09_318.1909m/z	318.191	4.09065	pos	3-methylheptanedioylcarnitine	HMDB0241046						FFVIWPKOCWPZMF-UHFFFAOYSA-N	Lipids and lipid-like molecules	Fatty Acyls	Fatty acid esters	**	49.8	10.2	M+H	C15H27NO6	-0.704306	908.103	1364.36	1040.6	1355.92	1227.6	243.44	626.13	309.03	444.782	867.681	603.785	539.609	785.646	852.796	1143.25	141.795	1130.14	623.793	74.8909	552.869	356.657	1439.26	48.8158	84.0551	9098.41	157.936	1413.72	1368.19	421.891
4.16_159.0654m/z	159.065	4.15507	neg	2,2-Dimethylglutaric acid	HMDB0061676	6598			12681		BTUDGPVTCYNYLK-UHFFFAOYSA-N	Lipids and lipid-like molecules	Fatty Acyls	Fatty acids and conjugates	**	49.8	0	M-H	C7H12O4	-5.36224	640.121	684.053	703.877	716.336	746.06	763.585	812.195	788.414	794.942	857.334	649.063	623.591	973.78	568.898	652.487	781.494	842.594	627.54	601.452	727.651	877.035	773.407	624.267	736.386	728.029	624.81	692.046	776.76	692.384
1.43_260.1491m/z	260.149	1.42965	pos	3-Oxopentanoylcarnitine	HMDB0241663				88197969		MMSQJKWGPLDVTB-UHFFFAOYSA-N	Lipids and lipid-like molecules	Fatty Acyls	Fatty acid esters	**	49.7	0	M+H	C12H21NO5	-0.5586	896.402	1069.38	919.527	858.062	1040.69	1458.53	1209.73	1084.89	562.961	1959.3	1319.3	1362.97	1075.49	2813.36	1213.24	575.473	603.309	1456.99	925.251	2054.22	1230.19	2193.04	1025.27	496.176	1865.17	750.424	1198.82	1088.21	559.143
1.89_193.1313m/z	193.131	1.89457	pos	2-Amino-3-methyl-1-pyrrolidin-1-YL-butan-1-one	HMDB0246938				4470972		IHBAVXVTGLANPI-UHFFFAOYSA-N	Organic acids and derivatives	Carboxylic acids and derivatives	Amino acids, peptides, and analogues	**	49.7	2.37	M+Na	C9H18N2O	0.791478	3269.52	2942.7	3386.63	3156.22	3336.93	2883.07	3459.96	3353.41	3557.26	3083.76	5675	2462.2	2472.05	2551.72	2596.24	3000	2446.6	2743.65	4680.08	2693.49	7613.32	2427.04	10206.4	2650.79	2678	2633.17	2589.97	2445.79	2869.86
11.91_828.5769m/z	828.577	11.915	neg	PE-NMe(20:3(5Z,8Z,11Z)/18:0)	HMDB0113371				131820483		CDPSDGFXZLTICT-AVRCGTRWSA-N	Lipids and lipid-like molecules	Glycerophospholipids	Glycerophosphoethanolamines	*	49.7	59.9	M+FA-H	C44H82NO8P	1.11757	758659	1.09078e+06	788489	683876	479371	609031	746694	558500	716476	702228	383548	1.04015e+06	827085	1.30396e+06	1.07328e+06	1.04676e+06	1.04764e+06	828908	762313	922637	824004	916891	739016	842098	869428	612959	705631	660105	497141
3.98_439.1831m/z	439.183	3.97683	neg	1,2-O-Isopropylidene-D-glucofuranose	HMDB0242729				219905		BGGCXQKYCBBHAH-UHFFFAOYSA-N	Organic oxygen compounds	Organooxygen compounds	Ethers	**	49.7	0	2M-H	C9H16O6	2.18054	2031.13	1906.19	1757.53	1551.03	1382.48	528.64	746.312	943.874	2429.21	1688.17	182.243	1254.61	6034.16	1575.16	577.229	2639.87	2312.74	1166.97	211.615	3894.13	2.8649e-07	3845.16	49.6423	855.784	5677.12	385.296	604.557	5801.88	404.934
4.00_276.1342m/z	276.134	3.9964	pos	Alanyltryptophan	HMDB0013209	85613			85362	16305-75-2	WUGMRIBZSVSJNP-UFBFGSQYSA-N	Organic acids and derivatives	Carboxylic acids and derivatives	Amino acids, peptides, and analogues	**	49.7	0	M+H	C14H17N3O3	-0.210206	724.893	918.927	1037.44	727.531	1079.11	393.223	378.03	427.956	395.672	248.49	385.57	1723.27	1563.24	811.869	2692.13	1937.57	1630.26	140.861	601.138	302.81	268.554	83.2155	56.1454	3245.8	539.819	3912.82	1321.49	1607.35	2578.16
7.28_459.0931m/z	459.093	7.28317	neg	3'-Deoxyderhamnosylmaysin	HMDB0301875						FBACKRBXYOUJQQ-PFQBAWLCSA-N	Phenylpropanoids and polyketides	Flavonoids	Flavonoid glycosides	*	49.7	56	M+FA-H	C21H18O9	-0.487047	17378.4	17201.1	17832	16795.6	17398.9	15809.9	18915.3	18647.7	16425.6	18921.3	15726.4	18662.5	17221.7	18003.4	17523.2	18824.7	17466.3	16974.9	13648.5	17924.8	12423.5	16125.7	14564.3	19509.2	17485.5	16382.7	17598.9	17545.1	17647.3
9.07_387.3215m/z	387.322	9.06503	pos	alpha-N-(3-hydroxy-14-methyl-pentadecanoyl)-ornithine			LMFA08020357				KNRXJYLKEKMAHW-UHFFFAOYSA-N	Lipids and lipid-like molecules	Fatty Acyls	Fatty amides	*	49.7	53.4	M+H	C21H42N2O4	-0.484248	7643.86	7824.07	8405.64	8598.92	8355.62	4758.32	3863.59	5106.28	18159.9	12901.1	20244.6	1260.51	8764.66	2485.7	249.041	405.106	2490.83	5812.6	8770.53	3828.27	33058.9	9347.39	41585.2	8130.46	1483.76	2973.48	5803.11	4438.73	5754.28
1.37_324.0722m/z	324.072	1.36957	neg	Dihyroxy-1H-indole glucuronide I	HMDB0059997				124202061		IAHCDPVIVIKDFJ-DIACKHNESA-N	Organic oxygen compounds	Organooxygen compounds	Carbohydrates and carbohydrate conjugates	**	49.6	0	M-H	C14H15NO8	-0.9131	173.028	176.445	240.448	261.109	226.436	198.915	332.739	218.026	102.627	93.7808	227.921	2.8649e-07	213.174	2.8649e-07	2.8649e-07	2.8649e-07	53.3946	134.305	2.8649e-07	935.324	1270.53	139.918	2.8649e-07	85.6732	1115.52	2.8649e-07	57.6941	196.826	2.8649e-07
13.88_520.3547m/z	520.355	13.8822	pos	2-[(4-{2-[(4-Cyclohexylbutyl)(cyclohexylcarbamoyl)amino]ethyl}phenyl)sulfanyl]-2-methylpropanoic acid	HMDB0252992	45134		C15622	3392731	265129-71-3	PKNYXWMTHFMHKD-UHFFFAOYSA-N	Organosulfur compounds	Thioethers	Aryl thioethers	*	49.6	58.4	M+NH4	C29H46N2O3S	-3.98916	844657	892322	662967	648414	573564	110180	189913	346650	504941	675208	757287	840615	859648	835725	850388	889131	747189	761448	846175	863907	905087	897826	847545	621248	689900	718281	639464	589748	632575
4.67_212.9787m/z	212.979	4.66593	neg	Heptafluorobutyric acid	HMDB0253102	336951			9777		YPJUNDFVDDCYIH-UHFFFAOYSA-N	Organohalogen compounds	Alkyl halides	Alkyl fluorides	*	49.6	51.9	M-H	C4HF7O2	-2.45144	181896	195260	189901	193291	190498	168216	169369	174292	184238	179158	170490	190875	191403	188471	188115	198397	187554	191057	178652	188951	167417	193267	170938	192239	175747	187887	192102	199759	188171
8.93_294.1829n	293.176	8.93095	neg	5-Hydroxy-1-(3-hydroxy-4-methoxyphenyl)decan-3-one	HMDB0252720				90942		LPRPIMHDDACJHT-UHFFFAOYSA-N	Benzenoids	Phenols	Methoxyphenols	**	49.6	21	M-H, 2M-H	C17H26O4	-0.628552	649878	640511	585279	639127	722758	424048	408484	416709	564114	246514	443902	500245	268837	537765	496297	358166	309109	273824	245714	360451	277704	403482	330199	285125	290971	326570	306409	359211	345995
9.55_299.2823n	300.29	9.54782	pos	Sphingosine	HMDB0000252		LMSP01010001	C00319	5280335		WWUZIQQURGPMPG-KRWOKUGFSA-N	Organic nitrogen compounds	Organonitrogen compounds	Amines	*	49.6	51.2	M+H-H2O, M+H	C18H37NO2	-0.573446	29213.5	27820.8	29538.1	30999	28520.5	43883.4	29922.8	26173.7	33742.6	25380.4	38999.5	15140.2	26334.7	27990.2	12837.9	20591.7	13542.7	25232.7	40370.2	38483	35040.5	22254.8	35361.4	24306.2	13494.7	15226	21835.7	28852.1	17218.3
9.67_424.2468m/z	424.247	9.67065	neg	Sphingosine 1-phosphate	HMDB0000277	3891	LMSP01050001	C06124	5283560	26993-30-6	DUYSYHSSBDVJSM-KRWOKUGFSA-N	Lipids and lipid-like molecules	Sphingolipids	Phosphosphingolipids	**	49.6	0	M+FA-H	C18H38NO5P	-0.402253	601.834	1156.06	992.222	1134.23	966.59	1223.67	1311.7	642.668	1458.74	514.453	1254.68	119.391	465.126	652.609	2.8649e-07	422.139	228.648	975.058	1442.14	1015.72	1327.82	781.423	1439.03	839.81	321.058	2.8649e-07	545.533	801.294	303.387
0.69_267.0720m/z	267.072	0.69135	neg	Fructose lactate	HMDB0252491						ZMDXTLMYXHWJFS-UHFFFAOYSA-N	Organic oxygen compounds	Organooxygen compounds	Carbohydrates and carbohydrate conjugates	**	49.5	14.9	M-H	C9H16O9	-0.745919	7750.36	6390	6779.14	7996.07	5643.31	3239.29	3807.95	7533.15	6257.9	7547.58	311.925	9121.1	8777.68	23307.1	18058.8	1634.04	14904	1371.63	137.778	7517.69	949.945	4787.37	133.784	7778.21	14350.3	5994.68	18940.3	15445	15300.9
0.76_286.1507m/z	286.151	0.757917	pos	Histidylhydroxyproline	HMDB0028886				9900059	224638-19-1	WEUKYXZXBBLBOY-VGMNWLOBSA-N	Organic acids and derivatives	Carboxylic acids and derivatives	Amino acids, peptides, and analogues	**	49.5	0	M+NH4	C11H16N4O4	-1.10847	2290.66	2805.86	3356.55	3145.26	3413.68	2196.64	2393.81	1080.84	1669.1	2846.39	3982.1	1459.54	2727.48	3105.62	698.658	458.335	1878.59	1744.07	9311.14	1661.13	6611.52	1309.24	15152.6	10582.5	526.084	985.25	2593.3	4786.77	2398.32
1.14_229.0825m/z	229.082	1.13685	neg	TETRAHYDROURIDINE	HMDB0258911						UCKYOOZPSJFJIZ-UHFFFAOYSA-N	Nucleosides, nucleotides, and analogues	Pyrimidine nucleosides	Unclassified	*	49.5	53.3	M-H2O-H	C9H16N2O6	-2.10428	5713.87	5359.74	5468.61	5542.69	4941.64	8911.15	5217.81	4653.75	6807.91	7030.9	8367.38	2803.49	6896.32	3508.83	1500.98	1877.38	2884.19	4836.84	18575.1	3965.77	10845	4851.89	5898.36	5855.22	2254.95	1852.84	4096.47	8311.16	2782.38
1.18_156.0420m/z	156.042	1.17767	pos	Norvaline	HMDB0013716	85259		C01799	439575	760-78-1	SNDPXSYFESPGGJ-SCSAIBSYSA-N	Organic acids and derivatives	Carboxylic acids and derivatives	Amino acids, peptides, and analogues	**	49.5	0	M+K	C5H11NO2	-1.02284	718.279	764.842	726.781	712.851	609.114	1175.38	740.389	712.236	632.205	697.747	661.392	694.468	559.714	439.696	535.397	458.614	630.654	537.269	820.983	1078.83	1369.52	1150.56	962.16	643.612	494.34	417.226	634.358	600.631	550.129
11.12_360.2144n	383.204	11.1245	pos	Tributyl citrate		324874			6507		ZFOZVQLOBQUTQQ-UHFFFAOYSA-N	Unclassified	Unclassified	Unclassified	*	49.5	51.9	M+H, M+NH4, M+Na	C18H32O7	-1.03574	64412.7	64006.3	74412.9	83510.5	105021	90060.6	82758.8	82718.5	78555.3	47076.1	57268.7	60505.6	49240.3	60068.1	63806.7	57934.3	59679.8	51891.8	53750.1	59768.1	51757	47732.2	52880.9	77394.7	75839.8	73562.7	74158.6	77281.1	88176.3
15.33_140.0817m/z	140.082	15.3295	pos	4-Amino-5-hydroxymethyl-2-methylpyrimidine	HMDB0247327	3265		C01279	777	73-67-6	VUTBELPREDJDDH-UHFFFAOYSA-N	Organoheterocyclic compounds	Diazines	Pyrimidines and pyrimidine derivatives	*	49.4	50.7	M+H	C6H9N3O	-0.944011	31207.5	39692.4	21379.1	37907.4	26201.2	24543.7	32832.5	35098.5	28194.5	26176.5	25612	29644.7	22883.7	33718.8	29123.5	31363.1	40087.8	19287.2	34361.1	34119.8	24297.1	41713.4	30643.9	37350.5	17666.9	40922.2	31660.3	37803.9	36669.7
4.56_179.0343m/z	179.034	4.55885	neg	Syringic acid	HMDB0002085	2256		C10833	10742	530-57-4	JMSVCTWVEWCHDZ-UHFFFAOYSA-N	Benzenoids	Benzene and substituted derivatives	Benzoic acids and derivatives	**	49.4	0	M-H2O-H	C9H10O5	-3.45879	5551.49	5055.07	4774.64	5155.2	5265.68	6688.72	4798.5	4860.21	6403.51	6587.46	8010.01	2650.12	3631.66	4210.86	1140.52	521.647	2332.82	4317.42	10164.2	4062.89	8117.47	3972.26	10644	2811.24	2391.13	2008.89	2734.23	2820.88	1914.22
5.70_196.0245m/z	196.024	5.70437	neg	3-Hydroxy-2-methylpyridine-4,5-dicarboxylate	HMDB0006955	327680		C04604	440403		LVJJEIJOKPHQOU-UHFFFAOYSA-N	Organoheterocyclic compounds	Pyridines and derivatives	Pyridinecarboxylic acids and derivatives	*	49.4	52.1	M-H	C8H7NO5	-3.31949	742.859	836.74	754.061	742.761	747.906	1335.4	1935.18	1016.91	1621.99	1209.88	2681.7	11269.7	1316.96	983.157	2308.58	989.819	1214.32	1678.44	895.256	1369.21	1806.08	1221.23	4642.77	1117.29	1088.84	1412.31	941.066	1028.43	1144.79
6.90_357.0614m/z	357.061	6.90408	neg	(2E)-2-{6-[(E)-2-Carboxyethenyl]-2,3-dihydroxyphenyl}-3-(3,4-dihydroxyphenyl)prop-2-enoic acid	HMDB0242743				90869221		OAHRXWZJURTMHG-UHFFFAOYSA-N	Phenylpropanoids and polyketides	Stilbenes	Unclassified	**	49.4	26.9	M-H	C18H14O8	-0.57418	29928.4	26884.8	26349.2	28695.2	28824.8	29246.4	29121	30119.5	31026.7	25882.7	26919.9	27898	31249.9	29007.6	30680.4	28293.5	30773.4	27715.4	26849.7	26392.4	24924.4	28427.5	27055.4	30779.1	29358.7	28445	32559.7	28306.1	30973.9
1.05_231.0974m/z	231.097	1.05462	pos	(2S,3'S)-alpha-Amino-2-carboxy-5-oxo-1-pyrrolidinebutanoic acid	HMDB0039110	93711					IAWKAVWGVXBNLH-UHFFFAOYSA-N	Organic acids and derivatives	Carboxylic acids and derivatives	Amino acids, peptides, and analogues	*	49.3	49.1	M+H	C9H14N2O5	-0.599156	17101.8	18045	15552.6	15031.3	17096.8	14951.7	20577.6	9560.56	17754.8	17821.5	29613	6285.92	10103.4	9118.98	5694.31	3344.04	5049.62	9875.1	42058.8	8339.55	24967.9	10141.7	23819.1	16504	3940.15	3994.68	7380.77	13192	6500.42
10.33_293.1745m/z	293.174	10.3314	pos	Acetylbalchanolide	HMDB0036693				131752039		MNQOAYZWZSDAKZ-BBYAVRKXSA-N	Lipids and lipid-like molecules	Prenol lipids	Terpene lactones	***	49.3	30.6	M+H	C17H24O4	-0.931957	9520.59	9030.16	8527.61	8605.11	7574.7	10112.6	8436.19	8898.04	9459.55	8557.75	9739.16	8795.97	10114.1	7952.73	7078.95	9827.08	9757.73	7805.16	6992.03	7357.13	9545.87	7450.37	9515.37	10069.5	8393.29	9213.08	10527.9	8571.54	10874.6
10.98_874.5077n	892.542	10.9774	pos	Pesticide4_Ivermectin_C48H74O14_22,23-dihydroavermectin B1	HMDB0247302				4330618		AZSNMRSAGSSBNP-UHFFFAOYSA-N	Phenylpropanoids and polyketides	Macrolides and analogues	Milbemycins	*	49.3	50.5	M+NH4, M+Na	C48H74O14	-0.137672	32999.1	38092.1	31046.7	29271.4	29481.2	49294.8	109417	69598.4	13636.1	49011.9	13830.1	15758	9284.83	3220.96	16217.5	65656.8	15220.1	165605	197341	1035.87	177464	16367.2	192524	1089.66	12379.2	10651.5	9405.02	6762.99	750.779
3.61_503.1450m/z	503.145	3.611	neg	7-Hydroxy-4-methylphthalide O-[arabinosyl-(1->6)-glucoside]	HMDB0041336	95744			22297293	170473-74-2	QSTWATBAAMDBSL-UHFFFAOYSA-N	Organic oxygen compounds	Organooxygen compounds	Carbohydrates and carbohydrate conjugates	**	49.3	0	M+FA-H	C20H26O12	9.50033	6585.36	6989.8	6868.4	3879.89	4702.27	1940.88	9869.38	2996.9	11958.3	3466.66	22831.2	80.6768	435.849	2067.82	2.8649e-07	173.409	2.8649e-07	924.694	38953.3	1049.36	16128.6	381.101	26390	2213.97	2.8649e-07	111.39	549.705	1480.14	80.316
8.14_362.3263m/z	362.326	8.14163	pos	10,20-Dihydroxyeicosanoic acid	HMDB0031923	88038			14259007	120727-26-6	RIIQXYZWFWMFSB-UHFFFAOYSA-N	Lipids and lipid-like molecules	Fatty Acyls	Fatty acids and conjugates	*	49.3	50.6	M+NH4	C20H40O4	-0.425423	37346.3	40217	45900.5	40539	42844.8	47451.3	67519.5	53749.1	54632.8	36986.9	45776.7	52136.3	49045.6	64445.1	28134.9	73489.1	34163.2	33789.4	44116.2	37542.9	38396.1	39956.9	51219.6	56764.3	41705.2	56567.5	77299.3	43903	67937.4
4.24_376.1383n	377.146	4.23973	pos	7,8-Dimethyl-10-[(2R,3R,4S)-2,3,4,5-tetrahydroxypentyl]benzo[g]pteridine-2,4-dione	HMDB0247501				1072		AUNGANRZJHBGPY-UHFFFAOYSA-N	Organoheterocyclic compounds	Pteridines and derivatives	Alloxazines and isoalloxazines	**	49.2	0	M+H, M+Na	C17H20N4O6	-0.00564578	6894.72	6327.16	7051.67	6057.86	7014.19	9123.03	5030.76	7999.1	4948.88	8097.91	9263.89	2890.64	4874.14	5163.34	2082.32	869.09	1560.27	7192.74	15949	8580.29	13149.2	8520.27	10482.7	1975.83	1811.4	3838.63	2939.56	5433.6	3093.68
5.97_285.0945m/z	285.094	5.97043	pos	p-Cresol glucuronide	HMDB0011686	442387			154035		JPAUCQAJHLSMQW-XPORZQOISA-N	Organic oxygen compounds	Organooxygen compounds	Carbohydrates and carbohydrate conjugates	**	49.2	0	M+H	C13H16O7	-8.49717	9374.26	7121.14	6135.45	7081.04	7119.48	6298.78	6289.15	3622.83	4877.19	3197.87	5203.14	8154.56	7591.49	5310.95	7098.97	8223.69	6074.98	2200.84	2132.92	4370.15	2134.23	1336.58	1246.29	6374.5	5507.85	5046.15	5271.79	5084.26	4991.19
9.53_208.1826n	209.19	9.52723	pos	2-Cyclotetradecen-1-one	HMDB0039884	94428			6365540	55395-12-5	RYRDADIPPFMIQM-ZRDIBKRKSA-N	Organic oxygen compounds	Organooxygen compounds	Carbonyl compounds	*	49.2	48.9	M+H-H2O, M+H	C14H24O	-0.402177	1792.01	1732	2081.36	1951.84	2308.15	5884.24	7284.59	8858.44	18357.3	25192.4	11253.4	26184.4	10002.3	11162.8	8411.49	7128.41	11002.3	12115.1	8265.81	6966.33	20513.4	34836.8	9239.62	11926.8	5680.11	6948.02	6089.55	8694.38	12260.5
9.85_498.2625m/z	498.262	9.84992	neg	LysoPE(20:5(5Z,8Z,11Z,14Z,17Z)/0:0)	HMDB0011519	62303	LMGP02050027		52925146		KCWGBXXAJHVZNN-KOYQJJOGSA-N	Lipids and lipid-like molecules	Glycerophospholipids	Glycerophosphoethanolamines	**	49.2	0	M-H	C25H42NO7P	-0.307203	1857.22	1562.15	1693.99	2831.04	2629.77	2232.35	791.428	1743.56	935.237	1613.36	1971.85	417.386	542.778	694.34	2.8649e-07	375.559	183.744	3378.69	872.966	3470.06	2880.78	5860.77	2023.96	245.694	406.609	181.76	595.982	1054.32	363.715
1.55_283.0680m/z	283.068	1.54952	neg	Xanthosine	HMDB0000299	3408		C01762	64959	146-80-5	UBORTCNDUKBEOP-UUOKFMHZSA-N	Nucleosides, nucleotides, and analogues	Purine nucleosides	Unclassified	**	49.1	0	M-H	C10H12N4O6	-1.50049	317.606	297.799	372.844	339.03	294.354	265.392	302.472	1024.43	205.292	317.041	225.852	207.966	273.181	220.242	106.154	219.039	100.532	323.994	380.738	221.441	1059.37	375.124	149.06	117.395	285.909	380.344	171.377	193.035	132.249
10.68_429.3007m/z	429.301	10.6836	neg	Kuguacin E	HMDB0302099						FGMDCYOFHYPQLK-OWVJKPIWSA-N	Lipids and lipid-like molecules	Prenol lipids	Sesquiterpenoids	**	49.1	0	M-H	C27H42O4	-0.779123	1035.2	722.362	987.32	959.128	916.321	2624.71	1401.51	1284.55	1056.1	1336.01	1203.62	138.592	614.535	687.412	149.403	297.33	356.558	792.405	2187.61	2123.97	1449.21	1610.67	2054.84	932.127	959.985	2.8649e-07	876.176	746.912	178.239
11.43_652.3830m/z	652.383	11.4329	neg	PON-PE			LMGP20020028		134812359		MVAIWYVEWHAGGD-MUUNZHRXSA-N	Lipids and lipid-like molecules	Glycerophospholipids	Oxidized glycerophospholipids	*	49.1	53.9	M+FA-H	C30H58NO9P	-0.25199	5918.1	8799	8756.83	11999.1	10912.4	2072.11	15121.6	517.511	7337.33	13288.3	13661.9	509.587	2.8649e-07	2.8649e-07	2.8649e-07	2.8649e-07	2.8649e-07	20366	15859	17546.1	19174.5	21673.1	26827.9	2.8649e-07	2.8649e-07	2.8649e-07	127.086	2.8649e-07	2.8649e-07
2.68_129.0183m/z	129.018	2.68265	neg	2,5-Dioxopentanoate	HMDB0060365			C00433	523		VHKNBDIQDAXGBL-UHFFFAOYSA-N	Organic acids and derivatives	Keto acids and derivatives	Short-chain keto acids and derivatives	**	49.1	0	M-H	C5H6O4	-7.70538	433.354	558.733	424.028	388.46	439.511	461.359	520.792	474.996	513.85	434.144	391.933	556.753	470.523	461.86	445.58	470.629	472.158	423.405	346.631	485.948	305.213	366.858	369.943	498.359	434.528	421.079	615.691	478.344	508.35
8.09_158.1539m/z	158.154	8.09302	pos	(3Z,6Z)-3,6-Nonadien-1-ol	HMDB0030957	46088	LMFA05000136		6434541	53046-97-2	PICGPEBVZGCYBV-CWWKMNTPSA-N	Lipids and lipid-like molecules	Fatty Acyls	Fatty alcohols	**	49.1	6.95	M+NH4	C9H16O	-0.169042	56234	59647.2	59388	60051	58839.6	52459.4	57833.5	55918.7	62923.2	57211.5	57949.7	58847.1	60876.6	60713.1	67236.4	62424.6	67776.8	55559.8	61037.8	58882.5	56357.6	61782.7	62383.4	60409	63033.9	64055.7	62965.3	55567.4	68428.7
9.50_302.3051m/z	302.305	9.50082	pos	Stearic acid	HMDB0000827	189	LMFA01010018	C01530	5281	57-11-4	QIQXTHQIDYTFRH-UHFFFAOYSA-N	Lipids and lipid-like molecules	Fatty Acyls	Fatty acids and conjugates	**	49.1	0	M+NH4	C18H36O2	-0.911871	1492.89	1496.81	1550.85	1518.28	1285.34	2725.14	2030.02	1522.56	2294.87	1685.96	2198.55	565.351	611.632	1806.33	427.429	1026.21	700.699	1653.78	1994.6	1543.16	1242.36	1747.53	1688.81	563.27	880.655	553.84	1056.33	751.945	637.106
9.90_386.3262m/z	386.326	9.89562	pos	9-Methyltetradecanoylcarnitine	HMDB0240836						ARYCZOWOOZEKJN-UHFFFAOYSA-N	Lipids and lipid-like molecules	Fatty Acyls	Fatty acid esters	**	49.1	0	M+H	C22H43NO4	-0.620922	1871.75	1731.63	2226.45	2110.78	1750.03	2311.11	6708.27	1898.19	4856.31	3102.79	4234.54	568.147	1544.23	1024.63	400.039	682.447	645.47	1126.76	4465.09	1454.27	2248.31	3126.15	3079.04	2314.3	937.04	385.159	1093.84	1158.83	886.19
0.77_174.0872m/z	174.087	0.77365	pos	4-Imidazolone-5-propionic acid	HMDB0001014	319		C03680	128	17340-16-8	HEXMLHKQVUFYME-UHFFFAOYSA-N	Organoheterocyclic compounds	Azoles	Imidazoles	**	49	13.3	M+NH4	C6H8N2O3	-1.01073	17025.3	21067	16296.7	18617.2	18753.9	23547.3	23808	9470.67	15106.4	13069.2	36129.1	14156.2	20220.5	21252	4452.3	4772.8	7268.97	10348.9	49118.8	6520.69	48859.7	7057.38	30837.5	26688.5	5099.43	13844.2	12336.6	16005.1	7551.85
2.80_223.1075m/z	223.108	2.80018	pos	Phenylalanyl-Glycine	HMDB0304788	85897			98207		GLUBLISJVJFHQS-UHFFFAOYSA-N	Organic acids and derivatives	Carboxylic acids and derivatives	Amino acids, peptides, and analogues	*	49	63.6	M+H	C11H14N2O3	-0.907113	1741.04	1560.08	1500.3	1564.43	1392.1	697.92	1047.73	791.782	924.037	838.017	2137.81	2249.5	2420.1	3046.82	1047.8	978.778	1786.39	610.391	1567.21	1563.65	1251.52	754.117	5375.02	1783.31	1939.19	1833.85	2680.02	1944.28	1242.57
13.61_310.3101m/z	310.31	13.6096	pos	3-Amino-2-methoxynonadec-5-en-4-ol	HMDB0257752				54178976		PALMKPQNNCMQME-UHFFFAOYSA-N	Organic oxygen compounds	Organooxygen compounds	Alcohols and polyols	*	48.9	50.2	M+H-H2O	C20H41NO2	-1.12573	30691	22009.2	21415.5	21760.4	23020.9	29533.4	17050.8	16565.2	22887.3	18602	19350.6	13125.6	14132.6	16689.3	17196.6	20092.2	14305.8	15754.2	12910.1	14946.2	12752.3	13434.9	13525.3	15613.6	23027.3	12632.5	20922.6	14075.9	21157.1
1.16_118.0501m/z	118.05	1.16095	pos	1H-Pyrazolo[3,4-d]pyrimidin-4-amine	HMDB0244899	345720			75420		LHCPRYRLDOSKHK-UHFFFAOYSA-N	Organoheterocyclic compounds	Pyrazolopyrimidines	Pyrazolo[3,4-d]pyrimidines	**	48.8	0	M+H-H2O	C5H5N5	-8.19222	52.0366	68.3322	59.3365	69.1227	40.1649	43.8377	26.8077	50.6867	36.9268	32.1118	24.3071	111.89	48.3737	72.1214	75.463	98.6605	68.162	47.8936	27.5912	70.9032	57.7338	54.6843	61.234	44.0193	84.5663	48.0977	89.1142	48.4541	89.1666
11.55_247.1663m/z	247.166	11.5452	pos	alpha-Terpineol butanoate	HMDB0032053	88149			578423	2153-28-8	LWKWNIYBQLKBMQ-UHFFFAOYSA-N	Lipids and lipid-like molecules	Prenol lipids	Monoterpenoids	**	48.8	0	M+Na	C14H24O2	-2.45376	5684.86	5187.11	5285.67	6595.04	6367.66	8878.38	8393.09	6924.63	6352.8	4628.37	4882.48	5073.84	4553.59	4993.38	5079.84	5230.98	4962.21	5972.99	4707.09	5303.31	5173.67	5536.45	4826.65	6169.54	6675.7	6590.65	5525.97	6293.79	7148.32
9.44_396.3103m/z	396.31	9.4365	pos	(10Z)-12-Hydroxyhexadecenoylcarnitine	HMDB0241477						NNIGBOAAXZMMQM-UHFFFAOYSA-N	Lipids and lipid-like molecules	Fatty Acyls	Fatty acid esters	**	48.8	0	M+H-H2O	C23H43NO5	-1.36063	1191	1131.56	856.843	1185.78	1044.79	2604.06	5879.58	1997.45	1681.25	437.06	2370.04	123.023	162.063	567.136	75.8473	187.765	74.4646	517.064	4688.35	798.684	2433.5	723.09	1361.24	1610.07	214.72	70.3127	273.146	900.823	122.338
0.93_379.0869m/z	379.087	0.930917	neg	3-Dehydroquinic acid	HMDB0012710	3327		C00944	439351	10534-44-8	WVMWZWGZRAXUBK-SYTVJDICSA-N	Organic acids and derivatives	Hydroxy acids and derivatives	Alpha hydroxy acids and derivatives	**	48.7	0	2M-H	C7H10O6	-3.38201	664.687	883.82	1162.34	1083.05	1065.76	1006.13	995.338	2222.43	1178.81	1008.22	575.071	347.854	1336.85	1311.66	2.8649e-07	665.765	90.3086	378.345	462.513	559.453	471.118	303.917	211.167	1186.55	371.676	468.759	895.92	1559.93	509.343
1.20_152.0566m/z	152.057	1.19603	pos	8-Hydroxyadenine	HMDB0000542	5527			95215	21149-26-8	RGKBRPAAQSHTED-UHFFFAOYSA-N	Organoheterocyclic compounds	Imidazopyrimidines	Purines and purine derivatives	**	48.7	19.2	M+H	C5H5N5O	-0.551298	11120.1	12146.5	11203.2	11104.8	11589.1	15456.6	13789.9	19043.1	16120.7	12973.9	17307.9	7135.36	9429.1	10143.8	5337.32	8923.79	4745.12	14775.4	20081.6	8977.78	22669	11805.8	16290.5	9268.83	5578.57	7404.23	9376.39	8791.98	7518.58
3.56_334.1396m/z	334.14	3.56128	pos	Leonurine	HMDB0254014	459861		C16985	161464	24697-74-3	WNGSUWLDMZFYNZ-UHFFFAOYSA-N	Benzenoids	Benzene and substituted derivatives	Benzoic acids and derivatives	**	48.7	0	M+Na	C14H21N3O5	7.22989	443.022	639.407	543.272	542.718	693.583	419.499	745.023	279.242	595.95	716.566	1888.49	201.856	616.765	202.69	36.6138	29.2119	283.804	200.376	1141.44	428.797	698.4	354.811	5505.61	187.115	224.628	124.06	97.0587	152.563	30.2839
8.63_457.2835m/z	457.284	8.63092	pos	1alpha-hydroxy-24-(dimethylphosphoryl)-25,26,27-trinorvitamin D3 / 1alpha-hydroxy-24-(dimethylphosphoryl)-25,26,27-trinorcholecalciferol			LMST03020071		9547323		HRIMPHJRXVWNHT-KPJOBTTESA-N	Lipids and lipid-like molecules	Steroids and steroid derivatives	Secosteroids	*	48.7	50.2	M+Na	C26H43O3P	-1.50631	18959.9	18487.8	20174.3	26924.8	20250.1	15214.2	16875.1	16741.9	17859.9	18056.4	21016.5	19411.7	16682	23583.5	19603.4	23883.8	20607.6	16081.3	17400	19875.8	20379.1	21497.7	18707.2	20281.7	23578.7	23139.1	22635.6	26023.3	27282.8
0.62_210.1235m/z	210.123	0.621217	pos	N-(3-Aminopropyl)-4-methyl-2-nitrobenzenamine	HMDB0254999				5276854		FKZUPMCBVURANR-UHFFFAOYSA-N	Benzenoids	Benzene and substituted derivatives	Nitrobenzenes	*	48.6	50.2	M+H	C10H15N3O2	-1.02269	1006.57	1281.73	1078.25	1209.52	1325.08	187.047	131.089	425.651	35.6134	48.9995	5225.9	2.8649e-07	2.8649e-07	2.8649e-07	2.8649e-07	2.8649e-07	2.8649e-07	120.771	4848.08	33.4105	5646.06	2.8649e-07	2622.11	2.8649e-07	2.8649e-07	2.8649e-07	2.8649e-07	2.8649e-07	2.8649e-07
0.83_329.0060m/z	329.006	0.832217	pos	D-Sedoheptulose 7-phosphate	HMDB0001068			C05382	92042786	89927-08-2	CBIDVWSRUUODHL-OVHBTUCOSA-N	Organic oxygen compounds	Organooxygen compounds	Carbohydrates and carbohydrate conjugates	**	48.6	0	M+K	C7H15O10P	8.91423	15573.3	16403.2	13326.4	13185.4	13397.8	9766	13525	14200.7	13667.6	13107.1	6598.26	15423.4	14646.8	14639.8	16489.3	14417.7	16486.9	8618.65	6613.23	16589.7	6424.69	14298.6	5049.58	13961.4	17556.4	17661.4	16702.3	14442.2	17732.5
1.87_201.1232m/z	201.123	1.86558	pos	Valylthreonine	HMDB0029137					72636-02-3	GVRKWABULJAONN-BYRXKDITSA-N	Organic acids and derivatives	Carboxylic acids and derivatives	Amino acids, peptides, and analogues	**	48.6	0	M+H-H2O	C9H18N2O4	-0.889927	184.03	280.306	246.099	180.902	310.914	132.694	208.746	122.158	212.816	143.695	193.25	236.219	169.538	200.228	266.133	215.294	304.835	236.099	252.464	276.55	167.748	212.22	296.425	226.217	284.523	239.494	291.101	252.572	326.667
10.66_219.1742m/z	219.174	10.665	pos	(+)-4,11-Eudesmadien-3-one	HMDB0037061	92039			273568	473-08-5	KUFXJZXMWHNCEH-UHFFFAOYSA-N	Lipids and lipid-like molecules	Prenol lipids	Sesquiterpenoids	**	48.6	0	M+H	C15H22O	-0.63683	1431.96	1228.47	1420.85	1678.73	1775.23	1588.48	2064.46	2187.17	1631.6	1783.31	1516.35	1227.92	1133.15	1872.41	1742.01	1604.29	1527.14	1235	1248.82	1832.02	1352.71	1315.34	1446.95	1658.95	1935.43	1733.88	2028.94	1735.75	1882.09
4.01_437.0862m/z	437.086	4.01158	neg	Flavin mononucleotide	HMDB0001520	6295		C00061	643976	146-17-8	FVTCRASFADXXNN-SCRDCRAPSA-N	Nucleosides, nucleotides, and analogues	Flavin nucleotides	Unclassified	**	48.6	0	M-H2O-H	C17H21N4O9P	-1.29304	4195.66	3843.41	4933.5	3559.85	3444.11	5573.39	4812.4	6626.52	4483.74	6623.17	3178.65	1527.16	4910.9	4965.86	883.498	520.187	769.774	9210.76	2033.61	13676.9	4420.75	7397.03	3083.37	1218.14	865.541	1264.5	4023.45	5873.92	746.361
9.76_272.2946m/z	272.295	9.75523	pos	11Z-heptadecen-1-ol		36509	LMFA05000052		5283301		BVPFCRZLYCFEPB-SREVYHEPSA-N	Lipids and lipid-like molecules	Fatty Acyls	Fatty alcohols	*	48.6	46.3	M+NH4	C17H34O	-0.694532	8576.11	9185.51	8785.42	8927.71	8660.4	13839.1	7678.51	9641.7	10960.6	7667.73	13472.4	3059.88	5699.59	10773.7	1254.66	5762.05	5767.33	7635.03	14237.4	10719.4	7090.2	10421.9	10594.2	6039.95	4659.26	1414.49	6740.05	5820.79	3125.55
0.72_599.1937m/z	599.194	0.724683	neg	(S)-3'-Hydroxy-4,4'-dimethoxydalbergione		48435	LMPK12100075		44257559		BJJFYNLYABNPSS-NSHDSACASA-N	Lipids and lipid-like molecules	Polyketides	Flavonoids	*	48.5	49.8	2M-H	C17H16O5	2.39579	178167	197519	187406	188425	200611	302473	226412	161524	119246	394171	143853	97968.9	193438	376871	137535	101109	86778.3	174392	218580	315890	273972	476128	292184	82926.7	68930.4	177052	99716.5	240745	111948
1.15_260.0230m/z	260.023	1.15257	neg	O-Sulfotyrosine	HMDB0155722				514186	956-46-7	CIQHWLTYGMYQQR-QMMMGPOBSA-N	Organic acids and derivatives	Carboxylic acids and derivatives	Amino acids, peptides, and analogues	**	48.5	0	M-H	C9H11NO6S	-1.53065	617.739	596.17	731.76	573.713	581.687	1074.57	681.354	894.146	806.986	896.245	864.667	254.362	298.035	389.775	220.552	266.043	229.658	1015.07	1040.88	896.317	1227.87	769.007	977.774	542.535	235.659	188.681	284.004	567.167	232.961
10.22_356.2670n	357.274	10.2206	pos	N-myristoyl glutamine			LMFA08020219		53851439		GQCSFCKGCIEEJN-INIZCTEOSA-N	Lipids and lipid-like molecules	Fatty Acyls	Fatty amides	*	48.5	48.2	M+H, M+Na	C19H36N2O4	-1.31063	10428.6	7106.75	10038.2	11056.4	8668.8	16998.8	8055.99	8414.85	6257.69	12208.5	11773.2	15795.4	16543.6	6066.83	1663.55	4946.65	3431.45	9080.02	7510.38	4398.02	9737.5	27298.3	15217.8	12931.6	8571.24	5329.9	11587.6	9405.63	3970.78
13.12_299.2587m/z	299.259	13.1183	neg	7-Hydroxyoctadecanoic acid	HMDB0112181	35437	LMFA02000125		516995	3158-48-3	AROVHWXXFTUQIL-UHFFFAOYSA-N	Lipids and lipid-like molecules	Fatty Acyls	Fatty acids and conjugates	**	48.5	0	M-H	C18H36O3	-1.54506	2862.59	2180.33	3068.57	2966.4	2049.3	2810.23	2610.63	2643.37	2468.02	2701.02	2223.75	2268.21	3008.75	3788.63	2733.58	2706.06	3658.82	3197.63	1791.08	2280.99	2149.83	4162.49	2384.19	2269.61	2359.94	2859.21	2642.76	2429.51	2482.98
15.30_139.0996n	157.133	15.3039	pos	4-Butyl-2-methyloxazole	HMDB0037855	92661			525783	84027-87-2	WLQJVRMHBOMLBM-UHFFFAOYSA-N	Organoheterocyclic compounds	Azoles	Oxazoles	*	48.5	46.1	M+H-H2O, M+H, M+NH4	C8H13NO	-0.858944	7865.83	8573.62	9820.03	8553.25	11392	2481.42	3443.99	3783.71	4969.44	6048.08	7688.11	10026.6	8930.81	10323.3	9864.4	10010.9	10265.3	8943.07	7758.12	8593.46	8092.35	7995.54	8387.35	9226.61	11644.6	9673.54	11912.2	8016.16	9578.49
5.55_300.2169m/z	300.217	5.55112	pos	(2Z)-Non-2-enoylcarnitine	HMDB0241744						DHNUSRNSTBOTHN-UHFFFAOYSA-N	Lipids and lipid-like molecules	Fatty Acyls	Fatty acid esters	*	48.5	46.9	M+H	C16H29NO4	-0.144401	2850.83	2753.51	3070.73	3023.08	3056.08	3671.44	2381.29	3677.28	2305.9	4078.11	4047.97	3229.84	3182.43	1682.28	1568.44	1390.82	932.681	3272.75	3207.41	4932.47	1889.09	8022.37	2959.75	1133.84	1387.95	731.7	1671.38	1786.33	712.523
1.50_145.0498m/z	145.05	1.49925	neg	Solerol	HMDB0002173	6526			21252275	27610-27-1	QFCPIZSGDXQFDK-UHFFFAOYSA-N	Organoheterocyclic compounds	Lactones	Unclassified	**	48.4	0	M-H	C6H10O4	-5.56097	5269.31	5444.54	5646.25	5271.99	5267.96	1009.89	908.179	2128.19	912.544	1379.71	839.281	13003.6	16464.6	25505.2	1513.37	1775.44	1436.42	885.652	1319.74	1239.67	819.002	1879.6	843.763	14529	7436.38	3577.51	5835.25	27006	1531.08
7.65_359.2902m/z	359.29	7.65398	pos	8-Dodecenoylcarnitine	HMDB0241214						FIAFZKBDEOJSHC-UHFFFAOYSA-N	Lipids and lipid-like molecules	Fatty Acyls	Fatty acid esters	*	48.4	46.8	M+NH4	C19H35NO4	-0.774668	2707.14	3498.67	2797.39	3179.29	3115.29	860.125	927.815	2196.79	7003.98	3394.48	4823.37	206.66	3272.5	375.895	2.8649e-07	24.6219	831.091	1931.03	2492.31	847.077	15753.9	2070.87	13980.7	3675.07	552.915	1884.6	2042.27	1610.38	1418.68
9.29_346.3314m/z	346.331	9.28602	pos	Polyoxyethylene 40 monostearate	HMDB0032477	88488			24762	9004-99-3	RFVNOJDQRGSOEL-UHFFFAOYSA-N	Lipids and lipid-like molecules	Fatty Acyls	Fatty acid esters	*	48.4	46.5	M+NH4	C20H40O3	-0.385191	13811.5	12958.3	13778.3	13928.7	13832.1	20850.6	29852.5	23109.8	25296.9	16612	20189.8	5898.43	6061.49	7793.63	2503.08	8289.06	4285.93	12274	18894.1	14599.6	19765.8	16575.3	20007	6824.75	4075.15	5976.67	7732.94	5505.21	6192.2
9.97_374.3627m/z	374.363	9.96875	pos	22-Hydroxydocosanoic acid	HMDB0302963		LMFA01050079	C19623	5282922		IBPVZXPSTLXWCG-UHFFFAOYSA-N	Lipids and lipid-like molecules	Fatty Acyls	Fatty acids and conjugates	*	48.4	47.5	M+NH4	C22H44O3	-0.617266	11994.2	12005.9	12504.7	12816.4	12164.1	13963.3	19872.6	15624.5	20268.8	12671	14551.2	6909.53	7280.07	6857.4	3365.74	8505.17	6107.57	11870.1	13159.6	10440.4	14990.6	12650	14795.1	7055.28	5748.09	6164.79	7455.4	7025.69	5692.36
10.14_385.2734m/z	385.273	10.1437	pos	Persicachrome	HMDB0036425				131751989		MLVPRCYREVPVES-KWTPPHGWSA-N	Lipids and lipid-like molecules	Prenol lipids	Diterpenoids	*	48.3	47	M+H	C25H36O3	-0.81921	10387.5	15209.9	13392.3	13722.2	15900.5	21605.4	13074.5	12094	18339.6	14668	17899.6	9255.18	13222.8	13721.4	5035.53	11256.9	5802.73	22480.6	23304	17398.7	15907.9	12032.6	26769.2	11783.1	7829.21	8519.2	13632.6	14114.2	10139.9
14.37_174.1276m/z	174.128	14.3684	pos	Pentedrone	HMDB0256280	96597			57501499		WLIWIUNEJRETFX-UHFFFAOYSA-N	Organic oxygen compounds	Organooxygen compounds	Carbonyl compounds	*	48.3	45.7	M+H-H2O	C12H17NO	-0.801768	97316.3	102411	98189.7	96660.5	94493.4	85319.9	90328.5	99752.7	97793.4	87044.3	96150	100337	98538.9	99256.2	104391	100011	99103	94786.2	93836.5	100420	96058.1	96551.2	103215	97959	102329	106173	104094	89692.9	106266
15.30_728.6032m/z	728.603	15.3039	pos	GlcCer(d16:1/20:0)			LMSP0501AA50				SKXJUHJRBBWBOH-DYJXBSQNSA-N	Lipids and lipid-like molecules	Sphingolipids	Neutral glycosphingolipids	*	48.3	48.7	M+H	C42H81NO8	-0.424565	45435.2	47553	36240.4	42713.8	56560.1	29072.5	42030.8	28779.3	56133.3	34771	48191.9	63906	47442.2	53885.5	44571.7	37436.2	30698	65949.5	83855.1	48392.8	92901	43869.4	141983	62343.4	45961.5	30838.1	56557.6	27705	40606.4
3.94_129.1023m/z	129.102	3.93533	pos	5-Ethyl-4-methyloxazole	HMDB0037863	92669			207286	29584-92-7	ZLLASJMIAQWDJH-UHFFFAOYSA-N	Organoheterocyclic compounds	Azoles	Oxazoles	*	48.3	45.1	M+NH4	C6H9NO	0.913533	2091.11	2472.24	2204.51	2085.33	1981.23	1746.05	1691.38	1806.57	2254.95	1716.3	1501.16	1937.36	1954.96	1928.36	2643.06	2845.29	2600.07	1723.53	1698.41	2127.53	1488.53	1713.44	1257.18	1878.56	2111.6	2485.9	2285.22	2067.98	2352.61
4.09_134.0600m/z	134.06	4.09065	pos	Isoindolin-1-one	HMDB0253647				10199		PXZQEOJJUGGUIB-UHFFFAOYSA-N	Organoheterocyclic compounds	Isoindoles and derivatives	Isoindolines	***	48.3	30.4	M+H	C8H7NO	0.0129978	400.166	587.047	429.612	482.156	471.015	302.239	676.74	209.98	561.665	610.698	729.019	204.089	312.919	273.1	292.84	140.02	308.558	300.446	202.342	353.476	378.005	665.714	150.481	243.061	1324.38	187.668	332.87	376.303	262.804
4.49_209.1536m/z	209.154	4.49283	pos	4,5-Dihydrovomifoliol	HMDB0040615	95095			23136584	142173-08-8	IHDJYDVWNNFPHR-AATRIKPKSA-N	Lipids and lipid-like molecules	Prenol lipids	Sesquiterpenoids	**	48.3	0	M+H-H2O	C13H22O3	-0.229965	624.455	655.97	727.608	690.771	567.653	641.576	760.295	668.162	810.306	520.762	672.397	794.169	591.643	647.891	618.082	864.39	715.792	559.003	628.189	579.294	618.371	541.465	619.176	705.241	635.492	861.928	643.92	600.538	742.539
9.13_195.1384m/z	195.138	9.12763	neg	cis-3-Hexenyl trans-4-hexenoate	HMDB0031692	87868			129837271	74638-19-0	WGKGNHCLNHFGQO-GUBXDBFYSA-N	Lipids and lipid-like molecules	Fatty Acyls	Fatty acid esters	**	48.3	0	M-H	C12H20O2	-3.55324	929.699	888.069	980.103	831.959	866.077	2705.48	2163.92	4377.63	3337.23	3438.42	3170.32	3177.31	1781.13	2726.38	3696.58	2791.38	2872.83	2517.71	2200.33	3283.37	1473.88	1474.02	2748.38	2325.02	2628.37	2478.12	3124.04	2457.24	4678.64
9.78_167.0702m/z	167.07	9.78475	pos	ISOPEONOL		44621			529402	493-33-4	XPHIPEXPAGCEBM-UHFFFAOYSA-N	Unclassified	Unclassified	Unclassified	*	48.3	46.3	M+H	C9H10O3	-0.702522	2981.98	3425.35	3466.61	2906.98	3723.43	3026.49	3229.09	3580.35	3239.1	3042.18	3266.23	3113.38	3695.23	3479.55	3595.88	3893.46	3680.55	2999.8	3451.56	3593.96	2869.81	2984.54	3666.66	3418.6	3631.91	3801.39	3851.2	3570.62	3363.54
1.35_276.0174m/z	276.017	1.35377	neg	2,5-Dioxopyrrolidin-1-yl 2-(acetylthio)acetate	HMDB0247382						FLCQLSRLQIPNLM-UHFFFAOYSA-N	Organoheterocyclic compounds	Pyrrolidines	Pyrrolidones	*	48.2	53.2	M+FA-H	C8H9NO5S	-3.98321	18634.9	21361.2	20751.9	20265.7	19770.5	17728	18866.1	13739.7	18120	21553.8	29049.6	16765.3	13612.1	17755	16781.9	4484.38	13097.7	15643.4	37119.7	13062.3	32900	11160.7	47842.8	13711.5	13140.4	16151.8	16242	13754.8	11133.5
10.41_324.1935n	325.201	10.4131	pos	Dinor-PGD2		74979	LMFA03010214		52921879		FZIZOWJGWYHKEL-BVWFDSDTSA-N	Lipids and lipid-like molecules	Fatty Acyls	Eicosanoids	*	48.2	44	M+H, M+Na	C18H28O5	-0.556683	6101.19	5503.43	6326.75	7165.67	5919.59	7061.87	6556.7	6925.09	6543.68	6086.89	5523.94	6703.9	4196.07	5577.69	7153.09	6308.94	5868.59	6112.63	5033.37	6816.9	6940.85	5853.88	5432.34	6427.09	8208.17	7867.33	6781.29	5973.35	7065.36
11.30_249.1491m/z	249.149	11.2972	neg	Quadrangolin A; 2-[(1S,2S,4aR,8aS)-1-Hydroxy-4a-methyl-8-methylenedecahydro-2-naphthalenyl]acrylic acid		985308			133556420		QTSQCCVLTMKKDP-COMQUAJESA-N	Unclassified	Unclassified	Unclassified	*	48.2	56.4	M-H	C15H22O3	-1.94626	13063	13778.2	12946.3	17509.7	14585.9	18811.5	16331.3	15264.5	19484.6	13558.2	16120.6	18669.3	13613.3	18305.5	19687.5	13876.3	13856.9	12824.8	15131.9	13140.8	13845.8	14941.3	11965.8	15447.9	20581.1	18634.7	16908.7	14311	19897
12.22_327.2315m/z	327.231	12.2244	pos	16(17)-EpDPE	HMDB0013621	45395	LMFA04000037		14392758		BCTXZWCPBLWCRV-ZYADFMMDSA-N	Lipids and lipid-like molecules	Fatty Acyls	Fatty acids and conjugates	**	48.2	0	M+H-H2O	C22H32O3	-1.14816	681.797	678.808	882.418	603.55	543.31	200.04	2.8649e-07	2.8649e-07	270.942	2.8649e-07	192.094	598.09	2281.7	1385.65	195.615	1239.18	203.25	2.8649e-07	2.8649e-07	2.8649e-07	2.8649e-07	2.8649e-07	2.8649e-07	1657.04	181.296	471.127	2618.34	495.842	745.21
5.60_141.0910m/z	141.091	5.5968	pos	3-Ethyl-2-hydroxy-4-methyl-2-cyclopenten-1-one	HMDB0036176	91325			528698	42348-12-9	RSVAFMGHIDKYKB-UHFFFAOYSA-N	Organic oxygen compounds	Organooxygen compounds	Carbonyl compounds	**	48.2	0	M+H	C8H12O2	-0.0387007	2324.34	2405.17	2253.44	2250.06	2213.16	2007.04	2297.93	2440.71	2526.31	2182.31	2179.68	2307.5	2324.48	2177.27	2262.44	2176.31	2231.78	2165.93	2163.17	2402.98	2128.19	2115.67	2185.57	2275.03	2324.92	2356.83	2266.83	1953.44	2457.49
7.79_206.0668m/z	206.067	7.78887	pos	1-Isothiocyanato-6-(methylsulfinyl)hexane	HMDB0038461	93149			9815648	4430-35-7	XQZVZULJKVALRI-UHFFFAOYSA-N	Organosulfur compounds	Sulfoxides	Unclassified	*	48.2	46.2	M+H	C8H15NOS2	0.0144512	6243.14	6350.03	6236.67	5395.54	5188.89	8694.98	6838.54	4099.85	6407.25	5865.4	10776.4	3075.45	5207.64	4880.92	2921.56	4916.58	3412.81	6657.91	11910.2	5822.53	8344.79	4952.89	11378.9	6520.99	3747.11	3845.79	5900.66	4883.35	4041.61
0.73_587.2293m/z	587.229	0.73095	pos	Tamoxifen-N-glucuronide	HMDB0060616				5460873		UKFQQYJAYUAYES-DTMHFWPESA-O	Phenylpropanoids and polyketides	Stilbenes	Stilbene glycosides	*	48.1	60.9	M+K	C32H38NO7+	2.40787	26792	33198.6	22038.6	27123.5	25676.7	31526.8	7582.4	46863.6	16799.5	16351	44320.6	27038.8	22454.8	11188.1	4820.15	18977.7	18070.1	30719.4	55473.6	53508.5	54895.9	45041.9	29373.2	9516.63	24149.5	15615.7	26165	35401.4	10933.2
10.98_580.3617m/z	580.362	10.9812	neg	PC(O-16:0/3:1(2E))		40097	LMGP01020070		195806		FZTHXYOLVRRAMJ-AREMUKBSSA-N	Lipids and lipid-like molecules	Glycerophospholipids	Glycerophosphocholines	*	48.1	44.5	M+FA-H	C27H54NO7P	-0.555445	37750.1	34999.1	54427.9	62895.3	53703.3	7960.36	49494.6	3355.76	15866.8	28868.4	35723.2	6421.29	5672.51	2550.76	277.389	220.528	3493.23	87034.9	33617	52095.6	67557.9	160289	81862.2	2646.88	1308.46	955.867	2121.94	1100.04	390.234
7.13_446.1214n	469.111	7.12718	pos	Luteolin 3'-methyl ether 7-rhamnoside			LMPK12110769				WODFZXPEUFAPMM-WQTMGKIFSA-N	Lipids and lipid-like molecules	Polyketides	Flavonoids	*	48.1	43.3	M+H-H2O, M+Na, M+H	C22H22O10	0.192473	44474.5	46112.7	43164.4	49311.3	48207.6	34015	45008.4	46917.4	46878.5	47150.8	47977.9	50336.7	49396.4	55284.3	53454.5	61762.7	53455.4	52979.5	48688.2	51486.9	50104.5	50858.3	45874.1	51675.5	58859.9	49906.8	57105.9	49032.8	58730.6
7.94_175.1480m/z	175.148	7.93682	pos	(E)-5,8-Megastigmadien-4-one	HMDB0034671	90125			14109911	67401-26-7	CVDHBGKYPTUEAA-WAYWQWQTSA-N	Organic oxygen compounds	Organooxygen compounds	Carbonyl compounds	*	48.1	43.3	M+H-H2O	C13H20O	-0.405107	10092.8	9684.94	9228.66	10772.4	10648.6	8537.53	8903.7	8597.22	9178.13	8787.29	9154.53	9561.73	10051.7	10316.3	10601.5	10773.6	10384.2	9635.81	9238.87	9634.37	9040.12	9111.09	9077.33	10276.2	10112.7	10414.6	10747.1	9432.95	11977.3
8.57_432.2962m/z	432.296	8.57417	neg	3-Hydroxytetradecanoyl carnitine	HMDB0061640		LMFA07070045		71464541	282523-64-2	GFAZJTUXMHGTOC-UHFFFAOYSA-N	Lipids and lipid-like molecules	Fatty Acyls	Fatty acid esters	*	48.1	47.7	M+FA-H	C21H41NO5	-1.24677	2692.97	2604.71	2738.03	2538.03	2330.57	5119.58	16925.6	7654.7	13682.5	6001.04	16424.6	2.8649e-07	82.134	87.2642	2.8649e-07	2.8649e-07	2.8649e-07	507.635	5437.08	2708.7	4283.86	5281.01	6453.11	160.613	2.8649e-07	2.8649e-07	2.8649e-07	2.8649e-07	2.8649e-07
10.54_504.3083m/z	504.308	10.5395	pos	LysoPE(0:0/20:3(11Z,14Z,17Z))	HMDB0011484	62272	LMGP02050048		53480933		OQKGGFIWKFEWBV-WCABUCBOSA-N	Lipids and lipid-like molecules	Glycerophospholipids	Glycerophosphoethanolamines	**	48	0	M+H	C25H46NO7P	-0.397777	2838.4	2793.12	4296.44	5045.4	4670.03	6758.46	6503.72	7943.4	5297.09	4966.88	3270.61	1740.89	3141.97	3854.53	593.664	2236.94	2370.99	4951.11	8094.3	4446.67	2741.92	4654.68	2179.28	2443.46	3921.69	1517.21	3919.12	2592.56	2082.09
11.15_614.3672m/z	614.367	11.1492	neg	1-(2-methoxy-eicosanyl)-sn-glycero-3-phosphoserine			LMGP03060019		137323955		ATNQRUHZINXRNA-ITNFAHLUSA-N	Lipids and lipid-like molecules	Glycerophospholipids	Glycerophosphoserines	*	48	44.5	M+FA-H	C27H56NO9P	-0.513577	6106.4	7100.57	5410.86	10611.4	7783.4	2216.17	12778.5	937.427	5199.66	10195.2	14301.7	1351.15	198.246	180.343	2.8649e-07	2.8649e-07	2.8649e-07	30027.6	13599.3	13391.2	16568.3	38670.5	24884.4	136.529	2.8649e-07	154.706	2.8649e-07	2.8649e-07	2.8649e-07
11.73_327.2010m/z	327.201	11.7344	pos	Heptaethylene glycol	HMDB0061835				79718	5617-32-3	XPJRQAIZZQMSCM-UHFFFAOYSA-N	Organic oxygen compounds	Organooxygen compounds	Ethers	*	48	48.9	M+H	C14H30O8	-1.07864	13346	11435	12480.7	16725.5	16754.4	9632.66	9961.75	10452.2	13533.9	13924.6	14460.4	11869.7	13055.5	13010.3	13403.3	13416.8	13874.1	11334.1	11892.6	10862	9983.15	9740.54	10190.1	14913.5	12940	15621.8	14618.8	12998.3	20974.9
12.18_283.2627m/z	283.263	12.1774	pos	Octadecenoic acid	HMDB0245277				172146		LKOVPWSSZFDYPG-UHFFFAOYSA-N	Lipids and lipid-like molecules	Fatty Acyls	Fatty acids and conjugates	**	48	0	M+H	C18H34O2	-1.6097	869.987	966.584	829.645	709.867	759.027	738.933	830.219	689.725	921.176	686.808	632.615	710.831	678.674	596.28	643.92	823.233	714.893	590.253	585.888	704.675	573.555	746.794	611.712	814.691	517.508	640.078	687.405	643.226	763.656
14.39_495.2780m/z	495.278	14.3872	neg	Lamellosterol B			LMST05020061				FXEHCLUAZFWHLM-QEOZPHLQSA-N	Lipids and lipid-like molecules	Steroids and steroid derivatives	Steroid conjugates	*	48	52.9	M-H2O-H	C27H46O7S	-1.20498	14298.5	21694.9	21886.1	29769	29402.4	6049.8	37966.1	2.8649e-07	11070.8	46086.4	44749.9	2.8649e-07	178.984	2.8649e-07	2.8649e-07	2.8649e-07	2.8649e-07	139909	42831.9	72801.6	38628.8	233412	128739	2.8649e-07	2.8649e-07	2.8649e-07	2.8649e-07	2.8649e-07	2.8649e-07
4.56_107.0492m/z	107.049	4.55885	neg	Enol-3-Ethyl-1,2-cyclopentanedione	HMDB0031223	87504			62752	21835-01-8	JHWFWLUAUPZUCP-UHFFFAOYSA-N	Organic oxygen compounds	Organooxygen compounds	Carbonyl compounds	**	48	0	M-H2O-H	C7H10O2	-8.31192	786.477	664.61	656.934	634.863	685.349	854.321	651.972	560.72	831.649	864.986	944.049	290.368	481.906	406.299	114.335	44.9847	247.934	547.945	980.716	739.064	1064.05	611.243	968.75	370.747	886.206	183.749	356.554	425.074	196.172
4.60_277.0326m/z	277.033	4.59835	neg	cis-Coutaric acid	HMDB0034620	90083			69968525	67920-37-0	INYJZRKTYXTZHP-UTCJRWHESA-N	Phenylpropanoids and polyketides	Cinnamic acids and derivatives	Hydroxycinnamic acids and derivatives	**	48	0	M-H2O-H	C13H12O8	-9.34637	36483.3	34401.3	34657.5	35230.9	34038.9	30740.3	30816.2	35687.7	35278.2	32448.6	23286.8	34791.2	38372.4	39403.5	35544.1	37419.6	36005.3	35311.2	23100.4	34626.5	22844.9	34237.1	22152.7	35796.4	31705.8	33579.5	35829.3	37971	38694.3
0.92_321.0696n	322.077	0.924617	pos	Beta-Citryl-L-glutamic acid	HMDB0013220				21125622	69281-09-0	GAQNUGISBQJMKO-UHFFFAOYSA-N	Organic acids and derivatives	Carboxylic acids and derivatives	Amino acids, peptides, and analogues	*	47.9	44.8	M+H, M+Na	C11H15NO10	-0.0080689	2904.98	3440.58	3073.01	2866.39	2596.66	4683.41	1046.66	2116.94	2601.12	3967.73	1372.7	4416.16	2219.91	13348.3	13277.3	1585.99	1053.96	621.363	579.844	14132.4	990.159	6819.69	818.119	5020.56	486.561	922.487	1042.87	970.516	557.578
1.41_120.0809m/z	120.081	1.4146	pos	Tyramine	HMDB0000306	60		C00483	5610	51-67-2	DZGWFCGJZKJUFP-UHFFFAOYSA-N	Benzenoids	Benzene and substituted derivatives	Phenethylamines	**	47.9	0	M+H-H2O	C8H11NO	1.06077	266.629	295.223	209.357	214.131	194.322	217.935	239.326	278.986	249.565	276.246	212.274	275.364	227.697	267.696	213.153	242.658	306.345	211.057	151.711	273.903	239.409	227.285	197.562	275.606	238.163	268.616	276.902	208.67	223.578
10.66_204.1382m/z	204.138	10.665	pos	Ibuproxam	HMDB0253336				68704		BYPIURIATSUHDW-UHFFFAOYSA-N	Lipids and lipid-like molecules	Prenol lipids	Monoterpenoids	*	47.9	42.4	M+H-H2O	C13H19NO2	-0.442918	12123.3	10477.2	13252.2	13007.4	14726.7	14957.1	16826.8	17816.9	16161.7	14359.3	12901.7	12222.9	11435.8	13257.6	14427.4	13309.2	13210.7	10743.4	10307	12964.9	11525.6	10673.9	12765.3	14575.8	16317.1	15861.9	16050.1	15368.5	16792.2
10.78_282.2790m/z	282.279	10.7767	pos	3-Dehydrosphinganine	HMDB0001480	3428	LMSP01020002	C02934	439853	16105-69-4	KBUNOSOGGAARKZ-KRWDZBQOSA-N	Organic oxygen compounds	Organooxygen compounds	Carbonyl compounds	**	47.9	0.243	M+H-H2O	C18H37NO2	-0.636912	55697	54080.7	56549.9	59791.8	61725.8	73438.6	75737.8	67415.2	67234.3	55130.4	56006.9	54489.2	54922.1	54559.7	60859.7	58845	60006.9	52927.6	52884.7	55904.2	54443.8	53218.4	54198	62579.9	65571.7	67889.9	67384.5	66147.8	69337.8
14.84_409.3108m/z	409.311	14.8425	neg	gamma-Tocotrienol	HMDB0012958		LMPR02020057	C14155	5282349	14101-61-2	OTXNTMVVOOBZCV-WAZJVIJMSA-N	Lipids and lipid-like molecules	Prenol lipids	Quinone and hydroquinone lipids	**	47.9	0	M-H	C28H42O2	-0.931155	3386.15	2076.62	3453.59	3147.16	2969.48	3487.67	2396.58	3193.66	3843.14	2869.07	2877.5	3278.34	2357.3	3931.12	3473.86	2543.35	3156.77	3096.55	3304.53	3390.12	2505.3	3687.94	1979.67	3497.85	3579.04	3814.38	3695.54	3627.47	2427.59
4.17_220.0610m/z	220.061	4.16788	neg	8-Methoxyquinolin-2(1H)-one	HMDB0247449				3585266		CRFVOPJWKSACNO-UHFFFAOYSA-N	Organoheterocyclic compounds	Quinolines and derivatives	Quinolones and derivatives	*	47.9	44.9	M+FA-H	C10H9NO2	-3.00772	583.54	419.135	543.045	546.092	698.036	248.024	1479.54	79.7361	796.5	940.404	676.898	54.7268	334.869	160.186	184.359	50.4246	145.758	152.409	120.62	133.957	876.07	722.281	223.085	187.557	4174.1	43.2565	783.449	737.183	112.025
4.44_269.0429m/z	269.043	4.44153	neg	2,4',5,7-Tetrahydroxyflavanone	HMDB0040314	94835			21932272	58124-18-8	NFENYLPEYDNIMO-UHFFFAOYSA-N	Phenylpropanoids and polyketides	Flavonoids	Hydroxyflavonoids	**	47.9	0	M-H2O-H	C15H12O6	-9.284	6685.56	6594.35	6533.97	7551.58	6603.93	1140.22	3927.94	2562.96	1189.8	1439.76	3843.78	17473	14152.2	10651.8	3328.69	4078.45	8215.23	313.305	7999.57	1188.41	2651.76	1256.06	7259.72	13631.5	12069.4	11273.9	14616.2	8771.25	5677.33
6.66_264.2322m/z	264.232	6.65643	pos	Ginsenoyne J	HMDB0040373	94885			131752800	141947-41-3	AZYMFOSYSFSUMW-QLJIQFCGSA-N	Lipids and lipid-like molecules	Fatty Acyls	Fatty alcohols	*	47.9	42.1	M+NH4	C17H26O	-0.114573	77.3723	138.714	139.265	111.789	175.225	6761.73	6888.38	10826.1	5414.53	6189.77	8932.58	4079.88	5959.69	10871	9683.23	8495.84	9811.66	7626.97	7022.86	10410.8	4329.09	1797.59	10287.1	11374.7	10717.6	9871.63	11016.4	21338.9	12213.8
10.47_384.3833m/z	384.383	10.4657	pos	Behenoyl-EA		3727	LMFA08040052		3023585	94109-05-4	XHFWUECSNJWBJU-UHFFFAOYSA-N	Lipids and lipid-like molecules	Fatty Acyls	Fatty amides	*	47.7	44.5	M+H	C24H49NO2	-0.712439	46117.5	46660.3	52061	52067.3	50175.6	46885	49329.8	50962.3	54244.9	46067.9	45091.1	48576.2	46358.1	42199.7	50506.7	53439.4	50501.3	45276.8	44288.6	47891.5	47046.2	49269.2	47363.5	56016.9	56769	60225.1	57089.4	51737.9	60959.8
12.00_297.2400m/z	297.24	12.0012	pos	12,13-EpOME	HMDB0004702	63352	LMFA02000038	C14826	5356421		CCPPLLJZDQAOHD-FLIBITNWSA-N	Lipids and lipid-like molecules	Fatty Acyls	Fatty acids and conjugates	**	47.7	0	M+H	C18H32O3	-8.06132	2183.24	2420.89	2553.42	3012.01	2984.15	5860.62	5389.61	4689.93	4259	3146.43	2516.48	2491.12	1923.88	2100.85	2515.15	1989.05	2668.1	2152.05	2537.82	2156.59	2371.19	2118.1	1917.25	3239.23	2733.83	3110.85	3140.02	3007.52	3768.18
4.03_443.1204m/z	443.12	4.03293	neg	Taraxacoside	HMDB0030055	86692			131750952	98449-40-2	ZNBBYALXAQXHJE-UHFFFAOYSA-N	Organic oxygen compounds	Organooxygen compounds	Carbohydrates and carbohydrate conjugates	**	47.7	0	M+FA-H	C18H22O10	2.34687	1935.18	1952.05	2079.29	1741.12	1585.09	597.074	11973.6	2090.11	3118	3243.58	3852.22	1203.22	878.419	1245.86	2372.19	358.915	991.641	561.614	1540.36	952.979	2891.93	969.27	1014.39	755.071	1879.17	818.652	2980.92	802.355	1580.54
1.05_144.1018m/z	144.102	1.05462	pos	(R)-1-Methylpiperidine-2-carboxylic acid	HMDB0242107				11286529		BPSLZWSRHTULGU-ZCFIWIBFSA-N	Organic acids and derivatives	Carboxylic acids and derivatives	Amino acids, peptides, and analogues	*	47.6	43.7	M+H	C7H13NO2	-0.432354	8868.6	10034.8	8027.72	7879.99	9470.31	6976.42	6850.98	10791.2	9451.1	7585.12	7602.73	8072.43	9159.17	9477.07	10205.8	6842.37	5689.38	5025.38	7694.77	8923.58	5962.61	9959.45	6917.02	7060.27	8377.62	7268.43	7505.6	8499.18	8299.74
11.41_678.3982m/z	678.398	11.4071	neg	OON-PE			LMGP20020038		134812368		ZYICSGMYRNCLFZ-ASYYJWOLSA-N	Lipids and lipid-like molecules	Glycerophospholipids	Oxidized glycerophospholipids	*	47.6	47	M+FA-H	C32H60NO9P	-0.934329	12540.1	17618.7	17604.8	24477.6	24400.5	7856.9	24678.2	2774.52	12979.1	20623.4	23114.6	2630.45	1000.04	181.52	2.8649e-07	2.8649e-07	2.8649e-07	36329.8	19800.3	25329.1	29220.8	40874.9	45646.2	1003.55	451.715	452.697	859.231	2.8649e-07	2.8649e-07
14.25_256.2269m/z	256.227	14.2544	pos	Curcumadiol	HMDB0038136	92878			5316212	31946-48-2	FNMDHMSGEIODFP-UHFFFAOYSA-N	Lipids and lipid-like molecules	Prenol lipids	Sesquiterpenoids	*	47.6	43.1	M+NH4	C15H26O2	-1.02564	76102.2	70886.8	68834.2	70096.4	67872.8	69810.6	64724.3	76415.2	83386.2	56069.1	71048	78516.1	75643.4	75164.9	77313.9	70265.9	68511.5	73382.7	66704.7	64638.3	57212.1	57096.4	69469	67493.9	67077.7	75574.2	67921.3	72223.2	90050
9.22_460.2693m/z	460.269	9.21818	pos	Cinobufagin	HMDB0250266				633349		SCULJPGYOQQXTK-UHFFFAOYSA-N	Lipids and lipid-like molecules	Steroids and steroid derivatives	Steroid lactones	**	47.6	0	M+NH4	C26H34O6	-0.213681	12870.5	16924.8	16520.2	14891.9	15328.5	17646.9	15203.9	15508.3	14153.5	10343.6	10991.9	15189.8	12679.9	22272.8	11286.1	18906.9	11911.7	7414.35	7322.7	13066.3	13024.6	10666.3	22385.1	18981	14002.7	15729.4	19367.7	11263.9	10791.9
11.36_734.4250m/z	734.425	11.3562	neg	OHODA-PE			LMGP20020050		134812380		SMSZPFZNQHLLTD-QPZFSPNMSA-N	Lipids and lipid-like molecules	Glycerophospholipids	Oxidized glycerophospholipids	*	47.4	40.4	M+FA-H	C35H64NO10P	-0.0297391	13799.9	13942.4	19360.3	24967.8	22611.2	5252.43	33654.1	2.8649e-07	9729.57	25154.4	26446.4	431.655	2.8649e-07	2.8649e-07	2.8649e-07	2.8649e-07	2.8649e-07	35371.3	19295.6	27768	26436.9	43077.4	48579.4	312.455	2.8649e-07	2.8649e-07	183.983	2.8649e-07	2.8649e-07
4.87_209.0937m/z	209.094	4.86578	pos	10-Methyloxecan-2-one		97385	LMFA07040026		566646		SAMJSVOFANTIOD-UHFFFAOYSA-N	Lipids and lipid-like molecules	Fatty Acyls	Fatty esters	*	47.4	41.4	M+K	C10H18O2	-0.996267	9793.67	9031.77	8372.79	8437.95	7901.14	8041.94	10934.9	10043.4	10145.4	8547.15	8964.07	8933.13	8967.51	9551.7	9659.44	9642.41	9973.97	9453.76	8636.14	8894.26	7905.9	8015.57	7731.41	8448.49	9225.56	10127.2	9672.03	7746.18	10272.9
1.31_199.0718m/z	199.072	1.30653	neg	1-(2-Hydroxyethoxy)methyl-5-methyluracil	HMDB0247200				72358		ATKOZYBRBNGECU-UHFFFAOYSA-N	Organoheterocyclic compounds	Diazines	Pyrimidines and pyrimidine derivatives	**	47.3	13.6	M-H	C8H12N2O4	-3.22103	1786.59	1638.51	1571.97	1640.36	1604.81	884.151	805.666	392.597	833.994	851.552	1522.02	1178.77	2954.69	1214.32	985.03	1023.83	1254.68	558.655	2385.94	540.48	2176.9	688.393	4256.59	5595.15	805.467	1153.72	1946.73	3118.6	1751.78
1.48_167.0344m/z	167.034	1.48332	neg	p-Hydroxymandelic acid	HMDB0000822	5785		C11527	328	1198-84-1	YHXHKYRQLYQUIH-UHFFFAOYSA-N	Benzenoids	Phenols	1-hydroxy-2-unsubstituted benzenoids	**	47.3	0	M-H	C8H8O4	-3.69986	217.791	122.979	183.525	166.319	162.752	42.4525	77.9886	20.8314	51.7125	41.7753	72.3948	199.745	395.166	436.966	370.741	186.677	130.18	19.737	137.975	19.7772	203.088	51.0026	78.8253	495.425	154.844	313.18	641.548	278	276.157
3.67_227.1032m/z	227.103	3.66538	neg	Pyroglutamylvaline	HMDB0094651	452554			152416	21282-10-0	DTSWLLBBGHRXQH-XPUUQOCRSA-N	Organic acids and derivatives	Carboxylic acids and derivatives	Amino acids, peptides, and analogues	*	47.3	43.2	M-H	C10H16N2O4	-2.24455	2062.21	2257.17	1966.46	2054.14	2092.02	2855.26	1391.07	1434.21	1501.28	2118.68	3265.31	1742.75	2128.92	1902.33	887.376	1216.7	1348.81	1888.42	3087.97	1540.65	3211.07	2257.09	4817.95	4393.51	768.8	1312.67	1754.86	3626.25	1745.84
1.41_232.1404m/z	232.14	1.4146	pos	Glycyl-Arginine	HMDB0028835				333414		JLXVRFDTDUGQEE-UHFFFAOYSA-N	Organic acids and derivatives	Carboxylic acids and derivatives	Amino acids, peptides, and analogues	*	47.2	41.7	M+H	C8H17N5O3	-0.210624	449.73	548.732	588.224	525.569	548.012	174.349	251.646	105.575	683.218	165.514	2397.25	2.8649e-07	2.8649e-07	2.8649e-07	2.8649e-07	81.3989	2.8649e-07	113.463	4247.54	66.1202	1576.57	22.2536	4148.43	26.567	2.8649e-07	2.8649e-07	2.8649e-07	2.8649e-07	2.8649e-07
10.11_544.2655m/z	544.265	10.1116	neg	LysoPE(0:0/20:5(5Z,8Z,11Z,14Z,17Z))	HMDB0011489	62277	LMGP02050053		53480938		MMHCCHGAKPRCIO-KOYQJJOGSA-N	Lipids and lipid-like molecules	Glycerophospholipids	Glycerophosphoethanolamines	**	47.2	0	M+FA-H	C25H42NO7P	-5.26505	11781.6	10458.2	10530.2	14247.3	14684.2	9187.63	5560.49	10455.5	5041.07	9211.66	6475.73	9581.07	10213.1	10520.7	9705.43	6870.44	8693.19	37663.9	5299.83	16912.4	9757.14	34628.5	8220.45	6689.57	17799.7	7037.03	12544.3	5117.2	9418.81
10.14_361.2733m/z	361.273	10.1437	pos	METENEPROST	HMDB0254509				3028542		WMLGLMGSFIXSGO-UHFFFAOYSA-N	Lipids and lipid-like molecules	Fatty Acyls	Fatty acids and conjugates	**	47.2	0	M+H-H2O	C23H38O4	-1.13551	823.675	1089.87	1392.89	1174.96	1359.93	1489.92	857.983	1181.01	943.71	752.115	872.69	1150.69	1006.12	761.825	907.465	942.138	947.245	2463.84	1146.18	2148.93	943.445	2295.41	1192.53	941.996	1282.18	935.836	866.203	1047.85	920.565
10.49_259.1650m/z	259.165	10.4909	pos	Hernandulcin	HMDB0037906				3504251		HYQNKKAJVPMBDR-UHFFFAOYSA-N	Lipids and lipid-like molecules	Prenol lipids	Sesquiterpenoids	**	47.2	0	M+Na	C15H24O2	-7.95392	6743.54	7585.67	7575.22	10656.8	9935.74	6835.5	7999.12	7320.63	9110.24	7135.78	5488.49	6409.53	9076.34	7117.98	8650.77	7533.46	10237.1	7202.6	8143.38	7541.23	6667.45	8400.03	6301.03	8183.16	8306.36	8699.71	8638.75	8351.4	11815.8
10.71_684.4090m/z	684.409	10.7112	neg	Enniatin B	HMDB0251813				3227		MIZMDSVSLSIMSC-UHFFFAOYSA-N	Organic acids and derivatives	Peptidomimetics	Depsipeptides	*	47.2	44.4	M+FA-H	C33H57N3O9	2.12251	38440.9	49584.5	55272.4	71566.9	65387.4	13944.6	76054.9	5993.34	29815.7	48175.1	87068.7	6247.03	3253.09	882.081	2.8649e-07	2.8649e-07	265.606	118433	77709	79187.9	107472	210962	182418	1022.22	1448.71	793.964	2056.63	552.539	276.432
2.37_295.1288m/z	295.129	2.36602	pos	L-gamma-Glutamyl-beta-phenyl-beta-L-alanine	HMDB0038514	93191			131752386	10275-84-0	IDPGQVFKQDLMJA-UHFFFAOYSA-N	Organic acids and derivatives	Carboxylic acids and derivatives	Amino acids, peptides, and analogues	**	47.2	0.925	M+H	C14H18N2O5	-0.326711	1468.45	1476.43	1589.98	1335.95	1604.81	727.217	1639.71	438.807	1829.03	887.566	3667.05	1289.46	1685.96	1618.54	287.235	406.264	1831.85	344.204	2890.19	845.27	2315.78	477.646	5204.77	1935.38	473.783	646.647	1019.4	1332.97	407.541
3.97_767.3455m/z	767.345	3.9706	pos	Grazoprevir	HMDB0252939				72535808		OBMNJSNZOWALQB-UHFFFAOYSA-N	Organic acids and derivatives	Carboxylic acids and derivatives	Amino acids, peptides, and analogues	*	47.2	51.8	M+H	C38H50N6O9S	2.89259	16086	19235.3	20300.1	23668.8	22496.1	41201.1	14091.2	21422.4	18757.1	27863.4	31908.8	19812.9	20277.1	4691.83	12470	18145.2	14869.8	26976.6	21905.3	18368.4	32518.6	39952.2	19282.9	19456.5	10261.3	26925.1	13338.8	20311.8	8666.06
3.59_187.0633n	188.071	3.59377	pos	Indoleacrylic acid	HMDB0000734	5702			5375048	29953-71-7	PLVPPLCLBIEYEA-AATRIKPKSA-N	Organoheterocyclic compounds	Indoles and derivatives	Indoles	*	47.1	37.3	M+H, M+NH4	C11H9NO2	-0.149817	11658.6	12218	12443.1	14447.5	15102.9	3422.76	6046.65	5080.88	6859.06	5468.89	12854.9	6585.24	4666.77	4106.61	49798.2	36075.9	12729.8	3483.75	16519.9	6084.97	12848.5	3271.87	30544.5	13210.6	7941.92	12405.2	12965	7178.51	29491.3
4.92_373.2132m/z	373.213	4.91847	pos	D-Tetrahydropalmatine	HMDB0250799	84992			5417	2934-97-6	AEQDJSLRWYMAQI-UHFFFAOYSA-N	Alkaloids and derivatives	Protoberberine alkaloids and derivatives	Unclassified	**	47.1	0	M+NH4	C21H25NO4	2.98671	670.184	498.555	815.162	457.312	897.973	131.114	141.259	568.849	42.5106	146.424	81.9664	1508.1	1163.89	1170.63	1077.25	1087.71	1375.25	197.352	335.421	2.8649e-07	342.54	36.3634	244.123	1379.03	1110.32	917.295	1088.46	1128.66	846.204
1.83_163.0612m/z	163.061	1.82775	pos	2(R)-Hydroxyadipic acid	HMDB0000368	5357			9855559	77252-44-9	OTTXIFWBPRRYOG-SCSAIBSYSA-N	Lipids and lipid-like molecules	Fatty Acyls	Fatty acids and conjugates	**	47	0	M+H	C6H10O5	6.7838	87.6287	150.648	97.52	124.523	112.298	51.4537	86.8897	94.6111	63.7039	61.486	71.5148	113.805	124.339	114.919	158.117	98.9947	184.954	95.5056	126.545	69.4561	94.9117	123.508	67.5564	103.104	143.687	130.655	171.131	120.941	161.794
10.84_568.2677m/z	568.268	10.8439	neg	PS(22:6(4Z,7Z,10Z,13Z,16Z,19Z)/0:0)		78840	LMGP03050013		52926281		FZUFCKYWYUGORZ-SLSDLOGTSA-N	Lipids and lipid-like molecules	Glycerophospholipids	Glycerophosphoserines	*	47	41.5	M-H	C28H44NO9P	-0.666909	80883.2	70248.9	66721.1	78335.7	73013.8	100021	103739	95403.2	106757	94856	88168.9	54064.1	64997.9	67268.2	59876.4	64549	56346.6	82678.8	92952.7	107431	86079.9	87548.6	82191.8	61493.2	65095.4	53936.2	61800	74252.3	69233.8
12.34_311.2551m/z	311.255	12.345	pos	Glyceryl palmitoleate	HMDB0243951				3377134		KVYUBFKSKZWZSV-UHFFFAOYSA-N	Lipids and lipid-like molecules	Glycerolipids	Monoradylglycerols	**	47	0	M+H-H2O	C19H36O4	-9.04641	3229.13	3084.16	3816.03	5401.72	5443.83	12323.5	11510.9	11423.8	8096.52	5453.87	2009.5	2603.79	2173.65	3123.73	4525.45	2069.44	2396.68	1979.08	2079.92	3676.18	2626.37	3231.69	3080.19	4139.23	4724.42	5463.57	6520.59	5973.85	6789.67
2.13_148.0524n	166.086	2.12973	pos	Cinnamic acid	HMDB0000567			C10438	5372954	102-94-3	WBYWAXJHAXSJNI-SREVYHEPSA-N	Phenylpropanoids and polyketides	Cinnamic acids and derivatives	Cinnamic acids	*	47	37.4	M+H-H2O, M+NH4	C9H8O2	0.0418579	7761.58	10099.3	8939.7	7813.33	9850.1	3280.19	4101.19	2803.24	4387.66	3552.45	11853.2	6359.57	4295.28	4467.01	38218.3	24101.8	8401.73	3508.44	10648.9	3837.35	9521.34	2924.65	25426.9	9152.78	4839.11	6111.66	8307.19	3996.87	20802.7
3.97_356.1822m/z	356.182	3.96778	neg	Val-pro-pro	HMDB0253034				18232492		DOFAQXCYFQKSHT-UHFFFAOYSA-N	Organic acids and derivatives	Carboxylic acids and derivatives	Amino acids, peptides, and analogues	*	47	41.3	M+FA-H	C15H25N3O4	-1.58521	1683.2	1506.86	1712.59	1265.85	1140.19	197.896	2276.68	2.8649e-07	989.033	85.2334	10187.5	2.8649e-07	2.8649e-07	435.174	2.8649e-07	52.8348	38.7124	2.8649e-07	5893.42	2.8649e-07	5332.9	2.8649e-07	6129.82	312.226	2.8649e-07	129.798	319.214	2.8649e-07	2.8649e-07
10.85_570.2826m/z	570.283	10.8467	pos	PS(20:3(8Z,11Z,14Z)/0:0)		78849	LMGP03050022		52926290		FTZJCZOBXWCRPG-YLXGIGILSA-N	Lipids and lipid-like molecules	Glycerophospholipids	Glycerophosphoserines	*	46.9	43.7	M+Na	C26H46NO9P	4.30302	49634.2	53855	41453	47748.7	52224.1	63273.3	66345.3	64469	64905.1	54321	52165.4	47372.3	53177.1	53360.9	51926.4	47708	41197.7	53710.1	61115.5	68136.6	59009.3	58966.6	68067.3	44507.1	42364.2	45173.4	43597.1	46499.2	45781.7
11.14_211.1691m/z	211.169	11.1356	pos	Methyl (2E,6Z)-dodecadienoate	HMDB0031014	87347	LMFA07010930		6438202	28369-22-4	IYSZVOVZPVKXIJ-OFALOCIGSA-N	Lipids and lipid-like molecules	Fatty Acyls	Fatty acid esters	**	46.9	0	M+H	C13H22O2	-0.76885	1322.52	1280.74	1240.31	1153.53	1323.57	1945.02	1816.33	1664.27	1573.84	922.242	1244.64	1082.04	1002.9	1111.72	1182.56	1361.26	1252.1	1160.63	944.753	1168.22	961.823	970.548	1013.29	1271.87	1335.77	1541.07	1325.32	1449.31	1460.98
4.50_186.1129m/z	186.113	4.5021	neg	7-oxo-8-amino-nonanoic acid			LMFA01060168	C01092	173		GUAHPAJOXVYFON-UHFFFAOYSA-N	Lipids and lipid-like molecules	Fatty Acyls	Fatty Acids and Conjugates	*	46.9	42.5	M-H	C9H17NO3	-3.824	4098.22	3348.04	3520.22	2762.04	3325.89	4488.34	3125.75	3342.68	3603.1	2290.05	1891.7	5827.63	2536.85	3990.25	3285.4	3227.99	3439.22	2678.86	2304.31	2885.78	3061.23	3524.61	2528.74	2737.74	3111.71	2432.77	2928.9	3958.82	3187.54
5.19_148.0756m/z	148.076	5.1925	pos	3-Pyridinebutanoic acid	HMDB0001007	5937			114	477251-67-5	MFYZACBRKCFXDV-UHFFFAOYSA-N	Organoheterocyclic compounds	Pyridines and derivatives	Unclassified	*	46.9	37.4	M+H-H2O	C9H11NO2	-0.305693	5313.81	6505.3	6439.81	5861.63	5406.17	3811.55	2259.7	3290.71	4634.43	2204.52	6834.58	15121.8	1323.02	11034.7	15296.8	8675.13	10337	2121.22	3291.58	4054.57	5093.83	5351.1	4165.94	3468.45	6790.52	10431.9	3989.22	3193.25	1134.34
0.73_361.1576m/z	361.158	0.73095	pos	N-(1-Deoxy-1-fructosyl)tyrosine	HMDB0037845	92653			131752248	34393-22-1	QLJKHQIODQKMNW-VJDSNFAGSA-N	Organic acids and derivatives	Carboxylic acids and derivatives	Amino acids, peptides, and analogues	**	46.8	0	M+NH4	C15H21NO8	-8.5279	4880.6	7318.5	4086.47	5989.88	5649.33	2.8649e-07	7193.24	7349.29	4882.21	2.8649e-07	2.8649e-07	13765	6006.36	27697.7	27720.3	20485.7	105225	2.8649e-07	2.8649e-07	3913.83	2.8649e-07	2.8649e-07	2.8649e-07	17932.9	65480.7	11031.9	27088.2	4292.7	28901.2
11.56_269.2118m/z	269.212	11.5558	neg	(+/-)-Dihydrofarnesol	HMDB0032218				439223	51411-24-6	OOOOFOPLSIWRAR-UHFFFAOYSA-N	Lipids and lipid-like molecules	Prenol lipids	Sesquiterpenoids	**	46.8	0	M+FA-H	C15H28O	-1.70274	4398.08	4215.73	3744.1	3574.22	3922.57	3639.15	3788.05	2679.56	4198.81	3872.18	2762.35	2765.84	4470.97	2738.5	3681.15	3558.26	2978.75	3783.44	2899.78	3551.68	3312.29	3680.18	3197.01	3224.43	3950	3387.52	3710.77	4532.86	3165.28
3.42_145.0498m/z	145.05	3.41558	neg	Adipic acid	HMDB0000448	115	LMFA01170048	C06104	196	124-04-9	WNLRTRBMVRJNCN-UHFFFAOYSA-N	Lipids and lipid-like molecules	Fatty Acyls	Fatty acids and conjugates	**	46.8	0	M-H	C6H10O4	-5.70379	1701.88	1616.45	1650.09	1338.46	1388.75	1384.57	1564.96	1515.15	1336.23	1168.42	1402.38	1452.6	1800.85	1763.79	1694.97	1657.08	1407.18	1780.67	1499.96	1390.28	1776.69	1406.2	1084.25	1511.45	1611.35	1343.44	1767.86	1696.14	1540.56
5.63_255.0651m/z	255.065	5.62857	pos	Protosappanin A	HMDB0256874						MUKYVRVYBBYJSI-UHFFFAOYSA-N	Organic oxygen compounds	Organooxygen compounds	Ethers	**	46.8	0	M+H-H2O	C15H12O5	-0.2115	238.013	269.248	243.675	260.431	311.624	87.9524	418.333	249.711	225.381	563.082	188.412	25.0866	249.532	12.8004	14.4242	2.8649e-07	35.0533	236.469	95.7277	223.77	585.388	303.977	34.0523	81.6081	2054.39	2.8649e-07	198.325	123.614	15.4136
5.26_190.0498m/z	190.05	5.26323	pos	2-Hydroxyquinoline-3-carboxylic acid	HMDB0245167	449258			332488		XOQQVKDBGLYPGH-UHFFFAOYSA-N	Organoheterocyclic compounds	Quinolines and derivatives	Quinoline carboxylic acids	**	46.7	0	M+H	C10H7NO3	-0.410818	465.616	391.172	429.551	343.709	377.991	435.004	470.422	450.949	448.194	233.097	433.575	386.27	294.353	350.316	408.206	468.009	431.435	448.505	424.704	368.03	388.532	251.63	318.87	273.709	376.353	382.306	396.562	348.925	482.122
1.41_288.2029m/z	288.203	1.4146	pos	Isoleucyl-Arginine	HMDB0028901				9900561		HYXQKVOADYPQEA-UHFFFAOYSA-N	Organic acids and derivatives	Carboxylic acids and derivatives	Amino acids, peptides, and analogues	**	46.6	0	M+H	C12H25N5O3	-0.333394	943.806	1134.17	863.829	877.78	1047.29	1282.96	859.884	515.242	1145.79	571.273	3146.75	269.975	671.907	945.866	123.153	535.114	151.212	534.608	2113.75	953.825	2870.64	963.803	4520.38	657.796	477.074	545.386	1204.53	812.365	536.595
11.27_283.2629m/z	283.263	11.2685	pos	Petroselinic acid		3553	LMFA01030066	C08363	5281125		CNVZJPUDSLNTQU-SEYXRHQNSA-N	Lipids and lipid-like molecules	Fatty Acyls	Fatty Acids and Conjugates	*	46.6	36.4	M+H	C18H34O2	-0.793009	2750.63	2986.09	3018.89	3126.9	3502.34	4572.76	4073.32	3203.17	3598.49	2530.07	2857.18	2931.09	3128.69	3114.61	2933.87	3225.29	2813	2583.64	3070.44	2843.49	2708.14	2691.87	2771.66	3359.55	2956.34	3433.2	3443.35	5186.43	3862.26
11.38_416.2802m/z	416.28	11.3775	neg	Docosahexaenoyl Ethanolamide	HMDB0013658	36744	LMFA08040009		5283451	162758-94-3	GEEHOLRSGZPBSM-KUBAVDMBSA-N	Organic nitrogen compounds	Organonitrogen compounds	Amines	**	46.6	0	M+FA-H	C24H37NO2	-1.17689	942.569	1044.66	984.304	832.986	1011.15	4693.86	3093.01	1640.36	2498.77	1251.81	2875.99	2.8649e-07	2.8649e-07	2.8649e-07	2.8649e-07	2.8649e-07	2.8649e-07	902.38	2545.71	1213.3	1584.33	1248.65	3405.72	2.8649e-07	2.8649e-07	2.8649e-07	2.8649e-07	2.8649e-07	2.8649e-07
3.54_132.0444m/z	132.044	3.5423	pos	5,6-Dihydroxyindole	HMDB0004058	7009		C05578	114683	3131-52-0	SGNZYJXNUURYCH-UHFFFAOYSA-N	Organoheterocyclic compounds	Indoles and derivatives	Hydroxyindoles	**	46.6	0	M+H-H2O	C8H7NO2	0.372824	124.78	195.283	141.412	133.338	134.433	147.295	326.643	119.932	226.611	261.086	159.907	35.2279	151.889	13.1886	19.1007	34.2087	74.1901	134.44	84.1875	241.168	352.272	310.403	46.5414	99.9414	854.305	38.0168	104.416	83.9081	44.8939
4.55_417.0564m/z	417.056	4.54923	neg	betalamate	HMDB0304273				74413981		YQDKULBMDMPFLH-UHFFFAOYSA-L	Alkaloids and derivatives	Betalains	Unclassified	*	46.6	45.4	2M-H	C9H7NO5-2	-2.85844	5724.66	5041.01	4684.03	4587.68	4971.44	5190.32	5108.45	1419.95	5767.17	4879.73	23036.3	1049.39	758.525	1540.29	739.162	2.8649e-07	528.995	2412.59	26813.4	2107.18	17718.6	685.84	47202.3	1736.97	1472.5	273.555	2677.79	325.962	747.685
1.55_247.1291m/z	247.129	1.55002	pos	gamma-Glutamylvaline	HMDB0011172	62020			7015683	2746-34-1	AQAKHZVPOOGUCK-XPUUQOCRSA-N	Organic acids and derivatives	Carboxylic acids and derivatives	Amino acids, peptides, and analogues	**	46.5	0	M+H	C10H18N2O5	1.05871	214.338	208.885	209.54	282.028	236.856	246.169	247.401	65.3499	206.441	226.406	360.753	86.4456	253.605	178.037	24.2969	187.331	57.3804	170.242	559.174	109.254	268.591	183.821	534.217	336.708	97.07	102.681	100.154	399.044	74.1728
1.62_157.0608m/z	157.061	1.61948	pos	6-Hydroxynicotinic acid	HMDB0002658	3264		C01020	72924	5006-66-6	BLHCMGRVFXRYRN-UHFFFAOYSA-N	Organoheterocyclic compounds	Pyridines and derivatives	Pyridinecarboxylic acids and derivatives	**	46.5	0	M+NH4	C6H5NO3	-0.0597581	223.418	276.95	232.644	219.147	201.945	167.55	139.599	174.355	164.885	181.635	232.622	206.83	226.168	274.716	254.61	258.942	221.116	207.797	169.142	207.443	240.983	238.789	176.331	225.416	208.208	246.829	202.091	206.409	222.393
12.16_538.3862m/z	538.386	12.1616	pos	2-Hydroxydocosanoylcarnitine	HMDB0241600						QVDHNULOBQKSAU-UHFFFAOYSA-N	Lipids and lipid-like molecules	Fatty Acyls	Fatty acid esters	**	46.5	0	M+K	C29H57NO5	-1.21851	19437	18256.4	18904.5	17990.3	18649.5	11944.3	10867.7	14022.8	16523.3	13098.8	17281.7	14337.8	17407.4	17085.3	11154.3	16342.6	13941.1	16190.1	17279.7	14773.9	18561.3	13929.3	14537.3	16277.5	12351.6	17072.2	14469.7	17127.4	17003
13.21_371.1009m/z	371.101	13.2095	pos	Eszopiclone	HMDB0014546	313997			969472	138729-47-2	GBBSUAFBMRNDJC-INIZCTEOSA-N	Organoheterocyclic compounds	Pyrrolopyrazines	Cyclopyrrolones	*	46.5	55.2	M+H-H2O	C17H17ClN6O3	-2.35909	12532	14116.9	11933	13357.5	14267.1	14917.1	15096	16806.8	14353.7	12718.4	11251.7	13931.7	12013.6	14346.7	13813.3	12159.6	12320.3	10859.9	11552.4	12568.6	12897.1	14026	14150.7	14448.3	13355.1	13659.4	13376.2	13077.1	13126.1
4.55_262.9646m/z	262.965	4.54923	neg	2-(2-carboxy-4-methylthiazol-5-yl)ethyl phosphate	HMDB0304049				53477624		XWECMAHAKFWYNV-UHFFFAOYSA-K	Organoheterocyclic compounds	Azoles	Thiazoles	*	46.5	52	M-H	C7H7NO6PS-3	-4.96516	3920.17	3311.08	3524.16	3307.08	3836.81	3875.62	3109.09	1885.73	4178.88	3145.5	6052.75	1482.06	911.45	1823.73	1094.61	35.005	1117.2	2478.6	7064.85	2148	5171.55	1109.87	8991.83	1968.62	1877.88	621.196	2294.79	737.987	1342.02
8.21_243.1597m/z	243.16	8.2145	neg	1,11-Undecanedicarboxylic acid	HMDB0002327	6622	LMFA01170014		10458	505-52-2	DXNCZXXFRKPEPY-UHFFFAOYSA-N	Lipids and lipid-like molecules	Fatty Acyls	Fatty acids and conjugates	**	46.5	0	M-H	C13H24O4	-1.93064	3262.1	2812.97	2841.29	2470.29	2856.21	2969.61	3735.8	2713.28	3599.39	2557.17	2768.13	4251.34	3954.36	2888.72	2454.52	4093.77	3178.95	3156.18	2566.8	2332.75	2615.24	2674.58	2137.27	2456.15	2478.08	2170.65	2326.73	4011.23	2847.09
11.72_538.4076n	556.441	11.7194	pos	Octaethyleneglycol monododecyl ether	HMDB0246126				123921		YYELLDKEOUKVIQ-UHFFFAOYSA-N	Organic oxygen compounds	Organooxygen compounds	Ethers	*	46.4	35.4	M+NH4, M+Na, M+H	C28H58O9	-0.859777	3.42076e+06	3.01807e+06	3.41848e+06	4.21008e+06	4.09246e+06	2.52611e+06	2.49798e+06	2.71007e+06	4.82967e+06	3.79499e+06	3.80357e+06	3.16168e+06	3.21906e+06	3.26243e+06	3.40993e+06	3.4463e+06	3.48641e+06	2.94918e+06	2.95701e+06	2.86758e+06	2.7272e+06	2.57604e+06	2.86412e+06	3.5086e+06	3.45085e+06	3.94468e+06	3.66686e+06	3.5737e+06	4.90313e+06
12.09_356.1292m/z	356.129	12.0937	neg	3-[Bis(4-methoxyphenyl)methylidene]-1H-indol-2-one	HMDB0258731						KUEYYIJXBRWZIB-UHFFFAOYSA-N	Benzenoids	Benzene and substituted derivatives	Diphenylmethanes	*	46.4	39.4	M-H	C23H19NO3	-0.0635476	5717.37	5162.9	4674.42	4570.36	3464.72	14170.4	8459.83	7344.2	5127.65	7518.72	7520.46	2628.09	3338.94	3783.22	1363.9	1552.47	1549.02	4939.68	5548.4	6155.64	6916.18	10354.4	6629.73	3079.16	2424.4	1322.39	2464.15	2042.74	1476.09
4.67_304.1762m/z	304.176	4.67373	neg	4-Methylpentanoylcarnitine	HMDB0241032						GCKJJXWIYAKHOA-UHFFFAOYSA-N	Lipids and lipid-like molecules	Fatty Acyls	Fatty acid esters	**	46.4	0	M+FA-H	C13H25NO4	-1.52875	532.803	756.98	578.842	721.287	659.998	1111.75	699.918	730.075	998.691	1571.24	1417.05	601.19	491.679	361.88	323.472	410.425	155.85	1295.09	1009.21	1244.03	1085.81	1534.01	951.555	304.375	274.977	348.683	361.861	381.526	164.825
8.94_220.1462m/z	220.146	8.94325	neg	6-n-Octylaminouracil	HMDB0247103				10354234		PFSWASUQURIOOR-UHFFFAOYSA-N	Organoheterocyclic compounds	Diazines	Pyrimidines and pyrimidine derivatives	*	46.4	48.9	M-H2O-H	C12H21N3O2	2.63219	9176.1	9308.76	8325.6	8776.31	10182.9	5731.47	5590.27	5896.9	7709.9	3228.58	6151.06	7267.81	3548.05	7734.09	6676.84	5007.37	4171.94	3614.27	3295.83	4158.04	3712.88	5475	4865.32	4027.37	3767.55	4268.94	4051.85	4506.39	4394.69
9.48_299.1061m/z	299.106	9.48497	pos	10-Hydroxy-3-methoxy-1,3,5,7-cadinatetraen-9-one	HMDB0036456			C09695	3504625	72843-51-7	VMEKKHYIQYOLHA-UHFFFAOYSA-N	Lipids and lipid-like molecules	Prenol lipids	Sesquiterpenoids	**	46.4	0	M+K	C16H20O3	6.37293	883.278	1053.37	1171.68	930.582	1075.97	657.986	1163.14	887.587	1024.38	1269.38	576.156	1265.07	831.051	809.017	939.36	811.152	975.82	630.491	902.009	1139.93	958.769	584.439	734.456	802.308	975.651	987.347	868.127	915.803	1102.29
1.96_279.1008m/z	279.101	1.96352	pos	Glutamylmethionine	HMDB0028825	23687			6426949	4423-22-7	SXGAGTVDWKQYCX-BQBZGAKWSA-N	Organic acids and derivatives	Carboxylic acids and derivatives	Amino acids, peptides, and analogues	**	46.3	0	M+H	C10H18N2O5S	-0.347838	602.221	596.041	720.296	615.151	787.229	578.613	312.048	354.502	416.678	649.972	2550.1	52.1791	73.665	71.0007	99.1807	75.6782	69.4426	521.846	2026.34	341.518	1873.53	482.784	3673.88	77.8157	72.1008	76.0699	87.5219	47.6144	102.494
12.74_270.2788m/z	270.279	12.738	pos	13-Heptadecyn-1-ol	HMDB0013813	85269			557439		DZJZIJZUKAATIV-UHFFFAOYSA-N	Lipids and lipid-like molecules	Fatty Acyls	Fatty alcohols	**	46.3	0	M+NH4	C17H32O	-1.21204	446812	521328	469576	479906	495337	517296	514658	548170	516773	446087	424907	501549	484403	478381	525462	481760	487233	444327	437929	465344	458781	479430	499009	494064	498788	527398	506650	453024	550325
6.80_163.0389m/z	163.039	6.79973	pos	Monomethyl phthalate	HMDB0002130	58100			20392	4376-18-5	FNJSWIPFHMKRAT-UHFFFAOYSA-N	Benzenoids	Benzene and substituted derivatives	Benzoic acids and derivatives	*	46.3	36.7	M+H-H2O	C9H8O4	-0.273353	8176.13	9007.95	9031.27	9002.04	8200.98	8197.72	8555.56	8875.56	8926.17	8603.57	9238.59	8846.15	8542.86	9222.35	8960.9	10125.1	8744.09	8659.46	10707	9621.22	9201.02	9101.5	9881.9	9295.53	9140.72	8964.67	9747.58	8081.5	10118.9
3.49_392.1274m/z	392.127	3.48822	pos	Olopatadine n-oxide	HMDB0060595						TXKZPVWYFNGMCP-LSCVHKIXSA-N	Organic acids and derivatives	Organic sulfuric acids and derivatives	Arylsulfates	*	46.2	42.8	M+K	C21H23NO4	4.22621	63764.4	63811.6	65158.9	68412.6	64640.3	2.8649e-07	2.8649e-07	227.352	1541.39	986.285	2.8649e-07	255328	74892.2	129684	357817	21544.2	153956	2.8649e-07	2.8649e-07	766.877	2.8649e-07	2.8649e-07	2.8649e-07	64285.7	263150	102776	113420	74746.5	166222
4.58_351.0694m/z	351.069	4.57913	neg	4-Methylumbelliferone glucuronide	HMDB0240464			C11584	91553		ARQXEQLMMNGFDU-JHZZJYKESA-N	Phenylpropanoids and polyketides	Coumarins and derivatives	Coumarin glycosides	**	46.2	0	M-H	C16H16O9	-7.879	21631.3	18315.3	20267.7	17772.4	17128.8	19677.9	23311.6	10256.9	24992.5	21609.3	14836.2	2098.87	19166.2	1645.47	1300.73	1748.93	4861.53	11359.4	3231.18	38895.7	28681.2	26448.7	2146.49	9643.86	73386.6	325.85	10151.3	17594.5	2636.85
7.94_342.2636m/z	342.264	7.93682	pos	5-Hydroxydodecanoylcarnitine	HMDB0241303						CNAWLBRCOTWCNV-UHFFFAOYSA-N	Lipids and lipid-like molecules	Fatty Acyls	Fatty acid esters	**	46.2	0	M+H-H2O	C19H37NO5	-0.883576	5171.68	5315.51	5509.46	5497.71	5299	6107.29	12538.9	8098.1	8601.28	5488.86	8893.53	3807.26	4619.41	4434.19	4230.86	4706.52	4068.98	3850.89	7933.11	5370.85	4657.21	6216.49	4465.95	4619.82	4203.79	4215.41	4617.63	4334.31	4302.13
8.17_453.2856m/z	453.286	8.17377	neg	Bile acid	HMDB0249206				303		BHQCQFFYRZLCQQ-UHFFFAOYSA-N	Lipids and lipid-like molecules	Steroids and steroid derivatives	Bile acids, alcohols and derivatives	**	46.2	0	M+FA-H	C24H40O5	-0.460898	2043.18	1454.88	1440.18	1743.91	1821.38	3545.58	5320.63	2163.85	2407.09	3003.29	2243.18	871.589	1178.53	330.948	176.543	1444.04	406.173	1650.1	2123.61	2548.8	3656.61	6168.9	1750.16	685.659	1954.74	956.576	1057.24	1145.88	336.847
1.14_142.0266n	143.034	1.14465	pos	5-Hydroxymaltol	HMDB0032988	88885			70627	1073-96-7	SSSNQLHKSUJJTE-UHFFFAOYSA-N	Organoheterocyclic compounds	Pyrans	Pyranones and derivatives	*	46.1	36	M+H, M+NH4	C6H6O4	-0.0979244	3517.85	3370.32	3206.48	3159.58	3079.55	5003.78	3671.49	4115.4	3738.03	4958.84	4131.59	3044.02	3246.05	2997.51	2819.57	2722.31	2929.97	3813.82	3460.15	5185.38	4502.26	4892.47	4379.98	2761.59	3230.41	3135.07	2768.07	3250.71	2910.3
0.82_262.1281m/z	262.128	0.818533	pos	N-[(2R,3R,4S,6R)-4,6-Dihydroxy-6-methyl-2-[(1R,2R)-1,2,3-trihydroxypropyl]oxan-3-yl]acetamide	HMDB0257998				18628323		GSXAFFVIBNTPTQ-UHFFFAOYSA-N	Organoheterocyclic compounds	Oxanes	Unclassified	**	46	0	M+H-H2O	C11H21NO7	-1.39457	11420.3	13010.6	11809.5	11942.9	10475.1	11336.7	6158.7	19975.3	5693.54	12000.4	13510.4	10938.4	11741.3	8473.85	6505.71	8296.66	11386.4	8868.48	11073.3	18915.5	12241.1	14332.3	10605.6	7574.22	15459.2	10719.6	8645.6	7849.62	6088.06
1.26_218.0665m/z	218.067	1.25862	neg	D-Biopterin	HMDB0000633	5606			444475	13039-62-8	LHQIJBMDNUYRAM-AWFVSMACSA-N	Organoheterocyclic compounds	Pteridines and derivatives	Pterins and derivatives	**	46	0	M-H2O-H	C9H11N5O3	-7.74466	229.564	205.781	217.3	207.718	238.653	278.424	329.743	344.967	145.024	295.475	166.408	327.85	418.888	389.865	75.2543	140.669	229.082	162.427	142.985	99.3236	386.716	872.124	158.816	124.069	357.952	156.164	463.599	410.723	39.7797
10.19_277.1797m/z	277.18	10.1891	pos	Nordihydrocapsiate	HMDB0034779	454234			9817607		BXBVPYSHEOQGHP-UHFFFAOYSA-N	Benzenoids	Phenols	Methoxyphenols	**	46	29.3	M+H-H2O	C17H26O4	-0.504388	3545.34	3025.61	3522.1	3467.27	2987.97	4082.71	4276.86	5515.23	4276.74	2944.44	4111.46	3074.81	3238.99	3072.87	3396.36	3291.42	3454.37	2941.26	3128.1	3364	3208.53	3021.64	3215.54	3912.59	3692.3	3781.37	4744.91	4034.53	4989.59
3.90_395.0947m/z	395.095	3.9008	neg	Asperuloside	HMDB0248667				233330		IBIPGYWNOBGEMH-UHFFFAOYSA-N	Organic oxygen compounds	Organooxygen compounds	Carbohydrates and carbohydrate conjugates	**	46	0	M-H2O-H	C18H22O11	-8.96866	850.924	805.532	898.303	886.118	689.276	1303.58	2897.59	1375.95	3705.38	2098.51	1585.18	2.8649e-07	45.1328	64.7522	2.8649e-07	2.8649e-07	157.806	826.396	1818.4	1967.9	931.974	1740.38	1239.07	0.0560427	221.173	2.8649e-07	2.8649e-07	2.8649e-07	2.8649e-07
4.25_416.2854m/z	416.285	4.25292	pos	N-(R)-[2-(Hydroxyaminocarbonyl)methyl]-4-methylpentanoyl-L-t-butyl-alanyl-L-alanine, 2-aminoethyl Amide	HMDB0258720						LMIQCBIEAHJAMZ-UHFFFAOYSA-N	Organic acids and derivatives	Carboxylic acids and derivatives	Amino acids, peptides, and analogues	*	46	37.3	M+H	C19H37N5O5	-3.13389	12246.3	13976.6	21906.9	19232.3	20331.6	5270.88	5822.94	7552.42	8240.3	6727.75	8551.19	20098.8	22994	16194.1	19553.7	25348.3	22434.1	11037.6	9284.74	11820	9425.33	10361.6	9962.25	20973	19544.8	22059.9	19737.5	19817.5	25790.3
4.73_257.1033m/z	257.103	4.73127	pos	Lumiflavin	HMDB0254201				66184		KPDQZGKJTJRBGU-UHFFFAOYSA-N	Organoheterocyclic compounds	Pteridines and derivatives	Alloxazines and isoalloxazines	*	46	45.2	M+H	C13H12N4O2	-0.145858	294.503	245.629	428.32	335.508	241.021	68.4165	218.922	30.8563	137.803	46.0025	114.526	288.07	245.863	458.673	520.818	3000.41	515.626	33.6664	9.14871	46.4484	57.6404	16.5818	2.8649e-07	1312.53	355.69	256.594	843.597	245.021	544.501
5.04_240.1495m/z	240.15	5.03682	pos	1,3-Di-o-tolylguanidine	HMDB0244162				7333		OPNUROKCUBTKLF-UHFFFAOYSA-N	Benzenoids	Benzene and substituted derivatives	Toluenes	*	46	31.7	M+H	C15H17N3	-0.038251	8584.86	9419.02	10071.4	8182.22	10861.3	212.464	5.21672	0.52002	97.9519	37.5699	36.1705	356.043	93.0828	1933.28	189.211	191183	18011.9	44.792	123.437	3283.21	966.603	168.356	44.7732	18.9402	70.0528	782.701	77.6575	7.68578	2469.93
5.09_297.0976m/z	297.098	5.09273	neg	2-Phenylethanol glucuronide	HMDB0010350	61666		C03033	24862077		HIXLLXLCNONZRH-BYNIDDHOSA-N	Organic oxygen compounds	Organooxygen compounds	Carbohydrates and carbohydrate conjugates	**	46	0	M-H	C14H18O7	-1.33509	1177.15	1215.2	1165.68	1182.07	1203.29	1611.36	2333.79	681.696	1527.79	1040.68	1234.03	203.657	1572.35	78.6231	85.9511	142.932	803.061	378.047	705.495	2361.38	6909.57	2245.47	217.341	969.992	2443.98	2.8649e-07	1209.67	1673.5	212.09
6.05_239.0920m/z	239.092	6.0544	neg	2-Benzyl-5-hydroxymethyl-1,3-dioxolane	HMDB0041506	326514			21895	5694-72-4	ZPENOSKWEKGDCX-UHFFFAOYSA-N	Benzenoids	Benzene and substituted derivatives	Unclassified	**	46	0	M+FA-H	C11H14O3	-2.39979	9399.82	9269.16	9184.98	8172.38	8902.89	8467.65	8274.74	8437.12	8299.48	8587.97	8635.28	8539.33	9560.89	9316.36	9016.78	9717.16	8642.1	9241.63	8891.94	9274.49	8486.42	9550.27	8626.67	8693.18	8339.11	9423.43	9341.36	8779.99	9104.32
8.93_236.1049m/z	236.105	8.93095	neg	4-Hydroxydebrisoquine	HMDB0006468	58417			107669	59333-79-8	AKFURXZANOMQBD-UHFFFAOYSA-N	Organoheterocyclic compounds	Tetrahydroisoquinolines	Unclassified	*	46	36.8	M+FA-H	C10H13N3O	4.39814	52252.6	52019.5	46612.4	50939.6	58178.1	32636.3	32299.4	32967.4	45342.6	19052.6	34760.1	39192.8	20572.4	42878.4	38948.6	28094.6	23656.8	20953.1	18379.3	28420.4	20966.4	31208.3	26036.1	22115.1	21568.8	24896.7	22597.1	27681.7	26919
9.18_309.1704m/z	309.17	9.17668	neg	dinor-12-oxo PDA			LMFA02010018		91746127		SZVNKXCDJUBPQO-DWMAKUKJSA-N	Lipids and lipid-like molecules	Fatty Acyls	Octadecanoids	*	46	33.6	M+FA-H	C16H24O3	-1.13596	49792.1	45167.4	45522.9	50067.4	38316.9	43395.5	45296.5	49144.2	39269.7	39597.6	33767.1	46294.2	43848.6	47327.9	47310.7	45842.1	35756.2	43152.4	40223.7	43357.4	45337.7	45204.8	33824.5	40909.4	49850.8	48240.6	44502.8	43946.1	41228
9.39_231.1379m/z	231.138	9.39483	pos	4-Epiisoinuviscolide	HMDB0031378				12310399		APMKESKZWHNIDJ-UHFFFAOYSA-N	Lipids and lipid-like molecules	Prenol lipids	Terpene lactones	**	46	0	M+H-H2O	C15H20O3	-0.0592243	278.759	222.881	225.252	194.061	171.684	285.692	284.814	242.004	285.358	216.468	214.984	199.814	204.304	249.679	204.393	271.185	236.711	207.187	230.774	292.216	199.162	206.078	170.254	213.867	220.27	338.515	257.618	241.6	296.591
1.15_401.0696m/z	401.07	1.15257	neg	5-Amino-6-(5'-phosphoribitylamino)uracil	HMDB0003841			C04454	18666812	71491-01-5	RQRINYISXYAZKL-RPDRRWSUSA-N	Organic oxygen compounds	Organooxygen compounds	Carbohydrates and carbohydrate conjugates	**	45.9	0	M+FA-H	C9H17N4O9P	-5.51473	271.164	189.068	315.106	241.964	233.226	924.639	223.593	293.396	2.8649e-07	2116.22	529.378	6.38419	156.627	193.163	2.8649e-07	2.8649e-07	2.8649e-07	623.427	438.77	1332.59	1276.52	1672.77	896.25	2.8649e-07	145.744	4.23998	19.2058	295.517	2.8649e-07
4.41_302.1962m/z	302.196	4.40835	pos	4-Hydroxy-6-octenoylcarnitine	HMDB0241704						VUSWVDXHTRKSQP-UHFFFAOYSA-N	Lipids and lipid-like molecules	Fatty Acyls	Fatty acid esters	*	45.9	33.3	M+H	C15H27NO5	0.06814	9255.38	12439.4	12047.4	10371.8	10345.5	14424.7	10846.6	16349	8598.15	18066.4	15194.6	12772.8	11221.8	14641.3	9939.38	6726.08	8176.37	9066.02	12157.2	17908.5	20155.3	24321.9	11359.8	6768.55	14308.2	6999.67	11979.9	12780.6	5480.67
7.21_171.1382m/z	171.138	7.20975	neg	(1S,3R,4R)-p-Menthane-1,3-diol	HMDB0037387	343371			524005	58342-65-7	IIZCEIWXLSJQFP-UHFFFAOYSA-N	Lipids and lipid-like molecules	Prenol lipids	Monoterpenoids	**	45.9	0	M-H	C10H20O2	-4.83679	393.444	468.981	439.995	520.115	440.589	1023.81	1616.48	697.847	1219.32	1157.69	1289.51	67.9189	275.757	67.6258	35.1287	67.484	17.0377	312.552	842.126	327.377	544.813	585.6	677.85	179.633	30.1816	33.6066	79.3215	197.782	55.9292
9.85_726.4189n	744.453	9.85405	pos	Torvoside D	HMDB0029624	86384			12313941		FOCICMJCJFCWOL-UHFFFAOYSA-N	Lipids and lipid-like molecules	Steroids and steroid derivatives	Steroidal glycosides	*	45.9	32.3	M+NH4, M+Na	C38H62O13	-0.246494	21414.6	20298.8	18329	17773.3	21970.6	33120	33159.3	73948.1	7887.38	21478.9	9129.1	15337.8	8140.81	54.8363	24603.8	34962.6	9339.64	47331.6	64490	0.0744343	49152.6	14247.2	66681.9	5.03943	10004.2	8665.43	5399.85	4659.67	2.8649e-07
0.70_239.0694m/z	239.069	0.696717	pos	S-(3-Oxo-3-carboxy-n-propyl)cysteine	HMDB0002135				54097042	87458-26-2	MXVUEJUCBIAFCN-BYPYZUCNSA-N	Organic acids and derivatives	Carboxylic acids and derivatives	Amino acids, peptides, and analogues	*	45.8	42.4	M+NH4	C7H11NO5S	-1.20583	23763.5	24572	21200.9	17097.2	18526.6	27506.8	9914.44	34494	12962.6	29858	21993.7	4753.48	12249.2	20927.3	3618.49	2777.13	1326.21	20562.8	30085.1	58288.7	52008.6	91877.5	29511	11698.9	2746.64	7727.41	8989.89	15663.3	2291.16
1.14_258.0849n	257.078	1.13685	neg	Imidazoleacetic acid riboside	HMDB0002331			C05131	440569		AHPWEWASPTZMEK-PEBGCTIMSA-N	Nucleosides, nucleotides, and analogues	Imidazole ribonucleosides and ribonucleotides	Unclassified	*	45.8	33	M-H2O-H, M-H	C10H14N2O6	-1.30204	36062.4	35458	35694	33874.8	34588.3	54960.8	26368.7	34878.4	20835.8	60072.7	35418.4	23689.7	37942.8	25085.6	10355.8	14022.5	13004.5	43512.8	51244.5	53717	52153.1	89185.9	61672.2	33483.5	12405.7	17643.3	18475.2	41551.5	14378
10.37_280.2633m/z	280.263	10.369	pos	6-[3]-ladderane-1-hexanol		75286	LMFA05000065		10244470		OPEALXSBJSNYAZ-UHFFFAOYSA-N	Lipids and lipid-like molecules	Fatty Acyls	Fatty alcohols	*	45.8	32.8	M+NH4	C18H30O	-0.636304	3574.23	3768.76	3700.42	3867.65	3726.68	4543.19	4147.55	4053.23	3287.91	2203.7	9872.86	8568.74	3109.81	7393.57	10189.8	3049.96	3241.05	2383.17	2359.09	2786.53	3719.13	2811.28	2134.76	3475.09	4267.94	4193.76	4114.18	3906.34	5371.47
12.28_297.2897m/z	297.29	12.2848	pos	Linoleamide	HMDB0062656	43435	LMFA08010008		6435901	3072-13-7	SFIHQZFZMWZOJV-HZJYTTRNSA-N	Lipids and lipid-like molecules	Fatty Acyls	Fatty amides	**	45.8	0	M+NH4	C18H33NO	-1.37393	1711.26	1821.68	1263.33	1121.07	1025.42	2399.24	1252.13	1870.84	1715.91	741.743	2131.93	1756.39	1358.25	2266.87	2599.74	677.606	895.367	573.467	795.306	1254.98	1599.54	994.349	1196.36	900.842	1118.7	656.75	710.317	877.746	1409.68
7.67_287.1405m/z	287.141	7.6721	pos	Phthalanilic acid, 2',3'-dimethyl-	HMDB0244789	441229			98770		NANJTVUHWVLWBC-UHFFFAOYSA-N	Benzenoids	Benzene and substituted derivatives	Anilides	**	45.8	0	M+NH4	C16H15NO3	5.51107	7590.89	8101.23	7771.61	7622.89	7603.38	6069.34	6764.19	7384.66	7454.61	6996.72	7152.02	7619.53	7701.95	8018.1	8106.84	8190.27	8271.86	7829.5	7505.77	7447.97	7523.97	8191.45	8133.53	7929.87	8558.9	8973.62	8309.79	6936.68	9175.18
1.55_261.1576n	262.165	1.55002	pos	3-Hydroxyisovalerylcarnitine	HMDB0061189				53915061	99159-87-2	IGLHHSKNBDXCEY-SECBINFHSA-N	Lipids and lipid-like molecules	Fatty Acyls	Fatty acid esters	***	45.7	31.3	M+H, M+Na	C12H23NO5	-0.192342	204476	254856	233694	249758	240099	214936	151354	187220	135152	262365	341955	218331	200855	324102	221244	182617	185774	162877	179494	261601	176014	362773	189510	179014	360707	132563	382131	183533	100088
14.69_155.1541m/z	155.154	14.6941	pos	Pyrrole, 2-pentyl	HMDB0256996				529065		SBEGSTRVXAZUOJ-UHFFFAOYSA-N	Organoheterocyclic compounds	Pyrroles	Substituted pyrroles	*	45.7	31.7	M+NH4	C9H15N	-1.2448	89943.3	92891.1	90247.6	87442.9	85533.3	72134.2	79746.6	84891.1	84180.2	80068.9	87489.3	92582.3	91169.1	93306.9	95129.1	93748.4	91533.6	86836.8	87527.4	92778.7	89086.5	88770.3	93457.8	89474.4	92950.7	101634	94880.8	82575.5	95045.6
9.49_235.1328m/z	235.133	9.4936	pos	Dehydrooreadone	HMDB0036046	91224			14433063	124869-07-4	RBUVATMDYDGAJH-UHFFFAOYSA-N	Organoheterocyclic compounds	Naphthofurans	Unclassified	*	45.7	32	M+H	C14H18O3	-0.331234	3877.06	4066.45	4359.96	4111.03	4343.2	4430.6	5218.24	4526.09	4137.3	4024.64	3418.4	4136.96	3969.49	4575.07	5017.7	4783.38	5429.41	4081.49	3795.54	4337.04	3802.53	4059.44	3969.76	4277.24	4864.32	5471.16	4934.59	4062.6	5223.98
1.07_156.0058n	139.003	1.06563	pos	2,5-Furandicarboxylic acid	HMDB0004812	7076		C20450	76720	3238-40-2	CHTHALBTIRVDBM-UHFFFAOYSA-N	Organoheterocyclic compounds	Furans	Furoic acid and derivatives	*	45.6	35.5	M+H-H2O, M+H	C6H4O5	-0.30154	4981.2	4807.64	4282.93	4429.35	3971.2	1772.5	3934.46	6308.41	5158.47	2494.71	516.872	5190.25	3797.27	4070.85	10486.1	3400.84	5986.25	1263.14	546.832	4647.79	551.343	4090.85	134.188	2037.66	6720.73	5498.08	5711.44	4926.8	5389.39
4.15_169.0972m/z	169.097	4.14692	pos	4-Methyl-1,4-dihydropyridine-3,5-dicarbaldehyde	HMDB0254370				12502198		GHUJOXJDUAROKJ-UHFFFAOYSA-N	Organoheterocyclic compounds	Pyridines and derivatives	Hydropyridines	**	45.6	0	M+NH4	C8H9NO2	-0.0144326	545.037	584.066	522.579	571.918	482.133	567.571	460.711	587.412	610.78	427.806	478.128	613.073	494.11	538.791	560.372	491.777	500	565.114	482.183	524.517	546.156	487.513	577.432	436.814	478.193	683.384	525.252	438.569	560.784
4.93_385.1687m/z	385.169	4.9293	neg	Olamufloxacin	HMDB0255928				22633931		LEILBPMISZFZQK-UHFFFAOYSA-N	Organoheterocyclic compounds	Quinolines and derivatives	Quinoline carboxylic acids	*	45.6	35.5	M-H	C20H23FN4O3	1.35594	860.047	1041.3	912.868	866.663	1147.63	378.253	631.153	47.7766	3965.64	7447.27	3073.2	2.8649e-07	287.238	2.8649e-07	2.8649e-07	2.8649e-07	2.8649e-07	394.372	79.416	200.566	585.935	2714.36	2.8649e-07	98.0178	7763.32	2.8649e-07	62.1331	38.7659	2.8649e-07
6.68_367.1581m/z	367.158	6.68057	neg	Dehydroepiandrosterone sulfate	HMDB0001032	4095	LMST05020010	C04555	12594	651-48-9	CZWCKYRVOZZJNM-USOAJAOKSA-N	Lipids and lipid-like molecules	Steroids and steroid derivatives	Sulfated steroids	**	45.6	6.98	M-H	C19H28O5S	-1.04066	2705.41	2049.93	2653.9	2809.85	2958.47	800.934	3237.15	171.593	4382.85	12080.1	9262.42	2.8649e-07	1605.06	2.8649e-07	2.8649e-07	2.8649e-07	2.8649e-07	1655.43	591.589	934.143	3712.62	5411.42	2.8649e-07	469.764	16603.9	2.8649e-07	1853.52	1090.86	42.0445
0.85_442.0183m/z	442.018	0.85275	neg	Guanosine diphosphate	HMDB0001201	6077		C00035	8977	146-91-8	QGWNDRXFNXRZMB-UUOKFMHZSA-N	Nucleosides, nucleotides, and analogues	Purine nucleotides	Purine ribonucleotides	**	45.5	0	M-H	C10H15N5O11P2	2.71584	2557.13	2485.74	2417.47	3051.72	2273.48	3433.72	2032.26	1578.18	1074.71	3712.38	3280.76	1837.7	2193.06	2182.55	1202.99	1444.85	929.226	4648.32	3686.71	4492.4	6602.44	7333.93	5498.11	1574.78	883.271	1295.84	1447.28	1635.57	185.961
3.97_301.1192m/z	301.119	3.9706	pos	Pantetheine	HMDB0003426	6928		C00831	479		ZNXZGRMVNNHPCA-UHFFFAOYSA-N	Organic acids and derivatives	Carboxylic acids and derivatives	Amino acids, peptides, and analogues	**	45.5	0	M+Na	C11H22N2O4S	-0.287312	469.943	400.647	403.169	486.469	497.693	1473.73	1149.21	1945.03	2436.79	2151.79	3985.17	98.9097	289.168	230.912	85.8552	244.573	128.864	2132.33	6390.12	662.427	4080.4	3240.45	7708.52	502.475	148.715	485.785	176.341	448.273	132.762
9.09_209.1536m/z	209.154	9.08793	pos	5,9:6,9-Diepoxy-4-megastigmene	HMDB0038529	93202			73817713	133661-30-0	AKKNWGRLXKHQDH-UHFFFAOYSA-N	Organoheterocyclic compounds	Oxepanes	Unclassified	*	45.5	29.3	M+H	C13H20O2	-0.251994	2554.14	3213.12	2798.25	3096.08	2975.6	11580.5	14444.7	18649.8	16272.5	21374.5	15359.4	20269.7	16128.9	16841.4	16553.1	13075.8	16243	13182.4	14869.6	20977.2	15967.9	13223.3	14505.1	15444.3	14382.9	14384.2	17597.1	16793.6	26403.8
10.17_444.3677m/z	444.368	10.1726	pos	5-Hydroxyoctadecanoylcarnitine	HMDB0241522						UELBJSHFWLUAEJ-UHFFFAOYSA-N	Lipids and lipid-like molecules	Fatty Acyls	Fatty acid esters	**	45.4	0	M+H	C25H49NO5	-1.43685	761.617	671.874	808.85	894.661	980.772	1079.81	2515.45	1827.32	4490.07	1074.67	3196.38	42.488	138.413	566.622	87.4188	236.132	137.586	562.492	1364.02	412.935	1100.7	336.401	2287.17	812.668	186.254	257.515	482.599	664.38	233.814
11.14_297.2422m/z	297.242	11.1356	pos	Octadecanedioic acid	HMDB0000782	5748	LMFA01170029		70095	871-70-5	BNJOQKFENDDGSC-UHFFFAOYSA-N	Lipids and lipid-like molecules	Fatty Acyls	Fatty acids and conjugates	**	45.4	0	M+H-H2O	C18H34O4	-0.845757	1695.26	1678.49	1758.2	1680.15	1964.29	2848.33	2875.31	2448.11	2295.56	1491.42	1411.02	1599.17	1434.45	1238.23	1703.31	1875.89	1522.43	1454.36	1256.85	1532.2	1462.99	1635.24	1867.16	2001.85	1972.59	1940.2	1943.67	2086.96	1804.95
11.77_401.2661m/z	401.266	11.7657	pos	MG(0:0/20:4(8Z,11Z,14Z,17Z)/0:0)	HMDB0011549	62332			44422842		JCKNHZDBFKYTQU-LTKCOYKYSA-N	Lipids and lipid-like molecules	Endocannabinoids	Unclassified	**	45.4	0	M+Na	C23H38O4	-0.468416	1659.39	1301.71	1874.4	2691.81	1950.37	3092.71	3921.57	3998.43	3816.67	2520.82	1969.74	1268.12	1497.07	1729.44	1216.32	1957.54	1200.72	2072.39	2414.75	1491.04	1190.23	1466.82	1130.93	2947.23	1591.56	2129.97	1675.03	1598.48	3496.1
4.90_246.0768m/z	246.077	4.89858	neg	N-Phenylacetylglutamic acid	HMDB0059772				11579826		PTSRBZOZSRJCKX-JTQLQIEISA-N	Organic acids and derivatives	Carboxylic acids and derivatives	Amino acids, peptides, and analogues	**	45.4	0	M-H2O-H	C13H15NO5	-1.5248	359.209	356.296	276.391	208.338	217.724	2.8649e-07	271.273	277.723	138.764	63.3138	49.684	709.293	478.254	402.436	395.859	160.926	52.5935	2.8649e-07	94.179	44.9121	2.8649e-07	2.8649e-07	95.3945	191.122	172.591	195.813	1277.88	153.072	317.146
0.62_177.1232m/z	177.123	0.621217	pos	(2R,3S)-3-Hydroxy-1,1-dimethylpyrrolidin-1-ium-2-carboxylate	HMDB0242121				442640		DJMIFDZBCUUQJN-NTSWFWBYSA-N	Organic acids and derivatives	Carboxylic acids and derivatives	Amino acids, peptides, and analogues	**	45.3	15.8	M+NH4	C7H13NO3	-0.97798	47830	58883.8	39796.6	45539.8	51779.8	35791.2	34183	43476.5	31868.9	98953.2	91710.2	16894.1	33518.8	15685.3	10831.3	13352.9	16275.3	57856.3	73431.6	41561.2	131959	33084.5	149737	15101.2	11399	18027.3	29787.5	34642.1	11264
1.91_263.0695m/z	263.07	1.90817	pos	gamma-Glutamyl-S-methylcysteine sulfoxide	HMDB0031863	87982			13894651		MQEBEBZYRKXMDL-UHFFFAOYSA-N	Organic acids and derivatives	Carboxylic acids and derivatives	Amino acids, peptides, and analogues	*	45.3	31.8	M+H-H2O	C9H16N2O6S	-0.372636	1084.56	861.8	944.818	1269.42	1003.2	635.544	264.356	757.175	143.758	472.615	620.06	702.888	828.738	3029.56	5.16113	139.929	2.8649e-07	799.494	1027.55	2383.92	767.072	1697.23	1750.16	634.74	19.6569	2.8649e-07	351.744	8702.37	2.8649e-07
11.15_278.1516n	279.159	11.1519	pos	Dibutyl phthalate	HMDB0033244	69881		C14214	3026	84-74-2	DOIRQSBPFJWKBE-UHFFFAOYSA-N	Benzenoids	Benzene and substituted derivatives	Benzoic acids and derivatives	*	45.3	34.5	M+H, M+Na	C16H22O4	-0.782307	62155.8	63437.8	68932.3	67318.3	75718	87638.7	121191	93730.2	96427.5	72286.2	52966.3	86734.9	65485.3	66386.9	74492.6	68848.2	74175.8	60173.3	81764.2	67586.9	64203.8	60648.1	61928	78305.5	87236	90080.9	87476.3	93484.4	92517.8
13.00_328.3206m/z	328.321	13.0025	pos	Stearoylethanolamide	HMDB0013078	3720	LMFA08040051		27902	111-57-9	OTGQIQQTPXJQRG-UHFFFAOYSA-N	Organic nitrogen compounds	Organonitrogen compounds	Amines	**	45.3	0	M+H	C20H41NO2	-1.30156	2384.95	2539.83	2286.34	2475.3	2227.2	5581.22	4869.8	3816.2	2952.27	2119.78	6328.37	128.953	847.601	915.898	262.194	362.578	279.655	2723.66	5298.27	2000.76	3925.19	4461.98	7327.09	698.859	718.238	169.68	567.918	561.657	523.768
15.30_158.1418n	159.149	15.3039	pos	N-Acetyl-1,6-diaminohexane	HMDB0255016						WRJPJZTWQTUPQK-UHFFFAOYSA-N	Organic acids and derivatives	Carboxylic acids and derivatives	Carboxylic acid derivatives	*	45.3	31	M+H-H2O, M+H	C8H18N2O	-0.776371	4593.71	6094.35	7266.55	6987.51	8879.49	136.95	789.23	1084.96	2508.98	3446.24	4641.4	6777.24	5766.13	7225.92	6567.63	7683.52	7610.39	6233.98	5101.03	5599.34	5298.47	5007.56	5199.22	7553.61	8656.69	7133.47	9333.47	6193.01	7858.31
1.02_232.1421n	233.149	1.02303	pos	Threonylleucine	HMDB0029065	24000			7021827	50299-12-2	BQBCIBCLXBKYHW-CSMHCCOUSA-N	Organic acids and derivatives	Carboxylic acids and derivatives	Amino acids, peptides, and analogues	*	45.2	29.5	M+H, M+Na	C10H20N2O4	-0.677463	10167.2	9277.23	9761.29	9286.54	9560.13	11961.3	6473.49	10227.4	6713.37	20264.2	23075.8	2782.17	6631.57	2553.05	1737.73	2710.93	6370.87	9265.12	15367.8	14242.9	21166.4	13681.9	22361	3249.78	3529.64	1574.1	3741.04	3663.13	2888.3
1.78_230.1387m/z	230.139	1.78185	pos	3-Butenylcarnitine	HMDB0241650						CJETZUCGLDWPGF-UHFFFAOYSA-N	Lipids and lipid-like molecules	Fatty Acyls	Fatty acid esters	*	45.2	33.3	M+H	C11H19NO4	0.19969	2466.93	2831.78	2459.35	3032.01	2724.29	3545.9	1500.83	1743.1	1733.28	2871.93	2534.83	3607.17	2688.87	6021.61	2143.32	1451.42	2545.23	2396.45	2474.72	4215.91	2179.7	3566.66	2223.33	1463.13	3655.89	1835.06	3468.17	2678.95	1352.58
15.30_212.2119m/z	212.212	15.3039	pos	3-Nonyl-1H-pyrazole	HMDB0034210	89780			24844218	72738-01-3	DAVDEZKGACPNHN-UHFFFAOYSA-N	Organoheterocyclic compounds	Azoles	Pyrazoles	*	45.2	30.1	M+NH4	C12H22N2	-0.963402	1929.26	2986.92	3366.22	3548.14	4265.14	2.8649e-07	220.274	347.065	759.003	1408.4	1754.74	2992.37	2674	3177.75	2922.48	3329.47	3547.22	2662.33	2398.84	2650.62	2707.18	2238.59	2404.42	3620.15	4294	3541.82	4630.98	3143.52	3730.03
3.95_178.1073m/z	178.107	3.94542	pos	3,3-Dimethylglutaric acid	HMDB0002441	6683	LMFA01170086		20984	4839-46-7	DUHQIGLHYXLKAE-UHFFFAOYSA-N	Lipids and lipid-like molecules	Fatty Acyls	Fatty acids and conjugates	**	45.2	0	M+NH4	C7H12O4	-0.558094	115.195	160.967	142.984	175.672	91.002	79.2975	132.327	136.496	192.901	63.4588	162.921	134.002	109.252	156.417	291.384	200.766	339.98	144.071	132.766	198.911	73.6134	60.5644	79.0837	198.862	234.774	395.16	311.523	246.545	276.076
4.39_242.1266n	243.134	4.38765	pos	3'-Hydroxyamobarbital	HMDB0246097	426963			121454	1421-07-4	PUVZPWLDMBLALZ-UHFFFAOYSA-N	Organoheterocyclic compounds	Diazines	Pyrimidines and pyrimidine derivatives	*	45.2	28.4	M+H, M+Na	C11H18N2O4	-0.211104	7596.64	6361.51	7143.15	7227.67	7696.45	5711.81	5764.48	2734.46	4735.51	5747.86	16762	3266.66	4309.26	2976.07	1072.51	820.36	2784.9	3905.43	17714.4	2734.06	19044.1	3909.13	21179.5	11210.2	1530.92	1674.67	3629.99	7285.36	3577.5
4.78_214.0504m/z	214.05	4.78335	neg	1-Naphthyl isocyanate	HMDB0243960	333507			66589		BDQNKCYCTYYMAA-UHFFFAOYSA-N	Benzenoids	Naphthalenes	Unclassified	*	45.2	31.5	M+FA-H	C11H7NO	-3.60092	3037.83	2959.39	2986.85	3492.81	3155.07	3044.13	7823.72	2325.7	3619.77	6972.19	7898.22	784.288	656.758	956.269	273.268	257.844	539.923	2988.18	2103.32	4535.69	8716.7	3050.03	3111.61	1065.4	969.947	457.688	1073.78	960.098	324.628
11.50_396.2873n	414.321	11.5048	pos	MG(0:0/20:3(6,8,11)-OH(5)/0:0)	HMDB0260564						APZFKAJBLBCEFG-YIAAKVKQSA-N	Unclassified	Unclassified	Unclassified	*	45.1	33.8	M+NH4, M+Na, M+H	C23H40O5	-0.742024	1838	1661.35	2335.74	2551.05	3386.8	3676.58	2523.23	2039.94	2323.2	1872.1	1435.57	3271.99	1335.05	357.197	983.41	542.894	15299	535.94	807.816	1118.25	625.225	3447.15	409.452	19972.8	1409.75	1198.57	1300.21	2042.03	2400.37
13.65_411.0933m/z	411.093	13.6474	neg	5-(1,1-Dioxido-1,2-thiazinan-2-yl)-N-(4-fluorobenzyl)-8-hydroxy-1,6-naphthyridine-7-carboxamide	HMDB0259494				457930		DIDKWCOCQJWMDJ-UHFFFAOYSA-N	Organoheterocyclic compounds	Diazanaphthalenes	Naphthyridines	*	45.1	33	M-H2O-H	C20H19FN4O4S	0.0971401	36520.7	34316.3	36464.9	37876.9	35299	62293.5	127409	76500	19147.1	44429.4	15543.5	20978	76661.3	8212.52	18560.6	70517.5	16662.5	132317	106643	5195.63	130651	20340.5	94225.2	14475.9	26530.5	15816.4	19301.1	16150.1	13733.1
3.73_162.0549m/z	162.055	3.72848	pos	1,5-Isoquinolinediol	HMDB0244237				1340		LFUJIPVWTMGYDG-UHFFFAOYSA-N	Organoheterocyclic compounds	Isoquinolines and derivatives	Unclassified	*	45.1	32.2	M+H	C9H7NO2	-0.400975	1308.72	1188.99	1142.96	1083.15	1146.12	1125.15	972.363	1561.26	1292.03	965.075	715.681	901.785	1175.89	762.317	1569.7	1882.78	1684.88	770.879	973.569	983.321	1068.31	980.608	812.376	1725.02	909.793	1788.89	1287.52	1668.13	1210.5
3.88_344.1817m/z	344.182	3.87968	pos	Nipradilol	HMDB0255620				72006		OMCPLEZZPVJJIS-UHFFFAOYSA-N	Organoheterocyclic compounds	Benzopyrans	1-benzopyrans	*	45.1	29.9	M+NH4	C15H22N2O6	0.191422	2836.52	2807.56	2852.35	2811.69	2970.82	883.433	2719.35	101.743	813.243	461.925	14662.1	153.707	24.6451	124.083	2.8649e-07	75.4056	26.7466	770.209	9505.31	29.6774	13445.5	67.0037	10199.3	617.572	2.8649e-07	126.414	35.3276	387.76	67.8449
3.98_269.0663m/z	269.066	3.97683	neg	Phenol glucuronide	HMDB0060014	1825			87235	17685-05-1	WVHAUDNUGBNUDZ-GOVZDWNOSA-N	Organic oxygen compounds	Organooxygen compounds	Carbohydrates and carbohydrate conjugates	**	45.1	0	M-H	C12H14O7	-1.24828	5292.44	5653.15	5689.31	4946.52	4409.64	5491.46	7294.87	1455.19	11176.9	11540	10156.2	357.837	4659.62	155.487	102.672	504.875	1057.49	3582.65	1095.63	7631.45	8642.83	9027.57	246.919	1812.89	26767.3	102.453	1623.92	2535.01	483.119
8.85_206.1903m/z	206.19	8.85425	pos	(E,E)-2,4-Decadienoic isobutylamide	HMDB0030951	87312	LMFA08020162		11368078	18836-52-7	MAGQQZHFHJDIRE-QNRZBPGKSA-N	Lipids and lipid-like molecules	Fatty Acyls	Fatty amides	*	45.1	27.7	M+H-H2O	C14H25NO	-0.153444	40897.9	48784	43406	48617.1	49020.1	36153.1	39795.4	42139.3	43345.7	39637.6	42103.8	46516.1	44995.2	43087.8	45422.7	48955.7	48999.8	38760	41543.9	43008.8	44350	42764.1	43849.8	49798	49972	50622.2	50923.5	47025.9	56303.5
9.67_426.2600m/z	426.26	9.67017	pos	LysoPE(0:0/14:0)	HMDB0011470	62258	LMGP02050033		53480919		DDUZNLUWXLYPCP-GOSISDBHSA-N	Lipids and lipid-like molecules	Glycerophospholipids	Glycerophosphoethanolamines	**	45.1	0	M+H	C19H40NO7P	-3.56911	1340.43	1129.61	1016.57	1020.18	1140.82	1333.72	1312.6	1186.47	1912.68	861.466	1645.09	477.507	1455.14	1345.62	640.738	970.181	719.147	1182.17	3196.26	1328.6	1848.96	902.508	2960.11	1405.12	588.062	437.876	1251.34	826.111	763.454
0.65_527.1581m/z	527.158	0.65425	pos	Galactotriose	HMDB0029922	86590			455149	5077-30-5	DBTMGCOVALSLOR-UHFFFAOYSA-N	Organic oxygen compounds	Organooxygen compounds	Carbohydrates and carbohydrate conjugates	**	45	0	M+Na	C18H32O16	-0.220207	5256.38	7828.82	3776.43	6178.02	5944.77	421.582	1986.48	6204.56	4396.73	3580.88	2.8649e-07	18611.6	16451.4	12239.8	23398.8	4156.85	39743.3	2.8649e-07	2.8649e-07	4536.03	2.8649e-07	922.659	2.8649e-07	14599.1	40389.3	26802.2	27446.9	11883.8	11364.8
0.89_120.0446m/z	120.045	0.892883	pos	Trigonelline	HMDB0000875	273		C01004	5570	535-83-1	WWNNZCOKKKDOPX-UHFFFAOYSA-N	Alkaloids and derivatives	Unclassified	Unclassified	**	45	0	M+H-H2O	C7H7NO2	1.26595	207.915	253.703	183.642	195.857	176.805	197.162	214.091	258.869	233.57	209.171	233.964	195.1	210.325	202.855	201.054	225.387	190.331	216.024	223.383	177.002	219.675	171.58	221.755	173.402	165.079	188.645	222.455	167.242	211.882
1.05_217.1180m/z	217.118	1.05462	pos	2-Acetyl-1,5,6,7-tetrahydro-6-hydroxy-7-(hydroxymethyl)-4H-azepine-4-one	HMDB0035177	90504			15847403		OISIGIMXBVOALX-UHFFFAOYSA-N	Organoheterocyclic compounds	Azepines	Unclassified	**	45	0	M+NH4	C9H13NO4	-1.63309	17447.1	18207	14844	12459.9	16626.5	2865.27	20328.5	556.836	3857.09	4403.07	52119.5	2503.78	1377.8	9068.88	13959.4	3365.57	4428.93	6360.12	52942.6	2.8649e-07	43439	2358.67	35240.7	33635	809.097	2355.18	6093.93	5849.78	7543.02
1.14_258.0852n	259.092	1.14465	pos	arabinofuranosylthymine	HMDB0248554				249989		DWRXFEITVBNRMK-UHFFFAOYSA-N	Nucleosides, nucleotides, and analogues	Pyrimidine nucleosides	Unclassified	*	45	27.7	M+H, M+Na, M+H-H2O	C10H14N2O6	-0.139799	33034.2	32255.1	32802.3	31024.2	31117.9	46913.9	24149.8	31661.9	18537.8	50960.7	34921.4	22886.7	34021.2	22997.7	11206.8	12328.3	12959	40117.7	48276.7	52160.3	51712.6	90270.2	66724.9	28927	11946.4	17353.4	17313.6	39169.7	15104.9
10.07_295.2510n	278.248	10.0725	pos	(4E,8E,10E-d18:3)sphingosine		53913	LMSP01080013		42608349		PZVYDNWEQXJZPQ-IYAOGOEGSA-N	Lipids and lipid-like molecules	Sphingolipids	Sphingoid bases	*	45	30	M+H-H2O, M+Na	C18H33NO2	-0.407483	1896.92	1572.45	1507.93	1595.18	1695.9	982.589	1580.27	1596.58	1288.42	553.729	6776.47	5682.21	943.733	6651.42	8835.11	739.677	1158.94	984.096	996.107	837.031	1667.41	862.74	572.475	789.43	1456.74	1255.57	1497.6	1193.77	1441.93
5.46_214.1443m/z	214.144	5.46115	neg	Hexaminolevulinate	HMDB0253144	426114			6433083		RYQOILLJDKPETL-UHFFFAOYSA-N	Organic acids and derivatives	Carboxylic acids and derivatives	Amino acids, peptides, and analogues	*	45	30.9	M-H	C11H21NO3	-2.67629	4751.45	3529.66	3311.22	2970.4	2839.79	7358.76	5846.16	6668.28	5716.86	4887.01	4177	3069.84	3534.16	2954.09	3307.43	3319.68	3619.33	4376.46	4407.64	4205.09	3866.61	3397.13	3201.2	3087.39	3428.67	3363.47	3016.65	3063.54	3273.43
7.84_251.0921m/z	251.092	7.84203	neg	2,3-Dihydro-6-methoxy-2,2-dimethyl-4H-1-benzopyran-4-one	HMDB0041410	95809			12531626	13229-59-9	ZCZUDOBLRMXOGV-UHFFFAOYSA-N	Organoheterocyclic compounds	Benzopyrans	1-benzopyrans	*	45	29.1	M+FA-H	C12H14O3	-2.0661	31214.4	33504.6	31460.1	28411.6	32653.4	32246.5	31382.1	35537	36651.3	30657.6	31297.9	32026.4	34492.3	34521.1	29946.5	33792.3	35544.3	34080.6	30437.9	34994.5	29741.2	32631.1	30104.4	33616.1	33731.7	34787.6	33839.2	32865.2	31536.2
0.94_202.0709m/z	202.071	0.942117	pos	O-Succinyl-L-homoserine	HMDB0255868				954		GNISQJGXJIDKDJ-UHFFFAOYSA-N	Organic acids and derivatives	Carboxylic acids and derivatives	Amino acids, peptides, and analogues	**	44.9	0	M+H-H2O	C8H13NO6	-0.241761	314.381	268.597	317.541	276.636	271.32	147.239	407.557	382.374	284.302	183.893	294.075	321.502	281.28	562.059	371.519	481.529	706.641	155.819	223.797	429.848	207.228	255.302	179.094	319.53	728.811	383.304	513.021	281.846	681.026
12.99_282.2213m/z	282.221	12.9867	pos	2-Undecyl-4(1H)-quinolinone	HMDB0032996	88892			10063343	56183-46-1	KKSIGOUTTVXAKQ-UHFFFAOYSA-N	Organoheterocyclic compounds	Quinolines and derivatives	Quinolones and derivatives	*	44.9	29	M+H-H2O	C20H29NO	-0.995018	100937	109127	102214	107763	108949	105114	112287	112947	110237	97482.9	95987.3	104014	104674	104657	112721	105628	104791	98521.7	98123.5	99393.9	96054	101848	106919	107438	106730	112196	113294	100011	119430
5.77_400.1948m/z	400.195	5.76878	neg	3,4-dimethylidenenonanedioylcarnitine	HMDB0240803						BWXNWHUDCQRSKQ-UHFFFAOYSA-N	Lipids and lipid-like molecules	Fatty Acyls	Fatty acid esters	**	44.9	0	M+FA-H	C18H29NO6	-8.08738	678.191	749.172	699.642	968.731	627.611	1570.43	2262.08	1226.98	2036.82	1988.13	1999.29	279.411	407.558	326.714	85.4357	107.958	63.4693	712.29	1814.06	944.044	890.479	1198.54	830.875	353.646	2.8649e-07	169.936	147.054	389.852	2.8649e-07
6.01_467.2647m/z	467.265	6.00867	neg	3,17-Androstanediol glucuronide	HMDB0010321	57955			3034755		TWDCYBTXSUNASK-WGGIPMEBSA-N	Benzenoids	Benzene and substituted derivatives	Benzophenones	**	44.9	0	M-H	C25H40O8	-0.708362	625.111	628.456	573.362	431.877	669.731	147.946	1442.15	2.8649e-07	1206.82	2369.76	1488.29	2.8649e-07	392.232	2.8649e-07	2.8649e-07	2.8649e-07	2.8649e-07	305.595	61.1264	144.716	122.998	2032.35	2.8649e-07	2.8649e-07	7108.19	2.8649e-07	298.623	57.0899	2.8649e-07
7.84_341.0614m/z	341.061	7.84203	neg	Trifluridine	HMDB0014576	315515			6256	70-00-8	VSQQQLOSPVPRAZ-RRKCRQDMSA-N	Nucleosides, nucleotides, and analogues	Pyrimidine nucleosides	Pyrimidine 2'-deoxyribonucleosides	*	44.9	31.5	M+FA-H	C10H11F3N2O5	4.03353	9825.17	11525.5	10526.3	8741.69	11520	10721.5	9551.33	12400.9	11980.9	9537.15	10491.4	10458.4	12208.3	11779.4	9454.94	11387.7	11906.6	11307.8	10016.9	11873.8	9831.52	10373.3	10059.1	11502.2	11146.3	12434.1	11525.8	11129.3	10669.8
0.67_104.1073m/z	104.107	0.673333	pos	Cyclopentanol	HMDB0302463	65703		C02020	7298	96-41-3	XCIXKGXIYUWCLL-UHFFFAOYSA-N	Organic oxygen compounds	Organooxygen compounds	Alcohols and polyols	*	44.8	33.1	M+NH4	C5H10O	3.01878	245407	236015	245421	178938	247914	230430	160350	217392	226275	194428	145423	249985	240006	276278	194403	244217	255457	195285	178003	375481	147502	404265	210290	161831	231706	208822	247345	287087	206483
0.67_675.1207m/z	675.121	0.668733	neg	AICAR	HMDB0001517	6294		C04677	65110	3031-94-5	NOTGFIUVDGNKRI-UUOKFMHZSA-N	Nucleosides, nucleotides, and analogues	Imidazole ribonucleosides and ribonucleotides	1-ribosyl-imidazolecarboxamides	**	44.8	0	2M-H	C9H15N4O8P	3.70199	8978.63	14273.9	9674.78	11181.4	14470.3	8666.93	15300.8	20919.6	8964.66	25689.1	9603.11	11398.6	24187.5	18881.6	10909.6	4205.64	21450.5	16265.2	11398.4	27953.8	23973.3	10134.2	6264.97	10074.3	11344.9	2.8649e-07	11201.9	14820.6	4907.22
0.91_201.1233m/z	201.123	0.908683	pos	Oxidized-adrenal-ferredoxin	HMDB0062515	43322			838	329-65-7	UCTWMZQNUQWSLP-UHFFFAOYSA-N	Benzenoids	Phenols	Benzenediols	**	44.8	0	M+NH4	C9H13NO3	-0.621003	765.684	783.886	774.181	606.688	885.213	682.682	752.068	724.093	877.463	931.133	1024.78	826.786	930.898	670.439	806.964	854.728	860.237	807.056	891.009	874.55	883.093	728.324	1009.27	648.524	775.238	821.887	762.692	689.317	931.002
13.54_537.5125n	538.52	13.5449	pos	Arginine-betaxanthin	HMDB0304647						CNOVLYHRDNYVLT-DRRKUCBYSA-N	Organic oxygen compounds	Organooxygen compounds	Alcohols and polyols	*	44.8	30.7	M+H-H2O, M+H	C34H67NO3	0.787036	172924	291820	158792	189066	181443	175343	181008	265689	147764	207688	152284	249769	227893	159248	214981	279919	107586	189513	231541	419425	196765	332013	190588	146791	258479	138442	198455	120292	212550
4.40_586.2665m/z	586.266	4.39795	pos	Damme	HMDB0250840				47470		HYZHONGSQNXMPH-UHFFFAOYSA-N	Organic acids and derivatives	Carboxylic acids and derivatives	Amino acids, peptides, and analogues	*	44.8	48.2	M+H-H2O	C29H41N5O7S	-4.81273	18360.7	17644.9	17889	18632.9	18107.5	37619.9	15159.7	24746.8	13521.3	24404.9	20677.3	17423.1	18651.3	9968.28	8866.59	9770.49	11235.4	20361.7	9218.06	29874.7	29826.1	42376.7	19508.7	20433.6	5506.74	18439.4	14973.5	26170.5	6845.96
4.92_160.0757m/z	160.076	4.92405	pos	4-Amino-1-naphthol	HMDB0246337				17815		ABJQKDJOYSQVFX-UHFFFAOYSA-N	Benzenoids	Naphthalenes	Naphthols and derivatives	**	44.8	0	M+H	C10H9NO	-0.102837	943.532	825.248	892.95	720.976	1057.39	750.823	755.61	1261.42	553.599	1202.37	639.262	502.622	894.073	1071.52	358.374	375.077	343.856	636.5	1393.01	821.125	852.007	1307.19	818.512	851.654	395.377	380.581	638.963	1009.69	404.251
5.81_218.0454m/z	218.045	5.81137	neg	N-Phenylmaleimide	HMDB0255228				13662		HIDBROSJWZYGSZ-UHFFFAOYSA-N	Organoheterocyclic compounds	Pyrrolines	Phenylpyrrolines	*	44.8	31.7	M+FA-H	C10H7NO2	-3.05302	4466.95	4286.48	3582.37	3906.38	4018.08	6127.33	4441.64	4498.39	5022.03	4973.75	10127.8	1577.24	1551.46	1938.69	1161.93	1396.87	1442.66	4591.3	11646.4	4761.51	8577.62	3242.85	14392.7	2298.18	1621.34	1174.57	2015.7	1794.04	1376.99
6.35_184.0111n	183.004	6.35392	neg	2,4-Dinitrophenol	HMDB0245462	43994		C02496	1493	51-28-5	UFBJCMHMOXMLKC-UHFFFAOYSA-N	Benzenoids	Phenols	Nitrophenols	*	44.8	32.8	M-H2O-H, M-H	C6H4N2O5	-5.05555	5504.41	5288.11	4822.48	4895.5	4668.51	5971.31	4670.09	5046.8	3937.37	3975.46	3087.24	4887.85	5359.47	4902.37	5030.99	4084.27	4020.34	4756.36	4328.86	4086.99	2834.02	4485.45	4696.39	4747.51	4497.42	3644.46	4196.78	5436.72	4306.82
1.29_253.1181m/z	253.118	1.2876	pos	Tyrosyl-Alanine	HMDB0029098				4078684		NLKUJNGEGZDXGO-UHFFFAOYSA-N	Organic acids and derivatives	Carboxylic acids and derivatives	Amino acids, peptides, and analogues	**	44.6	0	M+H	C12H16N2O4	-0.628119	245.515	253.899	237.176	269.883	227.024	86.6523	233.148	28.9445	191.659	58.1233	863.549	25.8995	28.1647	118.64	40.5932	92.5273	31.5026	2.8649e-07	793.526	41.3386	555.289	30.5701	2527.66	197.135	2.8649e-07	32.7767	56.2532	75.7685	2.8649e-07
11.16_590.3073m/z	590.307	11.1619	neg	PHHdiA-PE			LMGP20020017		134812347		WILWBFQMVWPUNV-IQBDFAPESA-N	Lipids and lipid-like molecules	Glycerophospholipids	Oxidized glycerophospholipids	*	44.6	38.9	M-H2O-H	C28H52NO11P	-4.31529	5527.31	7367.71	7672.41	9786.6	9132.99	2538.83	10435.5	1288.4	6261.56	9792.5	11341.1	1252.76	2.8649e-07	509.778	2.8649e-07	2.8649e-07	2.8649e-07	27634.4	10230.6	14035.1	15026.4	25688.4	19223.8	340.29	2.8649e-07	2.8649e-07	172.039	2.8649e-07	2.8649e-07
15.30_144.1382m/z	144.138	15.3039	pos	Sedridine	HMDB0302907				213522		GFKFBLJVPWRDEL-HTQZYQBOSA-N	Organoheterocyclic compounds	Piperidines	Unclassified	*	44.6	26.2	M+H	C8H17NO	-0.834949	3734.12	3476.63	3236.83	2759.05	3356.44	270.854	901.703	1110.83	2253.98	2964.37	3884.52	3788.01	3154.17	3668.05	3302.43	3266.05	3539.18	4861.49	3855.84	4152.43	3841.03	3227.58	3207.13	3094.99	3724.27	2964.13	3406.89	2483.68	2963.51
4.07_209.0035m/z	209.004	4.06657	neg	2,2,2-Trifluoroethyl	HMDB0244040				2774975		NLOLSXYRJFEOTA-UHFFFAOYSA-N	Organohalogen compounds	Organofluorides	Unclassified	*	44.6	34	M+FA-H	C4H2F6	-4.61458	18462	18349.4	18015.4	17926.5	17191.6	15175.9	17212.7	15985.4	15880.9	16886.4	19806.3	15833.8	19253.6	14952.1	16077.1	16392.7	16424	16730.7	18209	18674.8	20472.7	17653.2	19945.1	18134.7	15964.4	14518.1	16102	16642.3	15276.4
4.37_231.1130m/z	231.113	4.37173	pos	6-Hydroxymelatonin	HMDB0004081	7013		C05643		2208-41-5	OMYMRCXOJJZYKE-UHFFFAOYSA-N	Organoheterocyclic compounds	Indoles and derivatives	Hydroxyindoles	**	44.6	0	M+H-H2O	C13H16N2O3	0.629914	140.518	182.019	174.837	128.518	151.217	101.624	163.424	45.0346	115.441	137.256	310.363	20.6839	109.629	50.4718	29.6854	9.89461	14.406	37.4276	437.139	82.0802	321.269	52.3259	370.202	163.151	1.51625	49.2853	77.2103	97.9997	32.847
4.43_258.1700m/z	258.17	4.42563	pos	(3E)-Hexenoylcarnitine	HMDB0241669						DNFRMZAQEXNASR-UHFFFAOYSA-N	Lipids and lipid-like molecules	Fatty Acyls	Fatty acid esters	**	44.6	0	M+H	C13H23NO4	-0.0793086	585.346	754.457	709.621	706.303	726.946	780.847	917.787	2323.38	1282.99	2348.07	995.546	638.545	1044.78	813.901	596.421	392.139	432.09	719.594	687.932	1438.93	612.668	1041.05	561.17	779.786	441.649	710.092	889.624	496.556	447.936
0.66_302.0735m/z	302.074	0.659817	pos	Creatine riboside	HMDB0240254				91885405	1616693-92-5	BGJFEKXALPJEGN-XVFCMESISA-N	Organic oxygen compounds	Organooxygen compounds	Carbohydrates and carbohydrate conjugates	**	44.5	0	M+K	C9H17N3O6	-5.10633	11878.5	12133.3	10363.8	14307.2	10834	7782.06	7868.05	8111.23	7004.9	8396.57	6179.82	18969.6	7715.75	11800	9802.52	11346.9	10360.7	4830.45	2207.2	18421.6	5113.44	13464.6	5059.17	8575.59	11991.5	12483	9963.91	7264.68	4025.89
1.05_229.1545m/z	229.155	1.05462	pos	Pro-Ile	HMDB0304810						OCYROESYHWUPBP-CIUDSAMLSA-N	Organic acids and derivatives	Carboxylic acids and derivatives	Amino acids, peptides, and analogues	*	44.5	26.1	M+H	C11H20N2O3	-0.595454	114632	122930	110916	105657	115946	124040	87600.4	108633	72301.2	134623	142151	110836	141608	109228	101686	57407.8	66855.9	86574.3	130711	177381	174250	217237	117277	72444.3	92013.9	84459.6	82951.9	97966.7	48950.7
3.87_286.1761m/z	286.176	3.86565	pos	4-Bis(2-hydroxyethyl)amino-L-phenylalanine	HMDB0247322				52933599		WHGUXSYETMNGJA-UHFFFAOYSA-N	Organic acids and derivatives	Carboxylic acids and derivatives	Amino acids, peptides, and analogues	*	44.3	27.1	M+NH4	C13H20N2O4	-0.0328347	1496.88	1400.03	1406.4	1361.22	1333.24	605.842	1199.85	274.769	587.27	483.558	4254.34	2.8649e-07	43.7773	102.231	87.6431	441.01	85.6356	712.25	4825.77	125.868	7394.95	199.787	4195.24	238.339	26.56	80.7328	53.8627	181.847	2.8649e-07
8.06_279.0933m/z	279.093	8.05522	pos	Triphenylphosphine oxide		64889			13097	791-28-6	FIQMHBFVRAXMOP-UHFFFAOYSA-N	Unclassified	Unclassified	Unclassified	*	44.3	25.3	M+H	C18H15OP	-0.201519	7227.53	7960.1	7600.69	7465.58	7739.03	5857.21	6240.64	6025.72	7907.69	6677.49	7185.75	7257.98	7858.74	7710.99	9249.7	8294.32	8769.97	6766.15	6669.32	7374.62	7097.73	7930.99	7039.15	8491.25	9710.99	8482.31	8323.37	7528.81	9388.3
9.30_395.2435m/z	395.244	9.29502	neg	(Z)-7-[(1R,4S,5R,6S)-5-[(E,3R)-3-Hydroxyoct-1-enyl]-2-oxabicyclo[2.2.1]heptan-6-yl]hept-5-enoic acid	HMDB0246975				3643892		DJKDIKIDYDXHDD-UHFFFAOYSA-N	Lipids and lipid-like molecules	Fatty Acyls	Eicosanoids	**	44.3	7.72	M+FA-H	C21H34O4	-1.11877	17605.5	18650.6	20920.4	19961.2	21953	19181.4	24821.1	21823.7	21937.7	20562.7	15302.5	19667	25406	21294.4	24274.5	21231.1	21678	15225.1	23935	15024.7	18703.6	21076.8	16244	15578.4	22370.3	25996.4	20172.5	20024.1	20958.4
0.86_134.0601m/z	134.06	0.8617	pos	Dopamine quinone	HMDB0012219	64470		C17755	162602	50673-96-6	PQPXZWUZIOASKS-UHFFFAOYSA-N	Organic oxygen compounds	Organooxygen compounds	Carbonyl compounds	**	44.2	0	M+H-H2O	C8H9NO2	0.101031	279.928	320.659	241.886	263.804	220.071	477.038	374.053	282.417	308.817	274.618	383.248	277.642	371.524	306.079	318.33	379.322	310.323	374.931	387.689	315.784	394.987	366.624	418.114	286.563	252.7	298.025	229.933	213.432	252.759
1.24_693.1105m/z	693.11	1.24328	neg	Guavin B	HMDB0033274						RPZNIDVYYGUDPA-UHFFFAOYSA-N	Organoheterocyclic compounds	Bi- and oligothiophenes	Unclassified	*	44.2	36.9	M-H	C33H26O17	1.08876	43623	43247.6	43050.3	38428.1	34481.1	60197.2	63812.7	61947.8	83395.8	50023.8	55494.6	12534.5	26033.9	35362	13525.8	21470.1	6444.33	49492.6	62642.8	43815.2	46932.9	29097.5	58504.7	42798.8	9070.03	15443.9	28319.2	41361.6	14816.3
11.77_283.1748m/z	283.175	11.7657	pos	Hexaethylene glycol	HMDB0061822	332442			17472	2615-15-8	IIRDTKBZINWQAW-UHFFFAOYSA-N	Organic oxygen compounds	Organooxygen compounds	Ethers	*	44.2	26.8	M+H	C12H26O7	-1.26564	24674.8	23115.6	25180.1	30442.1	29982.6	18165	18586.4	19449.5	26225.8	22904	25340.5	24429.1	23716.7	23597.3	26635.1	25166.5	25520	21803.3	22041.9	20841	17963.6	18456.6	18905.7	27599.6	24639.9	28281	25547.7	24243.3	36584.5
4.51_185.1284m/z	185.128	4.5145	pos	Ethinamate	HMDB0015165	66748		C07832	3284	126-52-3	GXRZIMHKGDIBEW-UHFFFAOYSA-N	Organic oxygen compounds	Organooxygen compounds	Carbonyl compounds	*	44.2	26.5	M+NH4	C9H13NO2	-0.0930564	314.202	322.238	338.494	339.623	309.574	630.839	1757.45	1173.3	1895.77	1324.48	944.345	1756.21	949.106	921.933	928.093	841.239	983.976	827.239	1516.84	883.017	1231.84	677.117	643.007	830.872	800.681	1078.19	757.224	668.451	1384.77
9.69_419.3153m/z	419.315	9.68792	pos	(1R)-5-[2-[(1S,7As)-1-[(1S)-1-(3-hydroxy-3-methylbutoxy)ethyl]-7a-methyl-2,3,3a,5,6,7-hexahydro-1H-inden-4-ylidene]ethylidene]-4-methylidenecyclohexane-1,3-diol	HMDB0242365				4018		DTXXSJZBSTYZKE-UHFFFAOYSA-N	Lipids and lipid-like molecules	Steroids and steroid derivatives	Vitamin D and derivatives	**	44.2	0	M+H	C26H42O4	-0.673924	13016.8	13525.6	13697.6	14187.5	13284.7	11479.3	15105	12844.1	13446.4	10216.4	12311.9	12882.7	12587.8	12340.4	14011.4	12210.7	13654	10934.2	13244.9	13402.5	10595.3	11767.1	11488.9	12633.6	12798.3	14357.6	12813.4	11437.6	13379.5
1.80_247.1208n	248.128	1.7954	pos	S-4-benzyl-3-isobutyryloxazolidin-2-one		65457			11436562		MUIYUSOHHCEUTC-LBPRGKRZSA-N	Unclassified	Unclassified	Unclassified	*	44.1	23.3	M+H, M+Na	C14H17NO3	-0.17001	4012.29	4612.73	4187.85	5466.07	4744.82	1001.36	984.776	1908.54	743.602	880.892	34485.2	26.4795	36.0512	63.4067	2.8649e-07	2.8649e-07	20.8188	972.645	21251.1	477.415	22750	285.607	24105.1	36.0725	2.8649e-07	2.8649e-07	42.6101	17.5038	2.8649e-07
14.68_136.0215m/z	136.021	14.6784	pos	1,2-Benzisothiazole	HMDB0244057				9225		CSNIZNHTOVFARY-UHFFFAOYSA-N	Organoheterocyclic compounds	Benzothiazoles	Unclassified	*	44.1	24.2	M+H	C7H5NS	-0.560146	133544	146261	137037	137951	137047	148035	146638	157054	145147	126115	127388	144427	139864	137004	150703	139329	142701	134436	129023	140561	131578	140748	145477	140032	144229	150485	148841	128369	155393
3.71_180.1019m/z	180.102	3.70722	pos	3,4-Methylenedioxyamphetamine	HMDB0041931			C07577	1614	4764-17-4	NGBBVGZWCFBOGO-UHFFFAOYSA-N	Organoheterocyclic compounds	Benzodioxoles	Unclassified	**	44.1	0	M+H	C10H13NO2	-0.00964573	1034.48	897.248	917.582	762.718	890.678	716.979	964.192	801.962	987.934	1009.25	764.271	973.822	754.048	719.879	893.124	1086.37	1136.93	709.325	784.507	763.925	688.345	816.205	623.687	688.585	1146.45	1213.36	805.799	865.203	1115.04
4.08_186.0892n	209.078	4.07612	pos	1-Methylcyclohexane-1,2-dicarboxylic acid	HMDB0243937				114473		PMUPSYZVABJEKC-UHFFFAOYSA-N	Organic acids and derivatives	Carboxylic acids and derivatives	Dicarboxylic acids and derivatives	*	44.1	24.8	M+H, M+Na	C9H14O4	-0.13683	11969.2	11516.6	10974.3	10340.6	10410.4	10137.9	7091.88	6342.15	16543.6	14650.5	10898.1	11599.6	9634.89	10087.3	4799.31	10593.9	3174.64	9138.35	12957	10638.1	10936	12748.6	11158.2	9173.83	3822.77	6946.48	5742.9	4728.78	2944.67
6.48_371.1894m/z	371.189	6.48085	neg	Methyl 20-dihydroprednisolonate	HMDB0254566				13456504		KGGJWTUYUOSWNH-UHFFFAOYSA-N	Lipids and lipid-like molecules	Steroids and steroid derivatives	Pregnane steroids	**	44.1	0	M-H2O-H	C22H30O6	7.56681	2596.83	2786.03	2543.36	2604.81	2666.01	427.488	9884.45	279.505	7931	17079.1	4282.87	47.9772	1275.6	2.8649e-07	2.8649e-07	41.4591	2.8649e-07	1247.36	608.914	670.223	1252.73	9706.9	2.8649e-07	359.635	10468.2	2.8649e-07	1636.95	868.097	2.8649e-07
1.97_338.0878m/z	338.088	1.97477	neg	5-Hydroxy-6-methoxyindole glucuronide	HMDB0010363	61677		C03033	196512	77463-71-9	MLRMPLSCFCMXGJ-DKBOKBLXSA-N	Organic oxygen compounds	Organooxygen compounds	Carbohydrates and carbohydrate conjugates	*	44	24.6	M-H	C15H17NO8	-0.882629	4769.03	4618.41	3969.01	3643.81	4109.28	1657.13	251.789	3967.5	1282.77	341.492	39.049	2264.44	20372.1	985.512	338.711	1500.9	3124.33	437.379	280.236	13990.5	23525.1	10518	250.119	6510.44	709.897	315.925	7060.54	9412.81	2.8649e-07
10.14_570.2568m/z	570.257	10.1437	pos	Prupaside	HMDB0038951	93562			14521034	126882-52-8	GLRJVMYTCIKGGK-UHFFFAOYSA-N	Lignans, neolignans and related compounds	Lignan glycosides	Unclassified	*	44	29.1	M+NH4	C27H36O12	4.17588	9661.98	13007.1	12565.7	11842.2	15456.1	19954.6	14340.3	11748.8	16645.9	14657.6	16010.7	6569.78	10872.1	12222.4	3412.99	9386.72	4372.98	21026.8	20770.4	15265.1	12950.3	9237.14	22024.4	10008.2	6059.45	7485.79	12776.1	13432.5	9083.59
14.37_199.1803m/z	199.18	14.3684	pos	N-Ethyl trans-2-cis-6-nonadienamide	HMDB0032273		LMFA08020193	C06551	11309884	608514-56-3	ARSJQOAYGVNWEK-MLCWLASSSA-N	Lipids and lipid-like molecules	Fatty Acyls	Fatty amides	*	44	25.2	M+NH4	C11H19NO	-0.99738	106476	118494	113873	111076	111435	113661	114727	122631	113861	100288	104505	117908	113721	115388	121135	115148	115452	104010	103530	112306	108510	112929	119724	115724	115366	124307	121294	106267	125458
3.68_228.1473n	229.155	3.68032	pos	Isoleucylproline	HMDB0011174	23858			444876	37462-92-3	BBIXOODYWPFNDT-CIUDSAMLSA-N	Organic acids and derivatives	Carboxylic acids and derivatives	Amino acids, peptides, and analogues	*	44	22.3	M+H, M+Na	C11H20N2O3	-0.195302	272074	253341	258304	246816	254487	60931.6	315556	20817.1	59114.2	98278.3	887569	63344.4	50983.4	193261	172428	145360	93939.9	166988	1.08763e+06	19266.3	992052	40686.2	519004	356482	33914.8	67065.4	171118	117867	110739
9.95_330.3364m/z	330.336	9.94982	pos	6,14-dimethyl-octadecanoic acid		4332	LMFA01020050		5282631		CTVSLGVSIPMXMI-UHFFFAOYSA-N	Lipids and lipid-like molecules	Fatty Acyls	Fatty Acids and Conjugates	*	44	24	M+NH4	C20H40O2	-0.730077	88526	94173.5	94211.1	95193.7	95047.7	102073	124118	98020.7	135901	87324	118731	77721.6	79181.7	69124.2	64544.3	76793.8	83720	85594.6	86165.6	89769.6	96808.4	97843	100250	70935.6	73990.1	83980.1	76313.8	72640.8	77424.9
0.78_321.0823m/z	321.082	0.781333	neg	Lepidimoic acid	HMDB0041096	95529			4479101	157676-09-0	PBUKNNGDHZLXKG-UHFFFAOYSA-N	Organic oxygen compounds	Organooxygen compounds	Carbohydrates and carbohydrate conjugates	**	43.9	0	M-H	C12H18O10	-1.15773	1627.68	1221.89	1309.99	1145.69	1861.52	2.8649e-07	2376.12	144.842	950.589	4474.87	2.8649e-07	2.8649e-07	2813.38	3093.64	1379.57	3631.17	2.8649e-07	255.392	1296.01	2.8649e-07	273.455	2655.23	2593.86	2.8649e-07	1245.31	1802.1	1690.86	1573.58	2375.25
1.13_203.0526m/z	203.053	1.12837	pos	L-Gulose	HMDB0012326	64618		C15923	10130220	6027-89-0	WQZGKKKJIJFFOK-QRXFDPRISA-N	Organic oxygen compounds	Organooxygen compounds	Carbohydrates and carbohydrate conjugates	*	43.9	23.5	M+Na	C6H12O6	-0.00343062	2479.19	3032.27	3119.93	3121.9	3144.61	1143.99	1192.35	2265.49	1796.55	1395.93	363.615	5722.19	4604.72	6142.28	6991.39	2751.24	6199.09	830.04	410.042	3109.42	393.764	1530.48	74.5494	2714.55	8578.43	4157.36	6724.23	4817.22	5067.58
11.05_672.4103m/z	672.41	11.053	pos	PI(22:1(11Z)/0:0)			LMGP06050022				BDIUNBUZQYYDQG-LWVCMULMSA-N	Lipids and lipid-like molecules	Glycerophospholipids	Glycerophosphoinositols	*	43.9	29	M+NH4	C31H59O12P	3.18101	5563.34	4306.68	3291.2	4982.14	4309.46	7584.73	34435.2	11986	1850.91	8832.7	1487.7	1307.56	1403.27	2.8649e-07	1207.89	13540.6	971.616	26332.4	30043.2	2.8649e-07	34151.9	1224.3	35039.9	1.93844	1682	510.047	703.798	2.8649e-07	1.34326
12.18_299.2587m/z	299.259	12.1838	neg	2-Hydroxyoctadecanoic acid	HMDB0242145	35432	LMFA02000120		69417	629-22-1	KIHBGTRZFAVZRV-UHFFFAOYSA-N	Lipids and lipid-like molecules	Fatty Acyls	Fatty acids and conjugates	*	43.9	25.9	M-H	C18H36O3	-1.63102	7337.45	7426.94	6125.89	7329.08	8361.66	7795.95	9164.67	6055.03	6302.6	6545.87	7598.63	6907.98	7135.63	6729.87	6004.13	6714.65	6758.26	7542.72	6690.82	7557.69	8141.97	7772.68	6455.25	7015.69	8001.22	5843.18	6289.19	6282.72	6203.27
14.69_171.1490m/z	171.149	14.6941	pos	2-Azaspiro[4.5]decan-3-one	HMDB0247166	351125			47457		JAWPQJDOQPSNIQ-UHFFFAOYSA-N	Organoheterocyclic compounds	Azaspirodecane derivatives	Unclassified	*	43.9	30.4	M+NH4	C9H15NO	-1.12377	550313	616590	590133	569571	580525	604676	612019	644911	590479	524744	521644	616407	597199	596639	629812	587884	599553	550036	535664	578132	559271	590385	613626	600402	604947	648909	627422	551067	645514
2.59_107.0492m/z	107.049	2.58942	neg	o-Cresol	HMDB0002055	58085		C01542	335	95-48-7	QWVGKYWNOKOFNN-UHFFFAOYSA-N	Benzenoids	Phenols	Cresols	*	43.9	30.9	M-H	C7H8O	-9.26403	9728.95	10887.4	10244.6	8998.27	9069.66	13338.5	11627.3	9155.92	11482.5	12040.5	22804.2	4682.17	7461.64	7797.8	1757.77	382.513	3922.66	7736.19	25282.4	7864.17	22165.1	7231.39	23636.8	5058.49	4603.26	3542.43	5100.08	4913.7	2973.31
3.48_331.0392m/z	331.039	3.47812	neg	1,2-Benzisothiazole-2(3H)-acetamide, N-(4-hydroxyphenyl)-3-oxo-, 1,1-dioxide	HMDB0258182				667575		PUPNJSIFIXXJCH-UHFFFAOYSA-N	Organic acids and derivatives	Carboxylic acids and derivatives	Amino acids, peptides, and analogues	*	43.9	28	M-H	C15H12N2O5S	-0.720911	5400.47	5697.09	5333.68	4162.37	4784.21	2.8649e-07	2.8649e-07	2.8649e-07	63.7523	2.8649e-07	2.8649e-07	20992.6	6225.52	10842.7	28135.9	1581.34	11478.8	2.8649e-07	2.8649e-07	2.8649e-07	2.8649e-07	2.8649e-07	2.8649e-07	4271.68	17253.3	5737.66	8788.42	6165.84	10381.5
3.85_114.0916m/z	114.092	3.85003	pos	3-Aminocaproic acid	HMDB0029168	86059			5275645		YIJFIIXHVSHQEN-UHFFFAOYSA-N	Organic acids and derivatives	Carboxylic acids and derivatives	Amino acids, peptides, and analogues	*	43.9	28.6	M+H-H2O	C6H13NO2	1.61762	12599.3	12684.9	13238	11615.1	12345.4	29135.8	32631.7	25582.2	37758.9	32408.7	23452.4	35377.3	23053.9	34563.9	37409.1	34551.3	29729.7	25998.3	24998.6	24184.6	20417	20671.8	19972.9	33430.8	31115.5	34690.1	30572.1	27960	30692.3
9.21_394.2950m/z	394.295	9.21118	pos	(9Z,12Z)-3-Hydroxyhexadecadienoylcarnitine	HMDB0240762		LMFA07070026		71464484		CPHHQDCIGLXPCO-NQLNTKRDSA-N	Lipids and lipid-like molecules	Fatty Acyls	Fatty acid esters	**	43.9	0	M+H-H2O	C23H41NO5	-0.428992	2175.51	2325	2447.46	2327.45	2426.8	5615.65	7450.91	4685.48	5318.41	1891.77	4236.99	287.947	705.846	643.235	34.5876	482.472	132.961	955.228	8485.8	1567.29	3077.81	2319.83	3445.06	1577.46	156.687	237.455	348.904	606.84	2.8649e-07
0.72_876.3097m/z	876.31	0.7166	neg	Eptifibatide	HMDB0251895						CZKPOZZJODAYPZ-UHFFFAOYSA-N	Organic acids and derivatives	Carboxylic acids and derivatives	Amino acids, peptides, and analogues	*	43.8	40.2	M+FA-H	C35H49N11O9S2	-4.89344	370337	384097	382581	462327	427050	733282	368914	597578	331378	399688	725296	316436	248326	123348	60725.1	44862.8	612768	636529	394410	879619	631803	378211	376861	456863	183542	195487	278037	577430	53871.3
11.80_262.2293n	280.263	11.7965	pos	6,10,14-Trimethyl-5,9,13-pentadecatrien-2-one	HMDB0034495	89972			1711944	762-29-8	LTUMRKDLVGQMJU-HSVQFRAPSA-N	Lipids and lipid-like molecules	Prenol lipids	Diterpenoids	**	43.8	18.5	M+H, M+NH4, M+H-H2O	C18H30O	-1.20977	46241	44254.9	42455.7	45556.5	42563.7	62152.2	35144.3	35040.8	37809.4	23763.9	90716.9	50129.5	30205.6	80760	75629.4	26342.8	26925.9	30007.6	28535.2	28387.9	39666	30305.3	25499.1	25882	28290.5	32362.4	33454.8	32206.3	38750.9
13.65_311.1682m/z	311.168	13.6474	neg	N-Undecylbenzenesulfonic acid	HMDB0032549	88521			38222	50854-94-9	UCDCOJNNUVYFKJ-UHFFFAOYSA-N	Benzenoids	Benzene and substituted derivatives	Benzenesulfonic acids and derivatives	*	43.8	25.9	M-H	C17H28O3S	-1.36743	783371	734952	693625	716212	669072	968292	1.88849e+06	1.22388e+06	484309	869029	449672	552667	1.29351e+06	299839	464961	1.10053e+06	427087	2.24657e+06	1.73848e+06	319640	2.22166e+06	531876	1.67726e+06	383401	558267	408302	419494	419656	376851
2.75_274.1648m/z	274.165	2.7529	pos	(4E)-3-Hydroxyhex-4-enoylcarnitine	HMDB0241670						JNWLVTSZGQYXIA-UHFFFAOYSA-N	Lipids and lipid-like molecules	Fatty Acyls	Fatty acid esters	*	43.8	23.1	M+H	C13H23NO5	-0.304165	21315.5	21986.9	20373.3	20888.7	20318.8	18560.1	16307.5	13148.6	16998.1	21167.7	22566.2	24605.2	18297.1	66328.9	21001	11825.6	10368	14297.2	16819.8	29475	15095.2	33243.5	15438.7	7489.42	39353.4	9690.74	30551.4	16584.8	8861.5
9.90_170.0963m/z	170.096	9.89562	pos	Diphenylamine	HMDB0032562	68774		C11016	11487	122-39-4	DMBHHRLKUKUOEG-UHFFFAOYSA-N	Benzenoids	Benzene and substituted derivatives	Aniline and substituted anilines	*	43.8	26	M+H	C12H11N	-0.729493	26422.6	28112.9	28904.9	29476.2	26970.1	24286	27246.5	24518.3	31126.4	24588.1	26470	30696.6	30021.2	29749.8	31902	29266.9	30912.4	23533.8	25389.1	29551.5	22922.7	27753.1	27473.8	29587.9	31467.4	34088.3	30217.5	30469	36036.4
0.73_125.0477n	126.055	0.73095	pos	pyramid	HMDB0256941						MMTVHLPXGYWNOJ-UHFFFAOYSA-N	Organoheterocyclic compounds	Pyrans	Unclassified	*	43.7	22.1	M+H-H2O, M+H	C6H7NO2	0.415076	17456.9	21999.4	17235.6	18976.3	20232.1	7570.25	15821.2	21107.3	11389.8	5465.55	5964.71	21554.4	24266.4	59833	25540.8	27879.7	55509.7	5624.06	8114.33	37915.6	6364.28	15747.5	5849.27	22932.1	56283.6	21536	33416.7	13118.8	28095.1
10.58_358.3677m/z	358.368	10.5775	pos	19-methyl-heneicosanoic acid		73673	LMFA01020227		5312319		CDGJKEUOLAMVSS-UHFFFAOYSA-N	Lipids and lipid-like molecules	Fatty Acyls	Fatty Acids and Conjugates	*	43.7	23.6	M+NH4	C22H44O2	-0.765582	36755.3	37152.1	44870.9	46182.5	44633.1	66863.7	48903.2	40814	49872.6	33582.8	44691.1	33279.4	33670.6	31028.6	38185.7	37788	49659.6	31779	29991.4	35304	33261.9	33680.5	35638.7	39495.7	41125.8	50125.6	41347.5	35951.6	49400.6
9.90_260.2139n	278.248	9.90263	pos	6-[1]-ladderane hexanol			LMFA01140088		137323827		WNGSQFREFUKQMP-UHFFFAOYSA-N	Lipids and lipid-like molecules	Fatty Acyls	Fatty Acids and Conjugates	*	43.7	22.2	M+H, M+NH4	C18H28O	-0.418949	7643.64	7919.5	9885.6	8628.34	8229.66	4407.53	9483.12	6317.75	8680.61	2517.49	31343.2	23726.3	6828.61	34783.5	35621.4	4261.45	8006.26	4496.1	4421.63	6033.6	6613.47	5831.34	3776.73	6449.76	9516.74	7956.2	8330.97	8828.98	10901.1
0.70_253.0495m/z	253.049	0.69935	neg	Cysteinyl-Serine	HMDB0028784	85698			21759496		YXQDRIRSAHTJKM-UHFFFAOYSA-N	Organic acids and derivatives	Carboxylic acids and derivatives	Amino acids, peptides, and analogues	*	43.6	33.5	M+FA-H	C6H12N2O4S	-2.50761	2529.74	2831.17	3103.4	2952.95	3450.43	1185.8	2.8649e-07	5520.57	1004.56	6343.02	2132.14	2.8649e-07	2.8649e-07	545.175	2.8649e-07	2.8649e-07	2.8649e-07	4017.75	5202.67	5816.79	9360.04	12406.5	6327.62	1929.88	2.8649e-07	2.8649e-07	422.845	2.8649e-07	2.8649e-07
1.26_226.0685m/z	226.068	1.25595	pos	N-acetyl-L-2-aminoadipate(2-)	HMDB0062715				13943174		FTTGAAZKBNZDCZ-UHFFFAOYSA-N	Organic acids and derivatives	Carboxylic acids and derivatives	Amino acids, peptides, and analogues	*	43.6	21.6	M+Na	C8H13NO5	-0.575108	11548.2	12105.9	11401.8	10851.7	9557	3571.31	16932.3	13386.2	10456.3	2354.63	2412.98	5985.13	11058.3	42777	11842.3	29766.9	20339.8	3268.48	3544.14	22081.8	2968.65	6665.46	2269.49	12430.1	20798.1	14412.4	12612.1	5047.97	18254.1
[truncated: 14,607 more rows]

## Sheet: 索引
索引	列名
ID	ID
Metabolites	Metabolites
Compound ID	Compound ID
Ion mode	Ion mode
KEGG	kegg

## Sheet: 分组
sample	Group-1
QC1-1	QC
QC1-2	QC
QC1-3	QC
QC1-4	QC
QC1-5	QC
AOS_1	AOS
AOS_2	AOS
AOS_3	AOS
AOS_4	AOS
AOS_5	AOS
AOS_6	AOS
con_1	con
con_2	con
con_3	con
con_4	con
con_5	con
con_6	con
AOS2_1	AOS2
AOS2_2	AOS2
AOS2_3	AOS2
AOS2_4	AOS2
AOS2_5	AOS2
AOS2_6	AOS2
con2_1	con2
con2_2	con2
con2_3	con2
con2_4	con2
con2_5	con2
con2_6	con2

## Sheet: 比较
比较组	配对	分组
[truncated: 1 more rows]
