# Supplementary material for: Alginate oligosaccharide supplementation improves boar semen quality under heat stress
Source: Stress Biol. 2024 Sep 3;4(1):37. doi: 10.1007/s44154-024-00177-7 (PMC11383898; doi:10.1007/s44154-024-00177-7)
Supplement: Supplementary file 4 — Supplementary Material 4. [file 44154_2024_177_MOESM4_ESM.xls]

## Sheet: AOS1_con1
Accession	Gene Name	Description	Coverage [%]	# Peptides	# PSMs	# Unique Peptides	# AAs	MW [kDa]	calc. pI	Score Sequest HT: Sequest HT	AOS1_1	AOS1_2	AOS1_3	AOS1_4	con1_1	con1_2	con1_3	con1_4	P-value	Q-value	log2(FC)	FC
A0A286ZY95	FN1	Fibronectin OS=Sus scrofa OX=9823 GN=FN1 PE=1 SV=1	54	101	989	3	2380	262.2	5.94	3018.02	82.7	174.8	204.9	21.3	46.5	182.1	44.6	43.1	0.470823	0.972642	0.612819	1.52924
F1SS24	FN1	Fibronectin OS=Sus scrofa OX=9823 GN=FN1 PE=1 SV=2	52	99	969	1	2462	270.4	5.6	2972.96	81.3	179.7	202.7	22.5	45.1	186.2	42.2	40.4	0.466689	0.972536	0.631245	1.5489
A0A286ZWH7	AKAP4	A-kinase anchoring protein 4 OS=Sus scrofa OX=9823 GN=AKAP4 PE=3 SV=2	80	77	1140	77	863	95.2	6.84	3459.26	104.9	82.7	76.6	160.2	95.7	68.1	110.2	101.6	0.584074	0.987131	0.176228	1.12993
A0A287AFU3	DNAH17	Dynein axonemal heavy chain 17 OS=Sus scrofa OX=9823 GN=DNAH17 PE=3 SV=2	41	185	359	1	4459	506.7	5.72	1051.2	112.3	68	83	149.3	82.1	80.1	131.4	93.6	0.777884	0.987131	0.0916649	1.0656
A0A5G2QUI5	DNAH17	Dynein axonemal heavy chain 17 OS=Sus scrofa OX=9823 GN=DNAH17 PE=3 SV=1	41	186	362	2	4434	504.4	5.72	1055.93	105.2	94.5	91.6	115.1	102.9	85.2	103.4	102.2	0.66384	0.987131	0.0458037	1.03226
A0A8W4FE64	DNAH8	Dynein axonemal heavy chain 8 OS=Sus scrofa OX=9823 GN=DNAH8 PE=4 SV=1	38	188	347	186	4671	533.8	6.09	1025.78	106.5	91.9	91.2	115.3	103.1	85.8	103.1	103.1	0.748278	0.987131	0.0353478	1.0248
A0A8W4FMB5	DNAH17	Dynein axonemal heavy chain 17 OS=Sus scrofa OX=9823 GN=DNAH17 PE=4 SV=1	39	175	347	2	4338	491.3	6.19	1021.16	94.6	124.5	150.2	69.7	77.1	129.4	79.5	75.1	0.40743	0.964131	0.281823	1.21573
A0A8W4FAN8	FSIP2	Fibrous sheath interacting protein 2 OS=Sus scrofa OX=9823 GN=FSIP2 PE=4 SV=1	26	176	288	174	6731	759.4	6.71	868.78	112.2	87.3	87	128.2	101.6	72.3	109.8	101.7	0.594232	0.987131	0.105711	1.07602
A0A287BCE6	FCGBP	IgGFc-binding protein OS=Sus scrofa OX=9823 GN=FCGBP PE=1 SV=2	36	64	300	29	2503	265.1	5.01	1062.34	72.6	131.9	135.1	43.1	130.7	118.2	73.6	95	0.748862	0.987131	-0.125562	0.916647
A0A5G2QZP6	ZAN	Zonadhesin OS=Sus scrofa OX=9823 GN=ZAN PE=4 SV=2	36	71	328	71	2614	286	7.5	1038.28	106.6	94.3	91.9	113.7	96.9	91.1	104.3	101.3	0.60429	0.987131	0.0465251	1.03277
Q6YT39	LTF	Lactotransferrin OS=Sus scrofa OX=9823 GN=LTF PE=1 SV=1	78	51	717	47	704	77.6	8.24	2122.39	80.3	98.5	106.2	69.2	84.4	129.7	116.4	115.4	0.12284	0.737316	-0.332156	0.794349
A0A287AHL5	DNAH7	Dynein axonemal heavy chain 7 OS=Sus scrofa OX=9823 GN=DNAH7 PE=3 SV=2	30	126	200	113	4022	461.1	6.15	608.03	107.5	91.2	88.8	116.1	103.5	86.1	103	103.8	0.826401	0.987131	0.0259692	1.01816
A0A286ZT13	ALB	Albumin OS=Sus scrofa OX=9823 GN=ALB PE=1 SV=2	78	55	290	55	608	69.8	6.46	848.49	135	96.4	77.2	45	92.5	109.7	122.8	121.4	0.291682	0.918287	-0.336219	0.792115
F1RR82	ODF2	Outer dense fiber of sperm tails 2 OS=Sus scrofa OX=9823 GN=ODF2 PE=3 SV=5	50	51	344	3	859	99	7.53	978.36	101.6	77.6	74.8	182.9	92.3	68.6	102.6	99.5	0.510688	0.98509	0.267334	1.20358
A0A287BGT7	ODF2	Outer dense fiber of sperm tails 2 OS=Sus scrofa OX=9823 GN=ODF2 PE=3 SV=3	56	51	342	4	779	89.3	7.2	972.03	107.9	101.9	101.8	105.5	98.6	95.9	98.3	90.1	0.0133506	0.335477	0.123426	1.08932
D3K5M3	AKAP3	A-kinase (PRKA) anchor protein 3 OS=Sus scrofa OX=9823 GN=AKAP3 PE=2 SV=1	60	50	209	50	854	94	6.43	695.84	110.4	85.9	82.7	138.7	95	72.5	110.5	104.4	0.588264	0.987131	0.127385	1.09231
A0A8I8C3K7	HSP90AA1	Heat shock protein HSP 90-alpha OS=Sus scrofa OX=9823 GN=HSP90AA1 PE=3 SV=2	53	51	216	31	814	93.3	5.68	740.85	111.9	91.1	90	102.4	99.3	90	110.1	105.3	0.742175	0.987131	-0.03354	0.97702
A0A287B051	ODF2	Outer dense fiber of sperm tails 2 OS=Sus scrofa OX=9823 GN=ODF2 PE=3 SV=2	66	46	320	1	576	66.8	7.56	901.17	88.5	86.6	68.5	223.7	94	62	97	79.7	0.395647	0.964131	0.490127	1.40457
I3LT38	FCGBP	IgGFc-binding protein-like OS=Sus scrofa OX=9823 GN=FCGBP PE=1 SV=2	34	36	145	1	1685	177.4	5.06	594.52	78.4	116.8	119	70.9	128	110.7	85.2	91	0.656469	0.987131	-0.107531	0.928175
A5A8V7	HSPA1L	Heat shock 70 kDa protein 1-like OS=Sus scrofa OX=9823 GN=HSPA1L PE=2 SV=1	65	40	190	22	641	70.3	6.35	631.77	104	88.8	79.5	129.1	100.3	84.5	101.2	112.6	0.956375	0.992522	0.0100989	1.00702
A0A5G2R780	DNAH6	Dynein axonemal heavy chain 6 OS=Sus scrofa OX=9823 GN=DNAH6 PE=3 SV=1	24	94	133	91	4155	475.9	5.71	385.64	103.3	95.1	94.5	109.3	103.9	90.9	102.2	100.7	0.814419	0.987131	0.0162325	1.01132
D0G0C8	CCT2	T-complex protein 1 subunit beta OS=Sus scrofa OX=9823 GN=CCT2 PE=2 SV=1	71	38	187	38	535	57.4	6.54	508.4	101.8	100.6	90.3	107.7	105.5	90	111.7	92.4	0.975844	0.994948	0.00288539	1.002
F1RQD7	GARIN3	Golgi associated RAB2B interactor family member 3 OS=Sus scrofa OX=9823 GN=GARIN3 PE=4 SV=3	60	32	153	31	593	63.5	9.72	539.98	97	76.3	76.6	161.9	116.8	52.7	108.2	110.5	0.822176	0.987131	0.0851437	1.06079
F1S1R1	CYLC1	Cylicin 1 OS=Sus scrofa OX=9823 GN=CYLC1 PE=4 SV=3	31	31	149	31	650	73.8	9.82	510.45	106.7	91.7	87.5	130.6	99.4	80.7	108.1	95.3	0.492646	0.975124	0.11909	1.08605
A0A8W4FBW3	TUBB4B	Tubulin beta 4B class IVb OS=Sus scrofa OX=9823 GN=TUBB4B PE=4 SV=1	65	23	381	3	466	51.6	4.89	1062.73	108.2	93.5	91.1	105.3	102.5	88	105.5	105.9	0.879152	0.987131	-0.0137057	0.990545
I3LNF2	DNAH1	Dynein axonemal heavy chain 1 OS=Sus scrofa OX=9823 GN=DNAH1 PE=3 SV=3	22	94	135	90	4266	487.5	5.97	403.46	103.5	95.5	95.4	110.2	102.1	91.9	100.8	100.5	0.604924	0.987131	0.0335484	1.02353
A0A287AM18	ALMS1	ALMS1 centrosome and basal body associated protein OS=Sus scrofa OX=9823 GN=ALMS1 PE=1 SV=1	22	76	126	76	4253	471.9	5.96	408.77	115.5	98.7	82.4	113.3	106	85.8	101.5	96.8	0.594236	0.987131	0.071428	1.05076
F1RFM8	DNAH10	Dynein axonemal heavy chain 10 OS=Sus scrofa OX=9823 GN=DNAH10 PE=3 SV=4	23	103	153	102	4354	500.9	5.73	402.24	107	92.2	90.8	114.8	104.1	85.8	100.9	104.3	0.751048	0.987131	0.0349914	1.02455
I3LDR2	LOC100510930	Tubulin alpha chain OS=Sus scrofa OX=9823 GN=LOC100510930 PE=1 SV=3	57	26	640	2	469	51.8	5.88	1545.13	108.5	94.5	91.9	108.4	100.6	90	104.1	101.9	0.768159	0.987131	0.0241687	1.01689
A0A5G2R0B1	HK1	hexokinase OS=Sus scrofa OX=9823 GN=HK1 PE=1 SV=2	53	48	186	48	919	102.5	6.87	525.7	108.6	87.2	96.1	117.8	101.6	84.6	100.4	103.8	0.570839	0.987131	0.0696148	1.04944
A0A287BD18	CFH	Complement factor H OS=Sus scrofa OX=9823 GN=CFH PE=1 SV=1	50	49	112	1	1234	138.5	6.68	392.96	79.8	185.1	194.3	23.5	54.3	160	52.7	50.2	0.435057	0.968733	0.605734	1.52175
F1S605	GSTM3	Glutathione S-transferase OS=Sus scrofa OX=9823 GN=GSTM3 PE=1 SV=2	84	27	376	20	225	26.9	7.27	884.53	104.6	86.6	78.2	165.4	94	64.6	104.4	102.2	0.453612	0.970779	0.251665	1.19058
Q6RI85	PGK2	Phosphoglycerate kinase 2 OS=Sus scrofa OX=9823 GN=PGK2 PE=2 SV=3	85	40	157	30	417	44.9	8.1	514.82	111.6	108.4	91.9	112.5	98.2	79.2	105.7	92.6	0.150111	0.78177	0.175844	1.12962
A0A5G2RKJ7	MFGE8	Lactadherin OS=Sus scrofa OX=9823 GN=MFGE8 PE=1 SV=1	60	32	330	5	452	50.2	7.49	969	106.1	90.9	92	113.1	99.7	90.7	104.4	103.2	0.875242	0.987131	0.0147859	1.0103
F1S0N2	ACLY	ATP-citrate synthase OS=Sus scrofa OX=9823 GN=ACLY PE=1 SV=3	50	54	125	54	1130	123.6	7.42	408.3	108	92.4	84.9	113.1	106.7	92.8	109.8	92.4	0.921354	0.989189	-0.0119008	0.991785
F1SMN4	CCDC136	Coiled-coil domain containing 136 OS=Sus scrofa OX=9823 GN=CCDC136 PE=1 SV=2	46	52	117	52	1160	133.4	5.12	383.11	108.3	88	87	125.7	103.1	74.4	105.8	107.7	0.722961	0.987131	0.0649322	1.04604
I3LR32	CCT5	T-complex protein 1 subunit epsilon OS=Sus scrofa OX=9823 GN=CCT5 PE=1 SV=2	76	43	139	42	541	59.6	5.82	444.44	100.7	101	92.5	109.3	105	88	111	92.3	0.787022	0.987131	0.0259757	1.01817
F1ST22	DNAH2	Dynein axonemal heavy chain 2 OS=Sus scrofa OX=9823 GN=DNAH2 PE=4 SV=5	21	93	126	91	4469	511.4	6.47	351.11	104.5	92.5	97.1	114.5	102	87.9	101.3	100.1	0.487207	0.974461	0.0624141	1.04421
A0A287AZU8	MAN2C1	alpha-mannosidase OS=Sus scrofa OX=9823 GN=MAN2C1 PE=1 SV=1	43	35	131	35	1040	115.7	6.44	461.64	109.1	101.1	91.9	110.7	99.9	84.3	114	88.9	0.446638	0.970779	0.0927367	1.06639
A0A286ZKQ1	HEXB	Beta-hexosaminidase OS=Sus scrofa OX=9823 GN=HEXB PE=1 SV=2	54	34	377	34	534	61.5	7.4	1101.62	70	103.3	106.7	87.5	94.2	103.6	135.1	99.7	0.239099	0.88419	-0.235289	0.849515
A0A287A5Y7	DNAH3	Dynein axonemal heavy chain 3 OS=Sus scrofa OX=9823 GN=DNAH3 PE=3 SV=3	23	92	123	82	4020	460.7	5.91	315.92	107	92.9	90.5	115.3	103.5	85.7	102.5	102.5	0.706664	0.987131	0.0414855	1.02917
F1RP17	CCT3	T-complex protein 1 subunit gamma OS=Sus scrofa OX=9823 GN=CCT3 PE=1 SV=3	66	41	130	6	500	55.8	5.95	445.82	102.7	101.2	91.3	110.6	104.7	87.3	109.6	92.6	0.672111	0.987131	0.0418411	1.02943
I3LP90	DNAH12	Dynein axonemal heavy chain 12 OS=Sus scrofa OX=9823 GN=DNAH12 PE=3 SV=4	24	94	131	13	3938	451.4	5.88	336.08	102.3	96.9	96.1	108.1	102.5	94.8	99.3	100.1	0.620842	0.987131	0.0241627	1.01689
I3L8L8	ATP1A4	Sodium/potassium-transporting ATPase subunit alpha OS=Sus scrofa OX=9823 GN=ATP1A4 PE=1 SV=3	49	46	122	38	1030	114	6.71	409.95	104.3	91.7	95.3	114	99.4	92.7	107.9	94.7	0.675447	0.987131	0.0382337	1.02686
P02550	TUBA1A	Tubulin alpha-1A chain OS=Sus scrofa OX=9823 GN=TUBA1A PE=1 SV=1	52	22	509	1	451	50	5.03	1283.68	106.3	92.2	86.4	111.4	109.7	87.5	103.9	102.7	0.811777	0.987131	-0.0270479	0.981426
F1SR80	LOC100158003	Tubulin alpha chain OS=Sus scrofa OX=9823 GN=LOC100158003 PE=3 SV=3	54	22	507	1	437	48.7	5.01	1310.59	107.1	94.4	109.5	94.2	108.5	90.3	94.4	101.6	0.665331	0.987131	0.0375122	1.02634
A0A480WPU1	ENO1	phosphopyruvate hydratase OS=Sus scrofa OX=9823 GN=ENO1 PE=1 SV=1	73	32	222	22	434	47.3	6.87	542.44	106.3	98.6	92.1	103.9	102.3	87.6	107.3	101.9	0.93488	0.990492	0.00649214	1.00451
A0A287AUX8	CCT3	T-complex protein 1 subunit gamma OS=Sus scrofa OX=9823 GN=CCT3 PE=1 SV=1	66	40	129	5	495	54.9	6.34	433.7	99.2	105.5	88.6	103	114.6	85	111.8	92.2	0.830698	0.987131	-0.0263332	0.981913
F1SS26	THBS1	Thrombospondin 1 OS=Sus scrofa OX=9823 GN=THBS1 PE=1 SV=2	40	46	108	46	1170	129.5	4.89	358.19	85.2	112.3	134.5	70.4	124.9	120.3	76	76.4	0.953113	0.992522	0.0173125	1.01207
F1RHU4	IL4I1	Amine oxidase OS=Sus scrofa OX=9823 GN=IL4I1 PE=1 SV=4	59	34	294	34	578	64.7	9.6	784.99	108	94.4	89.9	113.4	96.3	86.3	109.8	101.9	0.714362	0.987131	0.0411196	1.02891
A0A287A5G1	ACTG1	Actin gamma 1 OS=Sus scrofa OX=9823 GN=ACTG1 PE=3 SV=2	61	23	237	7	378	42	5.48	725.65	93.3	89.2	91.4	67.3	120.7	111.4	113.1	113.4	0.00374758	0.19654	-0.426619	0.744003
P79385	MFGE8	Lactadherin OS=Sus scrofa OX=9823 GN=MFGE8 PE=1 SV=2	62	28	303	1	409	45.7	6.58	888.03	111	105.9	91.2	103.6	83.3	102.2	106.7	96.2	0.410873	0.964131	0.0840502	1.05999
A0A287ATN8	HSPD1	60 kDa heat shock protein, mitochondrial OS=Sus scrofa OX=9823 GN=HSPD1 PE=1 SV=1	78	34	119	9	468	50.2	7.78	384.7	99.1	94.2	94.6	111	103	94.5	105.7	98	0.905665	0.989189	-0.00829448	0.994267
I3LCA2	CCT8	T-complex protein 1 subunit theta OS=Sus scrofa OX=9823 GN=CCT8 PE=1 SV=2	70	35	144	35	549	59.9	5.6	467.12	103.8	101	90.2	108.1	104.6	88	113.1	91.2	0.831891	0.987131	0.0223622	1.01562
K7GLT8	ATP5F1B	ATP synthase subunit beta OS=Sus scrofa OX=9823 GN=ATP5F1B PE=1 SV=2	69	27	148	27	570	60.8	5.8	502.73	101.6	96.2	92.5	114.2	98.7	95.5	102.9	98.5	0.670694	0.987131	0.0320973	1.0225
A0A5G2R4I3	SPATA31D1	Spermatogenesis-associated protein 31D1-like OS=Sus scrofa OX=9823 GN=SPATA31D1 PE=4 SV=1	29	47	117	47	1587	175.4	8.54	370.11	108.8	88.2	79.5	133.3	105	68.6	107.2	109.5	0.76252	0.987131	0.0703365	1.04996
F1ST87	CCIN	Calicin OS=Sus scrofa OX=9823 GN=CCIN PE=4 SV=1	60	34	200	34	588	66.8	8.24	576.34	109.4	87	84.2	122.3	104.6	76.2	109.8	106.5	0.907714	0.989189	0.0209194	1.01461
F2Z5S8	TUBA4A	Tubulin alpha chain OS=Sus scrofa OX=9823 GN=TUBA4A PE=1 SV=3	49	21	529	1	450	50.1	5.02	1319.63	92.5	112.2	106.7	103.3	106.7	87.4	94.7	96.5	0.248412	0.887875	0.106086	1.0763
P16276	ACO2	Aconitate hydratase, mitochondrial OS=Sus scrofa OX=9823 GN=ACO2 PE=1 SV=1	53	36	110	1	781	85.7	8.05	393.45	97	92.1	98.7	110.1	98.4	90.9	115.6	97.3	0.874296	0.987131	-0.0155072	0.989309
F1SEF3	C3H2orf16	Chromosome 3 C2orf16 homolog OS=Sus scrofa OX=9823 GN=C3H2orf16 PE=4 SV=3	31	53	82	53	1970	220.2	9.92	278.55	104.7	84.8	88	125.6	112.6	73.4	111.4	99.4	0.907889	0.989189	0.0227258	1.01588
D0G0C9	CCT7	T-complex protein 1 subunit eta OS=Sus scrofa OX=9823 GN=CCT7 PE=1 SV=1	71	37	165	37	543	59.4	7.15	419.24	102.2	100	89.8	111	106.1	85.4	112.3	93.2	0.847896	0.987131	0.0216408	1.01511
Q767L7	TUBB	Tubulin beta chain OS=Sus scrofa OX=9823 GN=TUBB PE=1 SV=1	56	20	259	3	444	49.6	4.89	737.37	84.7	95.9	86.1	130.7	92.3	88.5	106.7	114.9	0.922921	0.9899	-0.0180384	0.987575
A0A8W4FBS4	ACO2	Aconitate hydratase, mitochondrial OS=Sus scrofa OX=9823 GN=ACO2 PE=4 SV=1	52	36	108	1	780	85.4	7.71	391.24	102.5	92.9	93.8	111.8	93.4	93.8	118.7	93.1	0.950393	0.991806	0.00721349	1.00501
A0A8W4FIP7	DNAH12	Dynein axonemal heavy chain 12 OS=Sus scrofa OX=9823 GN=DNAH12 PE=4 SV=1	25	82	114	1	3267	373.1	6.23	284.8	93.8	75.1	110.6	120	95.9	93.1	95	116.5	0.983067	0.996593	-0.00360674	0.997503
A0A286ZIR3	NT5C1B	5'-nucleotidase, cytosolic IB OS=Sus scrofa OX=9823 GN=NT5C1B PE=4 SV=2	55	26	142	1	569	64.3	8.57	431.64	137.4	116.8	111.8	61.8	91.3	115.9	81.1	83.8	0.465885	0.972372	0.201246	1.14969
F1SIH8	VCP	Transitional endoplasmic reticulum ATPase OS=Sus scrofa OX=9823 GN=VCP PE=1 SV=3	52	39	108	39	820	90.9	5.62	329.12	104.6	101.5	99	105.9	100.4	90.2	105.4	93	0.197723	0.847205	0.0793682	1.05656
A0A8W4F8V4	NT5C1B	5'-nucleotidase, cytosolic IB OS=Sus scrofa OX=9823 GN=NT5C1B PE=4 SV=1	54	28	146	3	605	68.4	8.59	438.42	111.8	84.8	85.9	132.3	101.6	77.7	107.4	98.5	0.592663	0.987131	0.106808	1.07684
A0A287ALA0	BASP1	Brain acid soluble protein 1 OS=Sus scrofa OX=9823 GN=BASP1 PE=1 SV=1	92	25	88	25	228	23.1	4.6	378.47	89.5	77.5	88.1	67	125.8	113.3	124.9	114	0.000781698	0.117099	-0.569502	0.673849
F1RRW5	ACE	Angiotensin-converting enzyme OS=Sus scrofa OX=9823 GN=ACE PE=1 SV=3	26	29	333	29	1309	150.2	6.58	827.98	100.6	95.5	99.5	99.9	91.7	89.6	133	90.2	0.840348	0.987131	-0.032462	0.97775
A0A287AGU2	ATP5F1A	ATP synthase subunit alpha OS=Sus scrofa OX=9823 GN=ATP5F1A PE=1 SV=1	61	36	203	36	550	59.4	8.9	544.86	103.7	94.7	93.2	114.4	100.6	89	101.9	102.6	0.628705	0.987131	0.042918	1.0302
K9IVI1	OGDH	oxoglutarate dehydrogenase (succinyl-transferring) OS=Sus scrofa OX=9823 GN=OGDH PE=1 SV=1	37	40	79	1	1023	115.6	6.9	282.6	92.9	95.6	83.6	131.4	107.8	92.9	105.2	90.6	0.882495	0.987131	0.0252478	1.01765
A0A287AJ16	ACSBG2	Acyl-CoA synthetase bubblegum family member 2 OS=Sus scrofa OX=9823 GN=ACSBG2 PE=1 SV=2	50	30	90	30	674	75.4	8.1	323.06	100.3	94.5	98.1	106.1	100.3	88.5	110.2	102.1	0.921273	0.989189	-0.00757322	0.994764
F1RKZ6	USP7	Ubiquitin carboxyl-terminal hydrolase 7 OS=Sus scrofa OX=9823 GN=USP7 PE=1 SV=3	42	46	85	46	1109	128.9	5.82	303.78	107.8	92.2	94.9	115.1	99.3	87.3	107.8	95.5	0.4927	0.975124	0.0725198	1.05155
A0A8W4FLX6	IQCN	Uncharacterized protein OS=Sus scrofa OX=9823 GN=IQCN PE=4 SV=1	48	34	134	21	766	82.8	10.02	409.13	101.4	78.7	85	140.9	110.9	64.2	98	121	0.878601	0.987131	0.042918	1.0302
A0A287ARP4	OGDH	oxoglutarate dehydrogenase (succinyl-transferring) OS=Sus scrofa OX=9823 GN=OGDH PE=1 SV=1	36	40	79	1	1034	116.9	7.12	277.02	99.1	94.1	88.6	123.4	103.8	86.6	103.7	100.7	0.775077	0.987131	0.0375122	1.02634
A0A287BD47	MROH1	Maestro heat like repeat family member 1 OS=Sus scrofa OX=9823 GN=MROH1 PE=4 SV=1	34	54	92	3	1631	180.2	6.74	287.46	112.6	104.1	89.3	106.2	104.5	91.4	101.2	90.7	0.35071	0.931741	0.0880317	1.06292
F1SQN1	CCT4	T-complex protein 1 subunit delta OS=Sus scrofa OX=9823 GN=CCT4 PE=1 SV=1	65	31	110	30	539	58	7.83	361.67	100	101	90	108.5	106.7	88.9	109.6	95.3	0.968948	0.993893	-0.00360674	0.997503
I3LGD4	CLTC	Clathrin heavy chain OS=Sus scrofa OX=9823 GN=CLTC PE=1 SV=4	33	51	77	51	1680	192.1	5.72	275.39	106.5	96.5	94.3	104.5	103.2	88.9	98	108.2	0.869059	0.987131	0.0126221	1.00879
F1SHD7	NDUFS1	NADH-ubiquinone oxidoreductase 75 kDa subunit, mitochondrial OS=Sus scrofa OX=9823 GN=NDUFS1 PE=1 SV=4	50	32	70	32	727	79.5	6.1	239.37	100	94.7	92.2	118.4	101.7	93	106.7	93.2	0.707961	0.987131	0.0385992	1.02712
A0A287A7R4	PKM	Multifunctional fusion protein OS=Sus scrofa OX=9823 GN=PKM PE=1 SV=2	49	36	106	36	644	70.2	8.29	376.35	104.9	93.7	87.7	110.5	99.4	94.5	103.1	106	0.796501	0.987131	-0.0223678	0.984615
K7GSU4	EFHC2	EF-hand domain containing 2 OS=Sus scrofa OX=9823 GN=EFHC2 PE=4 SV=2	58	45	95	44	748	87.1	8.02	321.91	109.8	89.2	85	121	104.9	78.8	106.3	105	0.824917	0.987131	0.0360693	1.02532
A0A287AEK2	PRKAR2A	cAMP-dependent protein kinase type II-alpha regulatory subunit OS=Sus scrofa OX=9823 GN=PRKAR2A PE=1 SV=1	62	23	160	23	389	43.7	4.88	457.26	110.4	94.4	103	113.3	96.5	85.5	107	89.9	0.145046	0.767575	0.152346	1.11138
A0A8W4FMW6	HSPD1	Heat shock protein family D (Hsp60) member 1 OS=Sus scrofa OX=9823 GN=HSPD1 PE=4 SV=1	76	32	118	7	482	51.1	5.81	364.32	103.1	91.7	92.4	115	102.7	93.2	106.2	95.9	0.871979	0.987131	0.0151447	1.01055
P09571	TF	Serotransferrin OS=Sus scrofa OX=9823 GN=TF PE=1 SV=2	59	40	98	35	696	76.9	7.14	330.08	153.6	88	56.7	35.4	93.8	122.3	121.2	129	0.264165	0.900104	-0.482707	0.715634
F1RSL4	MROH1	Maestro heat like repeat family member 1 OS=Sus scrofa OX=9823 GN=MROH1 PE=4 SV=3	35	52	88	1	1577	174.4	6.84	274.77	127	105.8	83	61.8	101.6	101.9	123.2	95.7	0.492763	0.975124	-0.161751	0.893939
Q28949	MAN2B2	Epididymis-specific alpha-mannosidase OS=Sus scrofa OX=9823 GN=MAN2B2 PE=1 SV=2	37	34	97	6	995	114.2	8.21	321.19	142.1	109.9	67.8	53.9	49.3	127.1	76.3	173.6	0.713232	0.987131	-0.189988	0.876613
A0A5G2QW05	CP	Ceruloplasmin OS=Sus scrofa OX=9823 GN=CP PE=1 SV=1	39	43	86	43	1028	117.7	6.09	297.22	67.6	82.6	90.5	27.7	72.1	289.7	82	87.9	0.270111	0.904265	-0.986228	0.504796
F1SB63	TCP1	T-complex protein 1 subunit alpha OS=Sus scrofa OX=9823 GN=TCP1 PE=1 SV=2	56	29	94	29	559	60.6	6.13	336	103	100.5	92.3	105.2	108.3	86.4	110.9	93.3	0.938588	0.990492	0.00757511	1.00526
P28839	LAP3	Cytosol aminopeptidase OS=Sus scrofa OX=9823 GN=LAP3 PE=1 SV=2	63	31	87	31	519	56	6.7	285.59	100.5	100.9	100.7	102.8	101.3	97	99.6	97.2	0.0786296	0.618666	0.0353478	1.0248
K7GQS5	PLS3	Plastin 3 OS=Sus scrofa OX=9823 GN=PLS3 PE=1 SV=3	52	31	99	22	570	63.8	6.05	327.66	90.5	84.4	90.8	67.8	125.6	107.2	117.3	116.4	0.00232469	0.152546	-0.48419	0.714898
P08001	ACR	Acrosin OS=Sus scrofa OX=9823 GN=ACR PE=1 SV=5	40	15	520	15	415	45.3	9.57	1443.32	106.4	90.8	87.6	118.9	101.2	90.1	104.2	100.7	0.820076	0.987131	0.0270547	1.01893
A0A8W4F6T6	IQCN	Uncharacterized protein OS=Sus scrofa OX=9823 GN=IQCN PE=4 SV=1	47	28	125	15	635	68.3	10.36	367.68	103.9	75	83.3	114.5	122.8	50.7	100.8	149	0.626863	0.987131	-0.168264	0.889913
A0A8W4FJX5	CUL3	Cullin 3 OS=Sus scrofa OX=9823 GN=CUL3 PE=4 SV=1	53	42	85	42	768	88.9	8.48	290.39	105.4	91.4	81.8	127.2	96.6	87.5	114.2	96	0.808323	0.987131	0.0414752	1.02917
I3LBP3	MROH2B	Maestro heat like repeat family member 2B OS=Sus scrofa OX=9823 GN=MROH2B PE=4 SV=3	33	50	93	50	1585	180.7	6.44	271.47	110.8	99.7	88.9	118.2	96.4	77.9	125.6	82.5	0.508286	0.984494	0.127039	1.09205
A0A287BDM6	HSP90AB1	Heat shock protein 90 alpha family class B member 1 OS=Sus scrofa OX=9823 GN=HSP90AB1 PE=1 SV=1	42	35	101	13	735	84.2	5.02	325.9	100.9	92.4	92.5	91.2	111.7	101.4	97.3	112.7	0.0401371	0.491601	-0.166434	0.891042
A0A288CFT0	TPI1	Triosephosphate isomerase OS=Sus scrofa OX=9823 GN=TPI1 PE=1 SV=1	86	22	212	22	285	30.5	7.71	563.78	96.8	90.6	77.8	150.3	95.7	76.5	117.8	94.5	0.683012	0.987131	0.111865	1.08062
I3LBF1	INHCA	Inhibitor of carbonic anhydrase OS=Sus scrofa OX=9823 GN=INHCA PE=3 SV=2	48	29	131	26	704	77.6	6.29	460.86	87.9	125.9	161.7	41.8	77.6	169.4	70.7	65	0.81644	0.987131	0.124871	1.09041
A0A287A3S5	LOC110259951	Tektin OS=Sus scrofa OX=9823 GN=LOC110259951 PE=3 SV=1	66	32	83	32	447	51.9	6.2	287.54	109.2	88.7	87.6	116.9	105.6	79.4	106.6	106	0.907791	0.989189	0.0173125	1.01207
A0A287BSC3	ALPL	Alkaline phosphatase OS=Sus scrofa OX=9823 GN=ALPL PE=1 SV=2	33	22	212	22	834	91.2	8.7	537.37	85.4	78.7	99.9	80.5	104.9	104.9	108.8	137	0.0226677	0.409783	-0.403264	0.756146
A0A287B9V6	LOC100626147	Leucine-rich repeat-containing protein 37B-like OS=Sus scrofa OX=9823 GN=LOC100626147 PE=4 SV=3	18	28	113	9	1493	163.7	5.29	369.36	113.3	101.1	85.5	122.8	100.1	84.4	95.2	97.5	0.242058	0.88419	0.164304	1.12063
A0A286ZKW5	GPD2	Glycerol-3-phosphate dehydrogenase OS=Sus scrofa OX=9823 GN=GPD2 PE=1 SV=2	56	41	89	41	779	86.9	7.03	305.65	100.9	91.4	93.6	131.4	106	81.7	100.9	94.1	0.447292	0.970779	0.124871	1.09041
A0A5G2QK43	GARIN5B	Golgi associated RAB2 interactor family member 5B OS=Sus scrofa OX=9823 GN=GARIN5B PE=4 SV=2	48	36	82	36	892	97.6	9.58	282.46	107.8	105.9	95.8	101	100.2	92.6	102.5	94.3	0.194002	0.845314	0.0753885	1.05364
F1SL45	ACRBP	Acrosin-binding protein OS=Sus scrofa OX=9823 GN=ACRBP PE=1 SV=1	55	25	445	25	539	60.8	4.92	1129.23	108.3	92.9	83.7	117	102.2	89.4	103.7	102.7	0.909423	0.989189	0.0140681	1.0098
F1SP29	ACTL7A	Actin-like protein 7A OS=Sus scrofa OX=9823 GN=ACTL7A PE=1 SV=1	67	24	76	24	439	49.2	6.99	287.58	107.9	89.8	81.8	123.4	103	77.8	104	112.3	0.907291	0.989189	0.0209194	1.01461
A0A287AMM6	IMMT	MICOS complex subunit MIC60 OS=Sus scrofa OX=9823 GN=IMMT PE=1 SV=1	57	45	81	3	746	82.6	6.61	272.19	105.4	92.7	90.8	111.5	100	91	102.3	106.3	0.974288	0.994948	0.00288539	1.002
I3LHM6	MAN2B2	Alpha-mannosidase OS=Sus scrofa OX=9823 GN=MAN2B2 PE=3 SV=2	35	30	92	2	1006	115.1	8.29	296.4	204.4	183.3	56.3	45.5	77.3	100.1	93	40.2	0.345003	0.929102	0.656251	1.57598
F1SUQ5	UBR4	Ubiquitin protein ligase E3 component n-recognin 4 OS=Sus scrofa OX=9823 GN=UBR4 PE=1 SV=4	13	65	79	65	5180	572.4	6.02	228.52	103.5	93.4	93.2	107.6	106.3	97.1	107.4	91.6	0.83026	0.987131	-0.0169497	0.98832
F1RL08	TEKT5	Tektin OS=Sus scrofa OX=9823 GN=TEKT5 PE=3 SV=3	58	34	163	34	486	56.3	7.68	421.53	112.5	86.5	82.1	115.6	108.2	77.3	110.8	107	0.89254	0.989189	-0.023805	0.983635
A0A8W4FE53	TUBA8	Tubulin alpha 8 OS=Sus scrofa OX=9823 GN=TUBA8 PE=4 SV=1	43	22	395	6	497	55	5.14	1025.56	112.5	97.5	90	115.9	94.3	85	114.9	89.8	0.409584	0.964131	0.11513	1.08307
F1S5N5	CFAP58	Cilia-and flagella-associated protein 58 OS=Sus scrofa OX=9823 GN=CFAP58 PE=4 SV=3	55	52	82	50	873	103.6	7.81	242.92	104	93.7	91.5	114.6	102.5	89.6	103.2	100.9	0.769148	0.987131	0.027412	1.01918
A0A5G2QU88	MMEL1	Membrane metalloendopeptidase like 1 OS=Sus scrofa OX=9823 GN=MMEL1 PE=1 SV=2	37	28	70	28	811	92	6.3	243.44	99.6	96.4	93.6	103.2	99.2	101	106.8	100.1	0.23171	0.881388	-0.0515883	0.964873
Q29554	HADHA	Trifunctional enzyme subunit alpha, mitochondrial OS=Sus scrofa OX=9823 GN=HADHA PE=2 SV=1	52	34	88	34	763	83.1	9.2	282.74	118.4	98	108.9	92.9	100.9	82.9	100.9	97.1	0.248664	0.887875	0.131376	1.09534
Q8MI02	SPAM1	Hyaluronidase OS=Sus scrofa OX=9823 GN=SPAM1 PE=1 SV=1	35	20	106	20	493	56	8.56	363.45	111.3	91.5	87.5	114.4	100.6	90.2	105.4	99	0.76287	0.987131	0.0342699	1.02404
A0A287A2N6	IMMT	MICOS complex subunit MIC60 OS=Sus scrofa OX=9823 GN=IMMT PE=1 SV=1	58	44	76	2	680	75.5	6.96	253.14	101	120.4	124	80.4	85.5	122	79.2	87.6	0.390805	0.964084	0.185981	1.13759
F1RM74	GAPDHS	Glyceraldehyde-3-phosphate dehydrogenase OS=Sus scrofa OX=9823 GN=GAPDHS PE=1 SV=4	59	22	151	20	387	42.6	8.37	382.9	105.7	90.3	86.9	142.7	93.8	75.7	110.4	94.4	0.413765	0.964131	0.185303	1.13706
I3LC61	CYLC2	Cylicin 2 OS=Sus scrofa OX=9823 GN=CYLC2 PE=4 SV=3	50	26	87	26	414	45.6	9.77	253.28	105.5	87.7	83.8	130.4	101.1	83	110.5	98	0.769358	0.987131	0.0533858	1.0377
F2Z5R6	CAND1	Cullin associated and neddylation dissociated 1 OS=Sus scrofa OX=9823 GN=CAND1 PE=1 SV=2	41	41	86	41	1136	125.7	5.87	264.29	106.5	94.2	86.9	115	106.1	88.8	103.7	98.9	0.867838	0.987131	0.0183923	1.01283
F1SDE8	TEKT3	Tektin OS=Sus scrofa OX=9823 GN=TEKT3 PE=3 SV=2	54	27	90	27	490	56.4	7.02	324.23	111.5	89.7	86.6	114.4	105.4	79	107.1	106.4	0.917363	0.989189	0.0155072	1.01081
A0A5S8KLN1	CLU	Clusterin OS=Sus scrofa OX=9823 GN=CLU PE=3 SV=1	44	21	110	21	447	51.9	5.77	388.56	81.9	85.7	93.9	57.6	99.6	138.4	107	135.9	0.0184001	0.376346	-0.591728	0.663548
A0A286ZNM0	SAXO1	Stabilizer of axonemal microtubules 1 OS=Sus scrofa OX=9823 GN=SAXO1 PE=3 SV=2	78	32	88	32	476	54.3	8.56	268.19	105.1	107	105.9	98.7	94.9	97.6	97.1	93.7	0.00700869	0.257649	0.120535	1.08714
A0A5G2QSK4	GDI2	Rab GDP dissociation inhibitor OS=Sus scrofa OX=9823 GN=GDI2 PE=1 SV=2	60	28	75	22	476	53.8	6.06	245.39	104	95.4	86.8	95.7	108	97	104.5	108.6	0.0859422	0.645255	-0.130653	0.913418
A0A5G2QSN4	HSPA4L	Heat shock protein family A (Hsp70) member 4 like OS=Sus scrofa OX=9823 GN=HSPA4L PE=1 SV=1	45	43	66	4	961	108.5	6.79	197.5	101.8	87.9	94.8	115.2	97	101.6	88.6	113.1	0.985186	0.996593	-0.00216404	0.998501
F1SF28	ZPBP	Zona pellucida-binding protein 1 OS=Sus scrofa OX=9823 GN=ZPBP PE=3 SV=2	65	21	177	21	350	39.6	9.03	491.49	106.5	97	90.6	115.3	101.9	89.9	100	98.8	0.465468	0.972119	0.0678192	1.04813
B5KJG2	PGAM2	Phosphoglycerate mutase OS=Sus scrofa OX=9823 GN=PGAM2 PE=1 SV=1	67	22	169	18	253	28.7	8.72	365.56	105.5	105.1	88.8	106.3	104.9	92.6	104.5	92.3	0.62309	0.987131	0.0411196	1.02891
I3LK18	PKD2L2	Polycystin 2 like 2, transient receptor potential cation channel OS=Sus scrofa OX=9823 GN=PKD2L2 PE=3 SV=4	33	25	123	25	626	74.1	8.88	400.92	106.3	92.7	92	111.4	100.6	90.4	107.8	98.8	0.849261	0.987131	0.0173125	1.01207
F1RGJ3	HSPA9	Stress-70 protein, mitochondrial OS=Sus scrofa OX=9823 GN=HSPA9 PE=1 SV=4	54	36	72	35	644	70.1	5.6	224.7	101.4	88.8	88.7	112.5	99.8	95.1	110.7	103.1	0.536331	0.986663	-0.0623985	0.957671
Q6S4N2	HSPA1B	Heat shock 70 kDa protein 1B OS=Sus scrofa OX=9823 GN=HSPA1B PE=2 SV=1	45	29	94	11	641	70.1	5.82	281.8	87	91.7	100.8	83.3	116.8	109.5	93.2	117.7	0.03424	0.465388	-0.269119	0.829826
A0A287BIL8	HSPA5	78 kDa glucose-regulated protein OS=Sus scrofa OX=9823 GN=HSPA5 PE=1 SV=2	51	35	75	32	657	73	5.36	269.68	80.4	81.7	107.5	60	94.8	142.4	75.3	157.9	0.156944	0.786441	-0.513172	0.70068
A0A5K1U589	UBA1	E1 ubiquitin-activating enzyme OS=Sus scrofa OX=9823 GN=UBA1 PE=1 SV=2	33	32	65	22	1081	120.1	5.95	220.54	105.9	94.6	91.3	102.6	106.7	93.5	106	99.4	0.565282	0.987131	-0.0403981	0.972387
A0A8W4FBQ5	HIP1	Huntingtin interacting protein 1 OS=Sus scrofa OX=9823 GN=HIP1 PE=4 SV=1	32	42	77	42	1035	116.1	5.4	251.05	108.9	94.3	95.9	103.1	105.7	88.2	107.7	96.1	0.848505	0.987131	0.0162325	1.01132
F1RRA7	HSPA4L	Heat shock protein family A (Hsp70) member 4 like OS=Sus scrofa OX=9823 GN=HSPA4L PE=1 SV=4	48	41	63	2	839	94.5	5.82	187.73	102.4	84.2	100.4	110.8	95.8	109.9	81.7	114.9	0.907857	0.989189	-0.0162285	0.988814
A0A480NQN9	ODAD2	Armadillo repeat-containing protein 4 isoform 1 OS=Sus scrofa OX=9823 GN=ODAD2 PE=4 SV=1	35	36	59	36	1048	116.8	6.43	224.68	109	95.9	88.7	115.6	100.3	85.6	101.8	103.1	0.554034	0.987131	0.0663757	1.04708
A0A287AP52	CAPZB	F-actin-capping protein subunit beta OS=Sus scrofa OX=9823 GN=CAPZB PE=1 SV=1	65	22	120	4	306	34.4	5.92	377.62	102.8	92.7	88.3	110	96	98.1	113	99	0.640189	0.987131	-0.0443719	0.969712
A0A287ARC9	LOC110255209	LRRC37AB_C domain-containing protein OS=Sus scrofa OX=9823 GN=LOC110255209 PE=4 SV=2	24	19	99	1	683	76.1	7.34	337.22	101.3	91.6	103.9	108.3	101.9	92.3	103.4	97.3	0.577491	0.987131	0.0367907	1.02583
I3LPE2	TPPP2	Tubulin polymerization promoting protein family member 2 OS=Sus scrofa OX=9823 GN=TPPP2 PE=1 SV=2	80	18	158	18	171	18.5	9.01	428.78	114.2	100.9	87	119.1	99.8	87.6	99.4	92	0.22291	0.872343	0.153069	1.11193
A0A8W4FBP7	MUC5B	Uncharacterized protein OS=Sus scrofa OX=9823 GN=MUC5B PE=4 SV=1	14	43	61	41	4385	458.1	5.6	196.35	59.8	76.8	84.9	79.7	316.5	75.1	46.8	60.4	0.472281	0.973719	-0.72774	0.603849
O97763	NPC2	NPC intracellular cholesterol transporter 2 OS=Sus scrofa OX=9823 GN=NPC2 PE=1 SV=1	70	12	361	12	149	16.3	6.87	1021.43	78.2	83.8	88	88.8	87.4	118.5	127.4	128	0.0209727	0.397754	-0.445271	0.734446
A0A287BD08		glycerol kinase OS=Sus scrofa OX=9823 PE=1 SV=2	52	24	84	9	526	57.6	6.64	300.1	104.4	87.5	84.1	134.9	106.6	70	106.7	105.8	0.724369	0.987131	0.0786464	1.05603
A0A287BE53	KLHL10	Kelch like family member 10 OS=Sus scrofa OX=9823 GN=KLHL10 PE=4 SV=1	60	34	64	34	608	68.9	5.77	218.54	109.5	94.8	89.5	115.1	92.1	92	113.8	93.2	0.600698	0.987131	0.0642105	1.04551
A0A480KJB8	MDH2	Malate dehydrogenase OS=Sus scrofa OX=9823 GN=MDH2 PE=3 SV=1	68	20	95	20	338	35.5	8.68	335.41	108	95.3	89.3	117.8	98.5	91.5	104.2	95.5	0.483418	0.973719	0.0746668	1.05312
A0A287BPD6	MME	Neprilysin OS=Sus scrofa OX=9823 GN=MME PE=1 SV=1	38	29	65	29	750	85.7	5.64	216.21	76.1	81.3	87.6	71.6	139.3	102.6	111.1	130.4	0.00383749	0.19654	-0.610556	0.654944
F1RT87	RAB2A	RAB2A, member RAS onco family OS=Sus scrofa OX=9823 GN=RAB2A PE=1 SV=4	74	19	185	9	226	25.1	6.64	518.29	108.7	95.2	92	117.1	99	85	102.8	100.2	0.39509	0.964131	0.0938082	1.06718
A0A287B423	SPESP1	Sperm equatorial segment protein 1 OS=Sus scrofa OX=9823 GN=SPESP1 PE=3 SV=1	55	20	108	20	352	39.8	5.5	355.05	107.6	99	92.4	112.1	98.5	93.9	105	91.6	0.337251	0.929102	0.0797192	1.05681
A0A286ZPL5	DNAI1	Dynein axonemal intermediate chain 1 OS=Sus scrofa OX=9823 GN=DNAI1 PE=4 SV=2	47	29	65	29	704	79.9	6.55	211.68	98.7	97.4	89.9	118.5	102.5	92.3	102.6	98.2	0.746489	0.987131	0.0320973	1.0225
A0A287B8F3	ALDOA	Fructose-bisphosphate aldolase OS=Sus scrofa OX=9823 GN=ALDOA PE=3 SV=1	55	25	106	2	416	45	8.09	303.81	94.1	89.5	88.7	120.3	109.7	78.9	113.6	105.3	0.742788	0.987131	-0.0537399	0.963436
A0A8W4FJK8	CFAP57	Cilia and flagella associated protein 57 OS=Sus scrofa OX=9823 GN=CFAP57 PE=4 SV=1	36	43	66	43	1126	131.1	6.02	206.29	105.4	96	93	112.1	101	91.6	102.7	98.2	0.540766	0.986663	0.0468917	1.03304
A0A5G2QG29	LETM1	Mitochondrial proton/calcium exchanger protein OS=Sus scrofa OX=9823 GN=LETM1 PE=1 SV=1	35	30	53	30	762	85.2	6.9	192.63	106	93.7	88.5	121.8	102.3	86.2	101.8	99.7	0.57021	0.987131	0.0721498	1.05128
K7GQS2	LOC100736569	Membrane cofactor protein OS=Sus scrofa OX=9823 GN=LOC100736569 PE=1 SV=9	46	20	95	20	428	48.6	7.88	255.39	99.8	90.2	88.7	126.4	99.5	85.2	112.1	98.3	0.816571	0.987131	0.0360602	1.02531
F1RLQ9	TPP2	Tripeptidyl-peptidase 2 OS=Sus scrofa OX=9823 GN=TPP2 PE=1 SV=4	34	39	67	7	1173	130.2	6.27	195.93	103.4	95.8	92.6	107.2	105	91.6	111	93.3	0.936853	0.990492	-0.00685367	0.995261
F1RUT4	CTSF	Cathepsin F OS=Sus scrofa OX=9823 GN=CTSF PE=1 SV=2	50	25	82	25	474	52.6	8.51	282.11	97.7	99.2	83.5	117.9	98.1	98	98.7	106.9	0.912096	0.989189	-0.012263	0.991536
F1SBU7	LONP1	Lon protease homolog, mitochondrial OS=Sus scrofa OX=9823 GN=LONP1 PE=1 SV=2	34	29	58	29	932	103.5	6.07	189.01	104.2	94.3	93.9	113.5	101.5	90.7	104.1	97.8	0.610796	0.987131	0.0425626	1.02994
D5K8A9	SPACA1	Sperm acrosome membrane-associated protein 1 OS=Sus scrofa OX=9823 GN=SPACA1 PE=1 SV=1	47	10	193	10	295	32.2	4.49	566.17	103.9	98.7	91	116.5	98.3	88	104	99.5	0.453703	0.970779	0.0732417	1.05208
A0A287AGL6	RSPH6A	Radial spoke head 6 homolog A OS=Sus scrofa OX=9823 GN=RSPH6A PE=4 SV=1	41	22	60	22	725	82	4.42	221.43	107.2	95.6	99.2	101.3	100	93.4	101.8	101.6	0.622294	0.987131	0.0234414	1.01638
A0A287AR16	MYO1B	Myosin IB OS=Sus scrofa OX=9823 GN=MYO1B PE=1 SV=1	33	38	68	38	1107	128.4	9.29	226.52	97.2	85.2	96.2	67.9	126.6	110.7	110	106.2	0.0169502	0.364878	-0.388247	0.764057
F1RPH0	PGK1	Phosphoglycerate kinase OS=Sus scrofa OX=9823 GN=PGK1 PE=1 SV=3	67	28	78	18	417	44.5	7.9	261.51	95.8	100.8	95	94.8	110.1	100	101.3	102.3	0.043652	0.500777	-0.0984899	0.93401
A0A5G2R860	MMP2	72 kDa type IV collagenase OS=Sus scrofa OX=9823 GN=MMP2 PE=1 SV=1	49	24	57	24	610	68.6	5.5	212.55	89.4	138.6	140.8	55.3	77	142.7	80.9	75.2	0.662407	0.987131	0.174439	1.12853
A0A5G2R0E5	MAOA	Amine oxidase OS=Sus scrofa OX=9823 GN=MAOA PE=1 SV=2	32	26	75	24	928	100.2	7.09	229.11	102.7	101.9	90.8	108.8	101.4	97.9	102.5	93.9	0.632584	0.987131	0.0306623	1.02148
F1SE68	SPATA18	Mitochondria-eating protein OS=Sus scrofa OX=9823 GN=SPATA18 PE=3 SV=3	48	29	108	29	565	63.9	9	257.38	107	81.1	77.6	149.1	103.3	71.7	104.9	105.3	0.70185	0.987131	0.106808	1.07684
F1RR24	SPATA32	Spermatosis associated 32 OS=Sus scrofa OX=9823 GN=SPATA32 PE=4 SV=4	61	24	70	24	338	37.3	8.98	254.92	113.8	90.4	90.5	112.1	99.2	89.3	100.8	103.9	0.654735	0.987131	0.0490564	1.03459
F1RPA7	GP2	Glycoprotein 2 OS=Sus scrofa OX=9823 GN=GP2 PE=1 SV=3	45	21	159	21	532	58	5.16	507.85	88	101.8	81.2	77.6	100.9	108.9	141.5	100.1	0.0601666	0.551415	-0.372834	0.772264
A0A5G2RAT1	LUZP2	Leucine zipper protein 2 OS=Sus scrofa OX=9823 GN=LUZP2 PE=1 SV=1	52	19	98	3	327	37.8	6.15	358.76	94.9	83.8	81.3	137.1	101.5	87.4	113.8	100.2	0.921049	0.989189	-0.0209194	0.985604
A0A5G2REY8	UQCRC2	Ubiquinol-cytochrome c reductase core protein 2 OS=Sus scrofa OX=9823 GN=UQCRC2 PE=1 SV=1	47	18	59	18	445	47.3	8.54	206.47	101.6	91.4	89.2	117.3	104.7	87.4	108.5	100	0.973297	0.994948	-0.00396692	0.997254
A0A5G2R9D6	PRDX5	Peroxiredoxin-5 OS=Sus scrofa OX=9823 GN=PRDX5 PE=1 SV=1	81	13	170	13	157	16.7	5.99	491.75	105.1	103.1	93.2	104.9	101.5	94	106.8	91.4	0.511374	0.98509	0.0454487	1.032
A0A8W4FBG7	PDHB	Pyruvate dehydrogenase E1 subunit beta OS=Sus scrofa OX=9823 GN=PDHB PE=4 SV=1	51	13	93	13	331	36.2	6.44	283.83	101.5	95.2	98.7	111.2	98.9	86.9	108.6	99	0.578198	0.987131	0.0476133	1.03355
F1SKM0	UQCRC1	Ubiquinol-cytochrome c reductase core protein 1 OS=Sus scrofa OX=9823 GN=UQCRC1 PE=1 SV=3	53	19	55	19	480	52.7	6.14	217.41	99.8	92.1	90	110.2	107.1	90.2	106.9	103.7	0.539716	0.986663	-0.0569939	0.961265
I3LC37	BHMT	Betaine--homocysteine S-methyltransferase 1 OS=Sus scrofa OX=9823 GN=BHMT PE=1 SV=1	73	23	68	23	400	44.1	6.84	203.49	103.2	101.9	86.8	106.7	104.5	90.6	111.4	94.9	0.916896	0.989189	-0.0100989	0.993024
I3L8Z8	LOC100514982	LRRC37AB_C domain-containing protein OS=Sus scrofa OX=9823 GN=LOC100514982 PE=4 SV=3	21	18	85	2	799	89.5	7.85	277.17	100.5	122	116.8	86	88.4	112.1	96.9	77.2	0.292982	0.918287	0.18313	1.13534
A0A8W4FPI7		Uncharacterized protein OS=Sus scrofa OX=9823 PE=4 SV=1	21	18	79	2	760	83.8	4.88	257.93	160.1	120.3	13.3	158.8	143.1	39.4	47.3	117.7	0.564396	0.987131	0.380905	1.30216
F1S9Q3	HSPA8	Heat shock protein family A (Hsp70) member 8 OS=Sus scrofa OX=9823 GN=HSPA8 PE=1 SV=3	48	31	79	23	655	71.8	5.59	251.82	95.2	73.4	87.4	120.5	86.1	101.3	81.1	154.9	0.5712	0.987131	-0.169371	0.88923
A0A286ZX86	CES5A	Carboxylic ester hydrolase OS=Sus scrofa OX=9823 GN=CES5A PE=1 SV=3	40	16	73	16	579	65.5	6.77	249.19	83.9	53.9	70.8	75.3	77.5	105.7	144.3	188.6	0.0587681	0.551415	-0.862268	0.550087
I3LD34	MS4A14	Membrane spanning 4-domains A14 OS=Sus scrofa OX=9823 GN=MS4A14 PE=3 SV=3	35	26	61	26	906	102.9	5.48	211.97	106.6	105.8	85.9	107.9	99.1	96.3	103.7	94.7	0.59948	0.987131	0.0447271	1.03149
A0A5G2QP01	C10H9orf24	Chromosome 10 C9orf24 homolog OS=Sus scrofa OX=9823 GN=C10H9orf24 PE=4 SV=1	79	21	87	15	262	29.8	8.48	289.3	113.3	86.2	85.7	107.6	109	75.7	110.2	112.3	0.760705	0.987131	-0.0519426	0.964637
A0A5G2RAB5	TXNRD1	thioredoxin-disulfide reductase OS=Sus scrofa OX=9823 GN=TXNRD1 PE=1 SV=2	47	18	52	17	512	56.3	6.19	197.73	104.7	98	91.1	103.9	100.4	96.5	107.1	98.3	0.778646	0.987131	-0.0165912	0.988566
K7GMV8	ENPP3	Ectonucleotide pyrophosphatase/phosphodiesterase 3 OS=Sus scrofa OX=9823 GN=ENPP3 PE=1 SV=2	29	24	53	24	874	99.7	5.69	193.59	86.1	84.2	93.3	71	117	109.7	120.4	118.2	0.000752438	0.117099	-0.475724	0.719106
F1RZG8	MNS1	Meiosis-specific nuclear structural protein 1 OS=Sus scrofa OX=9823 GN=MNS1 PE=3 SV=3	64	44	69	44	489	59.9	7.52	209.87	107.2	90.5	86.9	113.1	104.9	85	103.3	109.2	0.892083	0.989189	-0.0169497	0.98832
A0A287AXJ3	CAPZB	F-actin-capping protein subunit beta OS=Sus scrofa OX=9823 GN=CAPZB PE=1 SV=1	59	22	114	4	272	30.6	6	353.22	107.2	93	88.6	119.4	100.6	83	106.4	101.9	0.655967	0.987131	0.0587906	1.04159
A0A5G2R1F0	CLMN	Calmin OS=Sus scrofa OX=9823 GN=CLMN PE=4 SV=2	35	34	55	34	948	105	4.87	191.35	102.9	108.4	96.2	110.3	96.8	98.6	103.3	83.5	0.143781	0.766359	0.128485	1.09314
F1SP30	ACTL7B	Actin-like protein 7B OS=Sus scrofa OX=9823 GN=ACTL7B PE=3 SV=3	50	17	41	17	417	45.5	5.59	164.32	109.2	92.4	93.1	111	105.1	77.9	106	105.3	0.749682	0.987131	0.0411196	1.02891
F1RKG8	PEBP1	Phosphatidylethanolamine-binding protein 1 OS=Sus scrofa OX=9823 GN=PEBP1 PE=1 SV=1	78	14	50	14	187	21	7.49	190.01	99.5	93.5	82.2	104	100.2	92.6	101.1	126.8	0.284212	0.917361	-0.149833	0.901355
F1RZ80	CCDC40	Coiled-coil domain containing 40 OS=Sus scrofa OX=9823 GN=CCDC40 PE=4 SV=4	40	38	57	37	950	109.5	6.2	166.27	104.7	93.9	91.1	114.3	101.8	90.7	101.5	102	0.74994	0.987131	0.0288549	1.0202
F1SB42	EZR	Ezrin OS=Sus scrofa OX=9823 GN=EZR PE=1 SV=4	53	38	97	25	551	63.7	6.77	279.72	87.4	78.5	92.4	60.8	128.3	124.6	113.4	114.6	0.00212591	0.145458	-0.591728	0.663548
A0A287AN02	PSMD2	26S proteasome non-ATPase regulatory subunit 2 OS=Sus scrofa OX=9823 GN=PSMD2 PE=1 SV=3	35	28	58	28	894	98.7	5.21	180.05	107.7	92.8	96.4	108.3	104.2	86.7	109.6	94.3	0.700679	0.987131	0.0375122	1.02634
F1SFT7		Protein phosphatase inhibitor 2 OS=Sus scrofa OX=9823 PE=3 SV=2	49	25	78	25	506	54.9	7.12	253.36	115.4	112.2	86.2	109.4	88.8	83.3	105.7	99.1	0.214466	0.863729	0.167158	1.12284
I3LEY6	TPP2	Tripeptidyl-peptidase 2 OS=Sus scrofa OX=9823 GN=TPP2 PE=1 SV=2	31	36	62	4	1193	131.7	6.49	180	100.1	95.3	100.9	100.3	109.6	91.5	104.1	98.2	0.692798	0.987131	-0.0245264	0.983143
F1SD45	PRKACA	cAMP-dependent protein kinase OS=Sus scrofa OX=9823 GN=PRKACA PE=3 SV=1	60	25	79	25	351	40.6	8.79	240.72	104.7	95.5	88.5	116.8	98.9	88.2	109.4	98.1	0.728699	0.987131	0.039311	1.02762
A0A287A231	EGF	Pro-epidermal growth factor OS=Sus scrofa OX=9823 GN=EGF PE=4 SV=1	24	26	61	26	1158	126.9	5.69	198.75	86.7	140.1	113	60.5	114.4	98.9	81.3	105.1	0.993787	0.997122	0.00216404	1.0015
A0A287BII9	PEBP4	Phosphatidylethanolamine binding protein 4 OS=Sus scrofa OX=9823 GN=PEBP4 PE=1 SV=1	57	10	176	10	233	26.4	8.66	520.92	88.6	91.9	93.1	93.8	99.9	105.2	119	108.4	0.00811367	0.274443	-0.235349	0.84948
A0A287AC59	LCN5	Lipocln_cytosolic_FA-bd_dom domain-containing protein OS=Sus scrofa OX=9823 GN=LCN5 PE=1 SV=2	66	19	459	19	180	19.8	8.73	1061.22	86.4	87.7	94.5	100	89.2	114.4	99.8	128	0.133258	0.761709	-0.22697	0.854427
F1RI22	PSP-II	Porcine seminal protein II OS=Sus scrofa OX=9823 GN=PSP-II PE=3 SV=3	80	11	690	1	136	14.7	8.7	1672.08	131.7	127	206.9	32.4	53.3	133.7	54	61.1	0.274196	0.905979	0.72112	1.64846
Q7YR83	ELSPBP1	Epididymal sperm-binding protein 1 OS=Sus scrofa OX=9823 GN=ELSPBP1 PE=1 SV=1	74	14	131	14	223	26.2	7.61	381.53	99.6	99	86.5	90.2	118.8	112	103.5	90.4	0.125	0.739637	-0.1784	0.883683
A0A287BT68	LUZP2	Leucine zipper protein 2 OS=Sus scrofa OX=9823 GN=LUZP2 PE=1 SV=2	51	21	133	5	344	39.5	7.3	404.06	106.3	96.1	86.5	122.5	95.4	88.8	111.7	92.7	0.558232	0.987131	0.0822559	1.05867
F1S682	QSOX1	Sulfhydryl oxidase OS=Sus scrofa OX=9823 GN=QSOX1 PE=1 SV=2	39	26	70	26	741	81.4	8.41	240.28	80.8	89.5	100.8	71.8	101.8	118.8	113.9	122.7	0.00981664	0.291026	-0.415037	0.75
A0A5G2RFF7	DCTN1	Dynactin subunit 1 OS=Sus scrofa OX=9823 GN=DCTN1 PE=1 SV=1	31	36	53	36	1268	140.3	5.6	174.76	104.7	99.9	96.5	110.6	99.5	91.9	108.5	88.5	0.321712	0.924076	0.0840502	1.05999
I3L9J4	CCT6A	Chaperonin containing TCP1 subunit 6A OS=Sus scrofa OX=9823 GN=CCT6A PE=1 SV=2	61	31	98	20	531	57.9	6.76	229.93	100.7	101.4	93.9	108.5	105.8	87.9	111.1	90.6	0.734827	0.987131	0.0328268	1.02301
F1SAI8	HYOU1	Hypoxia up-regulated 1 OS=Sus scrofa OX=9823 GN=HYOU1 PE=1 SV=2	31	30	39	30	1000	111.4	5.22	133.18	79	91	119	53	74.8	166.3	59.6	157.3	0.382227	0.953678	-0.421351	0.746725
A0A5G2R3E4	ACADVL	Acyl-CoA dehydrogenase very long chain OS=Sus scrofa OX=9823 GN=ACADVL PE=1 SV=1	37	26	53	25	681	73.1	8.59	170.27	100.8	94.7	91.1	129.7	96.1	83.6	102.2	101.9	0.438438	0.969283	0.117269	1.08468
I3LR47	PPEF1	Serine/threonine-protein phosphatase with EF-hands OS=Sus scrofa OX=9823 GN=PPEF1 PE=3 SV=2	37	24	72	24	652	75.2	8.1	229.03	106.9	101.2	89.7	115.3	107.4	83.3	106.5	89.7	0.449066	0.970779	0.0945303	1.06772
Q9TSX5	LDHC	L-lactate dehydrogenase C chain OS=Sus scrofa OX=9823 GN=LDHC PE=2 SV=3	61	20	65	19	332	36	7.99	200.91	104.7	99.6	92	100.4	104.8	90.8	103.8	103.9	0.712209	0.987131	-0.023805	0.983635
A0A5G2Q7D7	SDHA	Succinate dehydrogenase [ubiquinone] flavoprotein subunit, mitochondrial OS=Sus scrofa OX=9823 GN=SDHA PE=1 SV=1	45	24	57	24	649	71.1	6.98	204.25	106.4	97	92.2	115	100.3	84.5	105.5	99.1	0.463873	0.971313	0.0764807	1.05444
P36968	GPX4	Phospholipid hydroperoxide glutathione peroxidase OS=Sus scrofa OX=9823 GN=GPX4 PE=1 SV=3	57	15	112	15	197	22.3	8.37	341.99	107.4	87.1	82.4	125.6	108.2	69.9	111.6	108	0.934527	0.990492	0.0173082	1.01207
A0A5G2RBW3	HSPA4	Heat shock protein family A (Hsp70) member 4 OS=Sus scrofa OX=9823 GN=HSPA4 PE=1 SV=2	44	32	49	30	848	95.4	5.31	166.17	95.6	95.2	89.4	106	99.5	105.4	102.2	106.8	0.120001	0.732459	-0.0999341	0.933076
F1RMJ4	IQGAP1	IQ motif containing GTPase activating protein 1 OS=Sus scrofa OX=9823 GN=IQGAP1 PE=1 SV=4	21	35	50	32	1709	195.2	6.44	164.49	90.8	91.4	91.8	79.2	115.9	108.2	105.7	117.2	0.00132451	0.137313	-0.339789	0.790157
F1STP2	NAALAD2	N-acetylated alpha-linked acidic dipeptidase 2 OS=Sus scrofa OX=9823 GN=NAALAD2 PE=1 SV=3	48	32	67	32	740	83	8.25	186.86	83.2	87	91.3	70.1	142.4	103.4	113.3	109.3	0.0130316	0.335477	-0.498297	0.707942
P29804	PDHA1	Pyruvate dehydrogenase E1 component subunit alpha, somatic form, mitochondrial (Fragment) OS=Sus scrofa OX=9823 GN=PDHA1 PE=1 SV=1	62	22	78	1	389	43.1	7.9	248.02	78.7	79.1	113.2	121.4	97.6	95.1	105.8	109	0.757619	0.987131	-0.054475	0.962945
A0A287B673	ATP6V1A	H(+)-transporting two-sector ATPase OS=Sus scrofa OX=9823 GN=ATP6V1A PE=1 SV=1	42	24	52	24	618	68.4	5.52	187.07	105.1	103.9	93.6	103.9	104.3	87.5	107.5	94.1	0.561943	0.987131	0.0472584	1.0333
F1S8J6	RAB2B	RAB2B, member RAS onco family OS=Sus scrofa OX=9823 GN=RAB2B PE=1 SV=1	84	18	165	8	216	24.2	7.39	474.92	106	80.5	77.2	148.5	109.7	65.5	103.9	108.7	0.765651	0.987131	0.0880317	1.06292
F1S0P7	ODAD4	Outer dynein arm-docking complex subunit 4 OS=Sus scrofa OX=9823 GN=ODAD4 PE=4 SV=3	43	28	51	28	685	78.5	5.62	164.57	102.6	111.2	100.6	97.1	97.5	103.7	95.9	91.5	0.194485	0.846292	0.0826065	1.05893
F1RU34	CST6	Cystatin E/M OS=Sus scrofa OX=9823 GN=CST6 PE=1 SV=1	56	8	62	8	149	16.3	8.09	233.81	87.9	84.5	94.4	79.2	105	105.4	116.2	127.4	0.00476636	0.216751	-0.39192	0.762115
Q9MZ15	VDAC2	Voltage-dependent anion-selective channel protein 2 OS=Sus scrofa OX=9823 GN=VDAC2 PE=2 SV=1	66	17	147	17	294	31.6	7.56	400.13	110.9	85.8	77.9	122	108.7	70.7	110.7	113.2	0.91158	0.989189	-0.0241687	0.983387
A0A287BPJ7	HADHB	Hydroxyacyl-CoA dehydrogenase trifunctional multienzyme complex subunit beta OS=Sus scrofa OX=9823 GN=HADHB PE=1 SV=1	44	20	72	20	475	51.2	9.47	174.74	113.6	101	102.8	98.8	99.2	88.6	102.8	93.2	0.125506	0.739637	0.116922	1.08442
F1SEY1	MAN2B1	Alpha-mannosidase OS=Sus scrofa OX=9823 GN=MAN2B1 PE=1 SV=3	29	29	67	29	1016	114.8	7.23	217.61	86.6	97.6	104.1	83.7	97.9	114.9	108.8	106.4	0.0559292	0.551415	-0.202308	0.869159
A0A287BMQ2	ACTRT3	Actin related protein T3 OS=Sus scrofa OX=9823 GN=ACTRT3 PE=3 SV=2	50	19	70	19	395	43.3	6.52	225.35	109.4	90.4	82.3	123.5	102.5	77.1	104.2	110.5	0.819694	0.987131	0.0407639	1.02866
I3LCI2	PDHA1	Pyruvate dehydrogenase E1 component subunit alpha OS=Sus scrofa OX=9823 GN=PDHA1 PE=1 SV=2	58	22	78	1	376	41.7	8.41	246.68	100.6	94.2	98	109.1	101.4	90	106	100.8	0.84838	0.987131	0.0133434	1.00929
A0A8W4FAZ5	RDX	Radixin OS=Sus scrofa OX=9823 GN=RDX PE=4 SV=1	50	39	69	23	606	71.6	8.31	185.93	88.6	84.5	101.7	61.4	127.6	120.7	106.7	108.9	0.0168884	0.364878	-0.464494	0.724725
F1RWJ6	NPEPPS	Aminopeptidase OS=Sus scrofa OX=9823 GN=NPEPPS PE=1 SV=4	39	34	53	34	944	106.1	5.78	172.43	105.5	100.2	93.3	103.7	104.1	90.6	102.3	100.3	0.749579	0.987131	0.0194767	1.01359
A0A287BQ99	LOC110258345	Disintegrin and metalloproteinase domain-containing protein 20-like OS=Sus scrofa OX=9823 GN=LOC110258345 PE=4 SV=2	31	17	56	10	718	80.5	7.62	197.47	114.3	71.2	97.6	121.1	88.4	91.2	107.4	108.8	0.870216	0.987131	0.0302977	1.02122
F1RIU3	CCT6B	Chaperonin containing TCP1 subunit 6B OS=Sus scrofa OX=9823 GN=CCT6B PE=3 SV=4	57	27	82	16	531	57.9	7.5	209.24	105	109.9	95.4	100.4	105.6	82.7	108.4	92.5	0.455123	0.970779	0.0775732	1.05524
F1SAN2	CCDC105	Coiled-coil domain containing 105 OS=Sus scrofa OX=9823 GN=CCDC105 PE=4 SV=2	63	36	70	36	495	57	9.64	211	105.5	93.4	91.3	112	105.9	87.9	101.9	102.1	0.867688	0.987131	0.0158698	1.01106
F1RVN1	NDUFV1	NADH dehydrogenase [ubiquinone] flavoprotein 1, mitochondrial OS=Sus scrofa OX=9823 GN=NDUFV1 PE=1 SV=1	55	20	54	20	464	50.5	8.07	181.86	98.5	95.1	90.4	119.8	101.3	92.3	108.1	94.4	0.804019	0.987131	0.0277762	1.01944
A0A8W4FE71	GK2	Glycerol kinase 2 OS=Sus scrofa OX=9823 GN=GK2 PE=4 SV=1	59	22	88	17	473	52.2	6.58	218.52	103.4	88.8	82.6	138	107.5	67.1	105	107.7	0.701967	0.987131	0.0919915	1.06584
A0A287BDE3	LIPE	Hormone-sensitive lipase OS=Sus scrofa OX=9823 GN=LIPE PE=1 SV=2	35	32	58	32	1057	116.2	6.83	180.68	103.4	101.6	97.1	97	94.6	84.1	128.4	93.7	0.966915	0.993893	-0.00613223	0.995758
A0A480NP79	CFAP45	Cilia- and flagella-associated protein 45 OS=Sus scrofa OX=9823 GN=CFAP45 PE=1 SV=1	56	42	68	42	549	65.5	8.92	180.32	106.7	94.3	89.9	114.6	100.3	92.3	102.9	99	0.667848	0.987131	0.0396766	1.02788
P00355	GAPDH	Glyceraldehyde-3-phosphate dehydrogenase OS=Sus scrofa OX=9823 GN=GAPDH PE=1 SV=4	53	17	64	15	333	35.8	8.35	180.74	100.5	100.9	99.5	91.7	106.5	94.9	100.9	105.2	0.315016	0.924076	-0.0537399	0.963436
F1SN58	SQOR	Sulfide quinone oxidoreductase OS=Sus scrofa OX=9823 GN=SQOR PE=1 SV=3	55	24	49	24	450	50.1	9.36	162.99	105.6	89.4	87.5	109	97.6	98	109.5	103.4	0.516492	0.985812	-0.0613238	0.958384
F1RPW8	ASRGL1	Isoaspartyl peptidase/L-asparaginase OS=Sus scrofa OX=9823 GN=ASRGL1 PE=1 SV=4	45	13	91	13	321	33.3	6.93	308.15	104.5	86.7	84	137.2	103.7	70.5	107.1	106.2	0.694278	0.987131	0.089848	1.06426
A0A286ZQ47	PFKM	ATP-dependent 6-phosphofructokinase OS=Sus scrofa OX=9823 GN=PFKM PE=3 SV=2	40	27	54	24	809	88.9	8.34	172.54	106.3	100.3	86.6	99.3	100.4	91.1	119.1	96.9	0.627406	0.987131	-0.0541074	0.96319
A0A5G2QY67	CFAP43	Cilia- and flagella-associated protein 43 OS=Sus scrofa OX=9823 GN=CFAP43 PE=3 SV=2	25	40	49	40	1665	191.8	6.3	139.39	103.3	94.9	93.5	113.2	102.5	93.3	99.6	99.6	0.634069	0.987131	0.035713	1.02506
F1RS61	EFHB	EF-hand domain family member B OS=Sus scrofa OX=9823 GN=EFHB PE=4 SV=4	44	35	51	35	879	98.2	7.81	163.47	112.6	92.6	90	112.2	102.1	83.9	104.7	102	0.653076	0.987131	0.0530184	1.03743
F1RGN9	TEKT1	Tektin OS=Sus scrofa OX=9823 GN=TEKT1 PE=3 SV=3	66	30	61	30	418	48.3	6.27	210.22	109.2	90	88.5	115.8	104.3	79.5	106	106.7	0.859727	0.987131	0.0252478	1.01765
F1SV60	TEKT2	Tektin OS=Sus scrofa OX=9823 GN=TEKT2 PE=3 SV=1	69	30	68	30	430	49.9	6.21	211.49	109.6	92.3	93.5	114.8	102.5	79	105.6	102.6	0.563905	0.987131	0.0739636	1.0526
A0A8W4FK25		Uncharacterized protein OS=Sus scrofa OX=9823 PE=4 SV=1	37	9	272	9	303	31.5	7.91	756.6	73.3	64.5	116	78.5	130.9	80.5	85.2	171	0.210852	0.860455	-0.492789	0.71065
F1SS88	CFAP52	Cilia- and flagella-associated protein 52 OS=Sus scrofa OX=9823 GN=CFAP52 PE=1 SV=3	47	26	52	26	620	68.1	7.03	156.01	102.5	100.1	95.3	110.6	99.4	95.1	99.2	97.7	0.248751	0.887875	0.0616923	1.04369
F1RPZ4	CRISP1	Cysteine rich secretory protein 1 OS=Sus scrofa OX=9823 GN=CRISP1 PE=1 SV=1	54	16	81	16	249	28.4	7.47	283.66	84.2	79.5	90.2	72.2	129.1	115.1	124.3	105.3	0.00127108	0.137313	-0.538964	0.688265
A0A287ANV7	LCP1	Lymphocyte cytosolic protein 1 OS=Sus scrofa OX=9823 GN=LCP1 PE=1 SV=1	38	22	49	15	636	71.2	5.39	171.58	85.7	95.1	91.4	71.9	113	114	117	111.8	0.00172788	0.138272	-0.405573	0.754936
P35496		Major seminal plasma glycoprotein PSP-II OS=Sus scrofa OX=9823 PE=1 SV=2	81	12	689	2	137	14.8	8.7	1650.68	80.3	180.7	185.6	17.7	54.8	189.7	43.9	47.3	0.573114	0.987131	0.467885	1.38308
I3LRS5	ALDH1A1	Aldehyde dehydrogenase 1 family member A1 OS=Sus scrofa OX=9823 GN=ALDH1A1 PE=1 SV=2	44	21	43	17	501	54.8	7.59	156.9	80	87.4	93.2	63.9	123.9	98.2	104.5	148.9	0.0276047	0.413625	-0.551227	0.68244
A0A286ZNH2		glutathione transferase OS=Sus scrofa OX=9823 PE=1 SV=3	43	13	91	1	349	41	5.97	262.96	101.1	77.4	85.2	84.5	122.2	97.7	106.6	125.3	0.0198226	0.38379	-0.375768	0.770695
A0A8W4FG22		Uncharacterized protein OS=Sus scrofa OX=9823 PE=4 SV=1	15	22	66	22	1652	185	6.32	189.36	103.2	97.6	90.7	115.2	97.3	93.8	107.5	94.7	0.60056	0.987131	0.0483348	1.03407
F2Z5G3	CALM2	Calmodulin 1 OS=Sus scrofa OX=9823 GN=CALM2 PE=1 SV=1	52	11	240	11	149	16.8	4.22	587	105.2	97	86.5	112	103	93.5	102.8	100	0.954806	0.992522	0.00504944	1.00351
A0A286ZYX8	ALDOA	Fructose-bisphosphate aldolase OS=Sus scrofa OX=9823 GN=ALDOA PE=1 SV=3	51	20	87	1	337	36.4	8.84	228.81	83.6	84.3	86	82.9	130.1	85.5	129.2	118.5	0.023356	0.412198	-0.460055	0.726959
A0A480I608	EFHC1	EF-hand domain containing 1 OS=Sus scrofa OX=9823 GN=EFHC1 PE=4 SV=1	50	32	54	32	640	74	6.33	177.71	108.9	91.1	81.5	124.8	106.7	75.9	107.3	103.7	0.80349	0.987131	0.0458151	1.03227
I3LND4	FNDC8	Fibronectin type III domain containing 8 OS=Sus scrofa OX=9823 GN=FNDC8 PE=4 SV=3	57	21	70	21	320	35.4	5.59	217.5	111.8	96.2	88.2	116.1	101.3	82.4	105.8	98.2	0.486219	0.974461	0.0887537	1.06345
F1RJB0	ACTRT2	Actin related protein T2 OS=Sus scrofa OX=9823 GN=ACTRT2 PE=1 SV=1	52	23	88	22	377	41.7	5.85	260.29	108.8	86.5	83.9	131.1	102.1	68.3	105.2	114.1	0.741601	0.987131	0.0743152	1.05286
A0A8W4FL93	LGMN	Legumain OS=Sus scrofa OX=9823 GN=LGMN PE=4 SV=1	42	15	47	15	438	49.6	6.48	182.69	84.3	100.7	100.1	72.8	99.2	122.9	116.2	103.7	0.0516867	0.536658	-0.30449	0.809729
A0A8W4F8Y1	CAPZA3	Capping actin protein of muscle Z-line subunit alpha 3 OS=Sus scrofa OX=9823 GN=CAPZA3 PE=4 SV=1	66	21	101	21	298	34.9	8.12	237.99	111.4	92	89.2	119	100.3	81.4	103.8	102.8	0.541457	0.986663	0.0840713	1.06001
A0A8W4FJY8	AZGP1	Alpha-2-glycoprotein 1, zinc-binding OS=Sus scrofa OX=9823 GN=AZGP1 PE=4 SV=1	31	16	66	16	347	39	7.02	198.98	50.6	102	66.1	33.1	139.9	171.1	53.5	183.7	0.0645667	0.569403	-1.12242	0.459321
A0A5G2QH97	VDAC3	Voltage-dependent anion-selective channel protein 3 OS=Sus scrofa OX=9823 GN=VDAC3 PE=1 SV=1	52	15	148	2	284	30.7	8.66	386.19	107.5	89.9	78.6	122.8	105.5	71.2	110.4	114.1	0.966852	0.993893	-0.0086562	0.994018
I3LUR5	ACAD9	Acyl-CoA dehydrogenase family member 9 OS=Sus scrofa OX=9823 GN=ACAD9 PE=1 SV=2	41	27	47	26	621	68.6	7.93	156.51	108	104.2	95.1	106.3	104.6	84.5	102.2	95.1	0.250555	0.890024	0.0981411	1.07039
A0A5S6IE01	ACTA1	Actin, alpha skeletal muscle OS=Sus scrofa OX=9823 GN=ACTA1 PE=3 SV=2	33	16	120	2	404	44.8	5.26	317.72	91.1	87.3	91	70	121.3	110.7	116.4	112.1	0.00160492	0.138272	-0.440215	0.737025
A0A5G2RAG7	STXBP2	Syntaxin-binding protein 2 OS=Sus scrofa OX=9823 GN=STXBP2 PE=1 SV=2	46	29	49	22	642	71.6	6.62	139.18	102.3	92.6	103.8	95.3	100.4	98.4	110.8	96.5	0.496708	0.979976	-0.0436394	0.970204
A0A5G2QY22	ANTXRL	VWFA domain-containing protein OS=Sus scrofa OX=9823 GN=ANTXRL PE=3 SV=2	32	18	44	18	560	63	7.42	152.01	99.3	83.7	79.9	133	111.6	87.6	105.4	99.5	0.881043	0.987131	-0.0295763	0.979708
A0A287BNZ6	LOC100525589	Disintegrin and metalloproteinase domain-containing protein 20-like OS=Sus scrofa OX=9823 GN=LOC100525589 PE=4 SV=3	30	21	50	10	745	82.7	6.98	169.3	101.6	91.3	90.6	118.8	102.5	85.8	111.4	98	0.896343	0.989189	0.0165912	1.01157
A0A287AVN0	IMPA1	Inositol-1-monophosphatase OS=Sus scrofa OX=9823 GN=IMPA1 PE=3 SV=1	48	17	58	17	277	30.2	4.97	183.22	106.4	99.6	86.2	108.6	101.1	93.4	108.9	95.9	0.952951	0.992522	0.00540944	1.00376
A0A8W4FIY8	CFAP44	Cilia and flagella associated protein 44 OS=Sus scrofa OX=9823 GN=CFAP44 PE=4 SV=1	21	38	46	38	1848	212.4	5.72	142.33	106	94.9	93.6	114.4	99.7	91.5	100.1	99.8	0.437155	0.969283	0.0642105	1.04551
A0A5G2QXG4	ARSA	Arylsulfatase A OS=Sus scrofa OX=9823 GN=ARSA PE=1 SV=2	27	12	135	11	519	54.7	5.88	301.93	109.7	98.1	82.7	112.3	94.8	96	104.4	101.9	0.848215	0.987131	0.0205613	1.01435
A0A480PLY3	YWHAZ	14-3-3 protein zeta/delta OS=Sus scrofa OX=9823 GN=YWHAZ PE=1 SV=1	53	16	103	9	245	27.7	4.79	335.61	109.1	96	86.5	111.3	101.9	89	106	100.3	0.842406	0.987131	0.0205562	1.01435
F1RT97	SPATA20	Spermatogenesis-associated protein 20 OS=Sus scrofa OX=9823 GN=SPATA20 PE=1 SV=1	34	25	49	25	789	88.5	7.47	155.85	97.9	78.8	79.6	147.4	99.4	79.8	102.4	114.7	0.919958	0.989189	0.0266906	1.01867
A0A287B7D9	EFCAB5	EF-hand calcium binding domain 5 OS=Sus scrofa OX=9823 GN=EFCAB5 PE=4 SV=3	27	38	48	38	1515	173.5	6.92	133.17	105	98.9	95	106.7	103.2	92.8	102.1	96.4	0.47626	0.973719	0.0400324	1.02814
A0A8W4FCQ2	SPMI	Seminal plasma sperm motility inhibitor OS=Sus scrofa OX=9823 GN=SPMI PE=4 SV=1	69	8	469	1	137	15.2	8.37	1136.98	88.2	148.5	206.5	23	63.9	173.7	48.9	47.3	0.530532	0.986663	0.481965	1.39664
P08059	GPI	Glucose-6-phosphate isomerase OS=Sus scrofa OX=9823 GN=GPI PE=1 SV=3	39	23	52	23	558	63.1	7.99	163.14	99.5	93.9	88.5	95.3	104.3	100.4	111	107	0.0117508	0.323986	-0.164304	0.892359
Q29092	HSP90B1	Endoplasmin OS=Sus scrofa OX=9823 GN=HSP90B1 PE=2 SV=3	37	32	49	30	804	92.4	4.83	143.56	74.3	69.1	93.5	50.2	94.9	161.2	56.2	200.7	0.14431	0.766359	-0.837405	0.559649
I3LVS2	LOC110255463	Glyco_hydro_35 domain-containing protein OS=Sus scrofa OX=9823 GN=LOC110255463 PE=3 SV=3	27	20	58	19	655	74.6	9.11	194.31	98.7	87.1	89.5	86.2	90.8	97.9	127	122.8	0.0871017	0.649502	-0.278581	0.824401
A0A286ZIC1	GSN	Gelsolin OS=Sus scrofa OX=9823 GN=GSN PE=4 SV=1	35	23	46	23	731	80.7	5.85	144.27	101.5	104.8	96.3	79	94.4	112.5	89.9	121.6	0.36689	0.947102	-0.132822	0.912046
F1SSA1	C4H1orf56	Chromosome 4 C1orf56 homolog OS=Sus scrofa OX=9823 GN=C4H1orf56 PE=1 SV=3	44	12	361	12	341	36.9	8.68	1312.05	111.6	103.8	93	100.8	96.9	97.6	104.3	92.1	0.357582	0.93858	0.0660066	1.04682
A0A287BBB5	VAPA	VAMP associated protein A OS=Sus scrofa OX=9823 GN=VAPA PE=1 SV=1	63	19	51	19	294	32.2	9.04	147.78	96.9	76.4	81.6	150.1	110.4	71.7	106.9	105.9	0.899333	0.989189	0.0364345	1.02558
A0A287B7T3	PLBD1	Phospholipase B-like OS=Sus scrofa OX=9823 GN=PLBD1 PE=1 SV=1	42	20	49	20	521	60.1	8.82	159.7	97.6	91.7	83.3	124.9	99.7	96.8	103.9	101.9	0.899705	0.989189	-0.0173169	0.988069
P20735	GGT1	Glutathione hydrolase 1 proenzyme OS=Sus scrofa OX=9823 GN=GGT1 PE=2 SV=1	35	19	58	19	568	61.3	6.99	191.19	91.9	93.1	86.1	81.9	108.6	106.4	117.8	114.1	0.000697142	0.117099	-0.340284	0.789886
A0A5G2QPK6	DLD	Dihydrolipoyl dehydrogenase OS=Sus scrofa OX=9823 GN=DLD PE=1 SV=2	34	15	44	15	498	52.9	7.33	168.7	105.5	90.9	95.5	118.1	96.7	93.4	101.3	98.5	0.452093	0.970779	0.0725198	1.05155
Q29380	VDAC3	Voltage-dependent anion-selective channel protein 3 OS=Sus scrofa OX=9823 GN=VDAC3 PE=2 SV=2	54	14	145	1	283	30.6	8.66	373.78	104	111	79.4	150.5	97.2	89.8	94.7	73.5	0.202462	0.851548	0.32485	1.25253
A0A286ZQW4	NUP210L	Nucleoporin 210 like OS=Sus scrofa OX=9823 GN=NUP210L PE=3 SV=3	20	34	62	34	1738	193.3	7.88	190.25	102.9	94.7	90.3	119.1	99.9	89.7	99	104.5	0.640191	0.987131	0.0501324	1.03536
F1SAG3	CTBS	Chitobiase OS=Sus scrofa OX=9823 GN=CTBS PE=3 SV=3	39	12	73	12	380	43	7.81	239.54	80	84.4	92.7	76.3	95.3	112.9	142.8	115.5	0.0188015	0.377855	-0.484623	0.714684
A0A287AKY1	PRKAR1A	cAMP-dependent protein kinase type I-alpha regulatory subunit OS=Sus scrofa OX=9823 GN=PRKAR1A PE=3 SV=1	56	21	70	18	380	42.9	5.35	199.67	104.1	107.6	83.6	112.1	98.7	93.8	96.3	103.8	0.598117	0.987131	0.0533858	1.0377
A0A5G2R129	ADAM28	ADAM metallopeptidase domain 28 OS=Sus scrofa OX=9823 GN=ADAM28 PE=1 SV=1	24	24	47	24	795	88.6	7.46	135.01	77.9	79.4	114.9	87	81.6	101.8	139.3	118.2	0.221229	0.87137	-0.295664	0.814697
A0A286ZP16		glutathione transferase OS=Sus scrofa OX=9823 PE=1 SV=3	39	12	86	2	322	37.7	6.01	245.97	129.4	71.4	79.1	102.9	112.1	98.1	99.4	107.6	0.547689	0.987131	-0.124148	0.917546
K7GMX6	GK	glycerol kinase OS=Sus scrofa OX=9823 GN=GK PE=1 SV=4	42	20	62	6	561	61	5.96	212.82	94	91.4	78.6	128.9	110.1	86.2	111.3	99.6	0.780069	0.987131	-0.0515754	0.964882
A0A286ZPA9	PSP-I	Major seminal plasma glycoprotein PSP-I OS=Sus scrofa OX=9823 GN=PSP-I PE=3 SV=1	75	13	794	13	133	14.5	8.15	1676.79	83	186.2	183.4	17.5	54.3	189.2	40.1	46.3	0.543368	0.986747	0.510939	1.42498
I3L770	HUWE1	HECT-type E3 ubiquitin transferase OS=Sus scrofa OX=9823 GN=HUWE1 PE=1 SV=2	10	44	54	44	4382	482.3	5.25	145.24	100.5	93.7	98.9	112.7	103.4	91	105.6	94.3	0.609751	0.987131	0.0414752	1.02917
A0A4X1TZW7	ENKUR	Enkurin OS=Sus scrofa OX=9823 GN=ENKUR PE=1 SV=1	62	22	52	22	256	29.9	9.42	162.95	105.5	93.8	88.9	120.2	100.3	88.3	104.2	98.8	0.607379	0.987131	0.0606021	1.0429
A0A287AE08		Disintegrin and metalloproteinase domain-containing protein 9 OS=Sus scrofa OX=9823 PE=1 SV=3	21	17	57	15	872	96.8	5.66	188.42	101.7	88.5	93.7	109.6	93.6	88.2	121.8	103	0.719792	0.987131	-0.0472466	0.967782
A0A287BK93	ACSL4	Acyl-CoA synthetase long chain family member 4 OS=Sus scrofa OX=9823 GN=ACSL4 PE=1 SV=1	41	24	47	23	711	79.2	8.29	139.7	98.9	73.6	93.8	74.9	127.1	124.1	105.1	102.6	0.0174404	0.366807	-0.427562	0.743517
F1SB53	PSMC2	26S proteasome regulatory subunit 7 OS=Sus scrofa OX=9823 GN=PSMC2 PE=1 SV=2	64	25	45	25	433	48.6	5.95	134.57	105.3	98.1	97.2	104.6	104.4	89.3	105	96.1	0.567014	0.987131	0.0375122	1.02634
F1RRA6	SLC25A31	ADP/ATP translocase OS=Sus scrofa OX=9823 GN=SLC25A31 PE=3 SV=3	58	20	71	17	323	35.7	9.6	211.05	106.3	98.3	96.9	110.6	101.6	96.9	96.1	93.3	0.15244	0.783788	0.0873097	1.06239
A0A480UKG6	ATP6V1B2	Vacuolar proton pump subunit B OS=Sus scrofa OX=9823 GN=ATP6V1B2 PE=3 SV=1	46	20	41	20	511	56.6	5.81	132.72	103.7	104.2	97.8	82.8	105.3	100.4	111	94.8	0.380086	0.95224	-0.0829778	0.944107
C8C4M8	ZPBP2	Zona pellucida binding protein 2 OS=Sus scrofa OX=9823 GN=ZPBP2 PE=1 SV=1	59	16	86	16	326	37.2	8.21	231.22	106.3	98.7	85	111.7	101	95.7	99.1	102.7	0.898005	0.989189	0.0115387	1.00803
A0A286ZN24	ITIH4	Inter-alpha-trypsin inhibitor heavy chain H4 OS=Sus scrofa OX=9823 GN=ITIH4 PE=1 SV=2	28	24	37	24	921	102.1	6.73	128.6	97.7	73.3	73.6	65	78.3	303.9	49	59.2	0.487676	0.974461	-0.663554	0.631321
I3LN22	PTCHD3	Patched domain containing 3 (gene/pseudogene) OS=Sus scrofa OX=9823 GN=PTCHD3 PE=4 SV=4	20	16	41	6	923	103.8	6.13	143.87	101.4	94.9	104.5	123	90.2	96.7	101.4	87.9	0.129098	0.752343	0.171884	1.12653
A0A286ZIY5	ADAM7	ADAM metallopeptidase domain 7 OS=Sus scrofa OX=9823 GN=ADAM7 PE=1 SV=2	37	25	45	2	717	80.6	6.55	141.83	86.7	92.2	96.6	86.4	110.1	113.2	105	109.7	0.000679608	0.117099	-0.27534	0.826256
A0A5G2RIM4	TUBB3	Tubulin beta chain OS=Sus scrofa OX=9823 GN=TUBB3 PE=1 SV=2	26	10	128	1	440	48.9	5.02	333.52	76	118.9	99.9	107.6	82.6	125	96	94	0.928392	0.990492	0.0173125	1.01207
A0A5G2R6A9	VPS13A	Vacuolar protein sorting 13 homolog A OS=Sus scrofa OX=9823 GN=VPS13A PE=1 SV=1	12	39	48	39	3132	355.8	6.34	127.09	102.4	93.2	92.5	113.1	108.2	85.7	100.6	104.3	0.933442	0.990492	0.0086562	1.00602
A0A8W4FCC3		Uncharacterized protein OS=Sus scrofa OX=9823 PE=4 SV=1	50	17	51	17	410	44.8	6.46	172.65	110.5	79	81.9	126.9	108.9	65	113.5	114.3	0.960737	0.993893	-0.012263	0.991536
A0A5G2RIE6	ODAD3	Outer dynein arm docking complex subunit 3 OS=Sus scrofa OX=9823 GN=ODAD3 PE=4 SV=2	38	24	46	24	596	69.5	7.53	148.98	107.9	96.9	98.9	106.7	101.2	90.9	99.3	98.3	0.1964	0.847156	0.0746668	1.05312
A0A287BQJ1	RELCH	LisH domain and HEAT repeat-containing protein KIAA1468 isoform c OS=Sus scrofa OX=9823 GN=RELCH PE=4 SV=1	22	22	33	22	1214	134.5	5.33	108.38	103.1	104.5	99.6	101.6	108.3	96.2	96.8	90	0.311204	0.924076	0.0631201	1.04472
A0A287AFJ1	GLUL	Glutamine synthetase OS=Sus scrofa OX=9823 GN=GLUL PE=1 SV=1	38	18	55	2	509	57.1	8.02	174.11	106.6	86.6	86	135	94.5	75.6	107.1	108.8	0.628636	0.987131	0.101727	1.07306
P51779	CFD	Complement factor D OS=Sus scrofa OX=9823 GN=CFD PE=2 SV=1	56	14	27	14	259	27.7	7.06	128.02	96.8	121.9	120	55.6	105.9	130.6	84.1	85.2	0.884097	0.987648	-0.0414752	0.971661
Q2EHH8	PPP1CA	Serine/threonine-protein phosphatase OS=Sus scrofa OX=9823 GN=PPP1CA PE=1 SV=1	52	16	54	1	330	37.5	6.33	197.8	102.1	93.1	90.2	122.8	102.9	85.3	103.5	100.1	0.647398	0.987131	0.0591588	1.04186
A0A5G2QIN7	ADAM7	ADAM metallopeptidase domain 7 OS=Sus scrofa OX=9823 GN=ADAM7 PE=4 SV=1	36	24	42	1	725	81.1	6.52	138.97	76.2	91.4	100.7	81.5	115	140.6	88.7	105.8	0.0838511	0.641147	-0.363715	0.777161
A0A5G2QRE7	ETFA	Electron transfer flavoprotein subunit alpha OS=Sus scrofa OX=9823 GN=ETFA PE=1 SV=1	47	13	31	13	345	36.4	8.54	132.76	98	96.9	85.1	122.5	104	94.5	106.4	92.7	0.890896	0.989189	0.017671	1.01232
F1SIK7	DPY19L2	Dpy-19 like 2 OS=Sus scrofa OX=9823 GN=DPY19L2 PE=3 SV=3	26	15	44	13	773	89.5	9.25	131.92	82.9	85.1	76.7	186	107.8	64.9	94.7	101.9	0.601408	0.987131	0.22189	1.16626
A0A5S6GR81	CTSB	Cathepsin B OS=Sus scrofa OX=9823 GN=CTSB PE=1 SV=1	27	11	50	11	416	46.4	7.34	175.6	74.3	154.2	132.4	45.4	101.8	126.7	81.8	83.5	0.912531	0.989189	0.0450823	1.03174
A0A8W4FNZ9	IQGAP2	IQ motif containing GTPase activating protein 2 OS=Sus scrofa OX=9823 GN=IQGAP2 PE=4 SV=1	32	28	42	25	1069	122.5	7.96	126.39	96.4	100.8	105.1	95.9	109.5	98.1	103.8	90.5	0.847078	0.987131	-0.0133434	0.990794
I3LC15	LOC100515049	Angiotensin-converting enzyme OS=Sus scrofa OX=9823 GN=LOC100515049 PE=3 SV=2	33	25	59	25	752	87.5	6.05	162.36	103	93.2	92.7	116.5	100.3	90.1	105.2	99	0.688057	0.987131	0.0389551	1.02737
Q4R0H8	AWN	Sperm associated AWN protein OS=Sus scrofa OX=9823 GN=AWN PE=2 SV=1	80	14	302	14	154	16.9	9.14	893.57	84.5	170.6	200.8	20.3	59	181.4	39.5	43.9	0.500713	0.981385	0.556465	1.47066
I3LJP1	QRICH2	Glutamine rich 2 OS=Sus scrofa OX=9823 GN=QRICH2 PE=4 SV=4	13	24	39	24	1823	195.9	6.76	106.51	101.7	96.1	92.5	107.9	102.2	93.4	105.9	100.3	0.839913	0.987131	-0.0129843	0.99104
A0A480ZCU6	SPR	Sepiapterin reductase OS=Sus scrofa OX=9823 GN=SPR PE=3 SV=1	68	17	51	17	266	28.8	7.74	154.61	105.7	98.5	91	100.2	106.3	94.5	105.4	98.4	0.599626	0.987131	-0.0331834	0.977261
F1S814	PGM1	Phosphoglucomutase 1 OS=Sus scrofa OX=9823 GN=PGM1 PE=1 SV=5	44	25	48	25	593	64.9	7.72	154.38	99.9	95.5	84.3	121.5	97.8	93.8	103.6	103.7	0.946087	0.991413	0.00829448	1.00577
Q0R678	PARK7	protein deglycase OS=Sus scrofa OX=9823 GN=PARK7 PE=1 SV=1	70	15	55	15	189	19.9	6.79	170.52	101.8	97.9	86.9	112.7	99.4	94.7	108.2	98.4	0.955712	0.992522	-0.00504944	0.996506
F1RQ56		Testis expressed basic protein 1 OS=Sus scrofa OX=9823 PE=4 SV=4	41	16	29	16	435	46.6	9.17	114.11	105.1	89.6	80	122.2	95.4	85	95.6	126.9	0.911549	0.989189	-0.0216462	0.985108
A0A480ESS2	CCDC63	Coiled-coil domain containing 63 OS=Sus scrofa OX=9823 GN=CCDC63 PE=4 SV=1	42	25	42	25	563	66.4	8.68	142.95	104.4	99.9	96.8	105.2	99.4	91.6	102.1	100.5	0.338872	0.929102	0.0458151	1.03227
A0A8W4FI55	FSCB	Uncharacterized protein OS=Sus scrofa OX=9823 GN=FSCB PE=4 SV=1	30	16	48	16	643	70.3	4.15	155.57	113	97.2	91.7	112.1	104.3	84.1	104.8	92.9	0.376268	0.95224	0.100656	1.07226
F1S1V4	CFAP210	Cilia and flagella associated protein 210 OS=Sus scrofa OX=9823 GN=CFAP210 PE=4 SV=2	47	32	45	32	552	66.1	9.29	138.16	105.2	96.4	90.4	113.4	100.8	89.6	103.4	100.8	0.66348	0.987131	0.0389551	1.02737
I3L893	GDI1	Rab GDP dissociation inhibitor OS=Sus scrofa OX=9823 GN=GDI1 PE=1 SV=2	53	19	42	13	425	48.1	5.4	137.62	100.7	97.5	95.3	99.4	104.6	99.8	104.1	98.6	0.113024	0.724279	-0.0512211	0.965119
A1IU54	CPE	Carboxypeptidase E OS=Sus scrofa OX=9823 GN=CPE PE=1 SV=1	46	23	75	23	475	53.2	5.41	234.61	85.5	89.1	129.5	91.6	85.5	126.8	117.6	74.5	0.897582	0.989189	-0.0313759	0.978487
A0A286ZT52	PSMC3	Proteasome 26S subunit, ATPase 3 OS=Sus scrofa OX=9823 GN=PSMC3 PE=1 SV=2	39	20	38	20	617	69.1	5.58	119.65	104.7	98.6	95.9	110.5	100.7	89.5	104.7	95.2	0.332123	0.929102	0.0707239	1.05024
I3LGU2	ODAD1	Coiled-coil domain-containing protein 114 isoform X2 OS=Sus scrofa OX=9823 GN=ODAD1 PE=4 SV=2	36	27	42	27	711	80.2	7.08	131.15	106.5	95.6	92.2	110.3	102.9	86.2	106.4	99.8	0.71949	0.987131	0.0335484	1.02353
A0A287A8M1	IDH1	Isocitrate dehydrogenase [NADP] OS=Sus scrofa OX=9823 GN=IDH1 PE=1 SV=2	56	25	62	24	427	48.3	7.43	187.64	106.8	101	82.6	102.3	101	91.6	109.2	105.4	0.599805	0.987131	-0.05231	0.964391
K7GP28	HSD17B10	Hydroxysteroid 17-beta dehydrogenase 10 OS=Sus scrofa OX=9823 GN=HSD17B10 PE=1 SV=1	48	11	34	11	293	30.8	9.72	132.08	100.9	96.6	93.6	108.1	102.1	97.2	101.4	100	0.913947	0.989189	-0.00541079	0.996257
Q28944	CTSL	Procathepsin L OS=Sus scrofa OX=9823 GN=CTSL PE=2 SV=1	60	15	50	13	334	37.2	6.92	174.94	78.2	98.3	106.2	75.4	109.8	112.2	124	95.9	0.0694606	0.581331	-0.303357	0.810364
Q29228	ALDH9A1	4-trimethylaminobutyraldehyde dehydrogenase OS=Sus scrofa OX=9823 GN=ALDH9A1 PE=2 SV=2	47	21	49	21	494	53.9	6.07	159.42	100.2	100.3	89	94.6	106.1	96.4	108.4	105	0.0788712	0.619082	-0.114755	0.923539
A0A5G2QJQ4		Basic proline-rich protein-like OS=Sus scrofa OX=9823 PE=4 SV=1	22	12	32	12	818	87.1	8.65	137.49	102	80.1	80	126.9	118.8	68.9	116.1	107.2	0.743668	0.987131	-0.0793682	0.946472
I3L940	MROH5	Maestro heat like repeat family member 5 (gene/pseudogene) OS=Sus scrofa OX=9823 GN=MROH5 PE=4 SV=3	21	25	45	25	1290	144.9	7.24	129.88	100.3	98.9	88.4	117.2	91.4	101.8	79.8	122.2	0.831428	0.987131	0.0346263	1.02429
P00503	GOT1	Aspartate aminotransferase, cytoplasmic OS=Sus scrofa OX=9823 GN=GOT1 PE=1 SV=3	61	23	50	23	413	46.4	7.2	149.9	103.9	104.9	95.4	105.7	98.8	88.4	104.5	98.3	0.271407	0.904554	0.0717979	1.05103
I3L8W8	PLA2G6	phospholipase A2 OS=Sus scrofa OX=9823 GN=PLA2G6 PE=1 SV=2	36	21	30	21	782	86.9	7.15	103.77	110.1	95.2	90.8	126.3	111	74.8	106.6	85.3	0.379708	0.95224	0.161369	1.11835
A0A287B4J2	AHCY	Adenosylhomocysteinase OS=Sus scrofa OX=9823 GN=AHCY PE=3 SV=1	40	20	44	20	481	52.6	6.65	134.99	99.8	95.6	88.7	107.2	106.3	98.9	110.3	93.3	0.450366	0.970779	-0.0631201	0.957192
A0A5G2R4G4	CSNK2A1	Protein kinase domain-containing protein OS=Sus scrofa OX=9823 GN=CSNK2A1 PE=1 SV=1	47	16	41	14	398	46.6	8.19	137.1	97.7	97.3	98.5	115.2	102.4	88	100.1	100.9	0.459228	0.970779	0.0623985	1.0442
F2Z5L7	PSMA1	Proteasome subunit alpha type OS=Sus scrofa OX=9823 GN=PSMA1 PE=1 SV=1	65	17	46	17	263	29.5	6.61	167.69	106.9	93.8	92.6	107.3	102.3	90.2	108.2	98.7	0.958339	0.992522	0.00432809	1.003
F1SAE4	NME8	NME/NM23 family member 8 OS=Sus scrofa OX=9823 GN=NME8 PE=4 SV=5	43	23	42	23	539	61.9	5	132.03	104.9	100.3	96.4	105.5	104.6	90.7	100.8	96.8	0.369377	0.950247	0.0512211	1.03614
F1RVI7	ARMC3	Armadillo repeat containing 3 OS=Sus scrofa OX=9823 GN=ARMC3 PE=4 SV=3	32	26	42	26	875	96.3	6.1	125.23	103.5	98.6	95.3	109.4	100.6	93.8	99.6	99.3	0.363366	0.942454	0.0486895	1.03432
A0A287A1X7	CABYR	Calcium binding tyrosine phosphorylation regulated OS=Sus scrofa OX=9823 GN=CABYR PE=1 SV=1	32	15	68	15	433	46.7	4.67	213.04	112.9	94.3	91.9	118.4	99.7	80.6	105.9	96.3	0.345006	0.929102	0.126316	1.0915
F1S6P4	GAS8	Dynein regulatory complex subunit 4 OS=Sus scrofa OX=9823 GN=GAS8 PE=3 SV=3	59	30	50	30	478	55.9	8.5	134.77	103.4	96.2	94.6	112.1	96.5	92.7	101.4	103	0.518998	0.986663	0.0458151	1.03227
F1SAQ8	AK7	nucleoside-diphosphate kinase OS=Sus scrofa OX=9823 GN=AK7 PE=4 SV=3	24	18	39	18	724	82.8	4.87	136.08	105.8	95.9	90.5	116.5	99.5	88.8	104.7	98.3	0.53545	0.986663	0.0627671	1.04447
Q866A8	FTNB	Disintegrin and metalloproteinase domain-containing protein 2 OS=Sus scrofa OX=9823 GN=FTNB PE=1 SV=1	22	15	50	15	735	81.8	5.8	186.81	101.6	95.2	98.1	102	94.1	90.8	111.6	106.6	0.776195	0.987131	-0.0223622	0.984619
A0A287AWH6	NDUFV3	NADH dehydrogenase [ubiquinone] flavoprotein 3, mitochondrial OS=Sus scrofa OX=9823 GN=NDUFV3 PE=1 SV=2	60	23	40	21	456	46.5	6.09	124.37	97.7	94.2	99	102.6	94.9	108.5	114.6	88.4	0.625434	0.987131	-0.0465368	0.968258
P00571	AK1	Adenylate kinase isoenzyme 1 OS=Sus scrofa OX=9823 GN=AK1 PE=1 SV=1	77	17	41	17	194	21.6	8.31	131.47	100.9	106.3	90.4	109.4	106.4	87.5	107.3	91.7	0.610075	0.987131	0.0508666	1.03589
A0A5G2R3I6	DLAT	Acetyltransferase component of pyruvate dehydrogenase complex OS=Sus scrofa OX=9823 GN=DLAT PE=1 SV=1	29	18	56	17	667	71.6	7.75	175.39	106.3	97.4	92	118.3	95.9	83.7	106	100.3	0.381838	0.953434	0.101404	1.07282
A0A8W4F6N5	DNALI1	Dynein axonemal light intermediate chain 1 OS=Sus scrofa OX=9823 GN=DNALI1 PE=4 SV=1	61	20	50	20	279	31.6	8.5	150.74	107.6	96.1	90.9	114.9	100.1	87.5	101.5	101.4	0.486687	0.974461	0.0685409	1.04866
A0A287AA21	ECHS1	Enoyl-CoA hydratase, mitochondrial OS=Sus scrofa OX=9823 GN=ECHS1 PE=1 SV=2	43	17	45	17	328	34.6	8.88	136.1	104.4	88.2	89.5	124	104.1	88.7	104	97.1	0.749082	0.987131	0.0440056	1.03097
P24020		Carbohydrate-binding protein AQN-3 OS=Sus scrofa OX=9823 PE=1 SV=1	68	8	243	1	116	12.9	8.69	628.3	83.4	177	207.9	22.3	57.7	171.4	41	39.4	0.426515	0.968123	0.664608	1.58514
Q29077	ODF1	Outer dense fiber protein 1 OS=Sus scrofa OX=9823 GN=ODF1 PE=2 SV=1	55	14	91	14	262	29.5	7.97	308.42	112.4	87	78.7	130.9	100.3	73.6	113	104.3	0.771604	0.987131	0.0641945	1.0455
A0A480IXS3	TKFC	Triokinase/FMN cyclase OS=Sus scrofa OX=9823 GN=TKFC PE=4 SV=1	38	18	50	18	578	59.1	7.49	170.79	105.7	97.7	90.8	101.3	105.7	103.6	115.9	79.5	0.79165	0.987131	-0.0331752	0.977267
F1SGC2	CCDC39	Coiled-coil domain-containing protein 39 OS=Sus scrofa OX=9823 GN=CCDC39 PE=3 SV=2	32	34	43	34	942	110	7.46	112.82	104.3	95.2	92.6	111.4	101.2	93.8	99.8	101.8	0.725401	0.987131	0.024884	1.0174
F1RFI2	AP1B1	AP complex subunit beta OS=Sus scrofa OX=9823 GN=AP1B1 PE=1 SV=4	35	28	34	1	949	104.8	5.06	99.13	101	104.7	103.5	98.5	102.5	96.3	96.3	97.2	0.106577	0.706423	0.0555506	1.03926
F1RMC3	XPO7	Exportin 7 OS=Sus scrofa OX=9823 GN=XPO7 PE=1 SV=4	28	27	46	27	1054	120	6.32	160	107.8	89.6	89	105.7	107.3	88.5	109.3	102.7	0.590003	0.987131	-0.0566401	0.961501
A0A287AAP0	LOC100522130	Uncharacterized protein OS=Sus scrofa OX=9823 GN=LOC100522130 PE=3 SV=2	50	12	37	12	331	36.4	7.12	119.59	106	91.3	98.6	115.7	94	89.6	105.9	99	0.393326	0.964131	0.0833284	1.05946
A0A5G2QL53	NUP155	Nucleoporin 155 OS=Sus scrofa OX=9823 GN=NUP155 PE=1 SV=2	23	24	37	24	1283	143.1	6.6	122.73	100.6	97.8	97.8	110.2	101.4	92.2	97.2	102.8	0.430492	0.968733	0.0461702	1.03252
A0A287B5G9	AP1B1	AP complex subunit beta OS=Sus scrofa OX=9823 GN=AP1B1 PE=1 SV=1	35	28	35	1	939	103.7	5.16	98.79	94.2	121.8	133	69.3	89.8	129.4	79.1	83.4	0.636317	0.987131	0.132099	1.09589
A0A8W4F9G4	ABCA14	Uncharacterized protein OS=Sus scrofa OX=9823 GN=ABCA14 PE=4 SV=1	17	29	50	28	1674	191.1	8.32	148.67	95	87.3	103.7	114.3	104.4	89.4	111.1	94.7	0.982303	0.996579	0.00252503	1.00175
A0A8W4FK45	ETFDH	Electron transfer flavoprotein-ubiquinone oxidoreductase, mitochondrial OS=Sus scrofa OX=9823 GN=ETFDH PE=4 SV=1	41	22	45	22	617	68.6	7.43	142.69	100.6	97.7	95.2	121.6	97.8	92.6	101.7	92.8	0.284564	0.917361	0.108975	1.07846
A0A287A6R4	PPP1CC	Serine/threonine-protein phosphatase OS=Sus scrofa OX=9823 GN=PPP1CC PE=1 SV=1	72	17	52	4	292	33.5	7.3	166.35	110	92.3	85.3	120.7	103.7	81.2	104.6	102.1	0.686122	0.987131	0.0602488	1.04265
A0A287B2H7	LDHA	L-lactate dehydrogenase OS=Sus scrofa OX=9823 GN=LDHA PE=3 SV=1	55	21	53	20	361	39.7	8.28	157.53	100.9	93.8	86	100.4	111.8	87.9	107.2	111.8	0.208985	0.858674	-0.135747	0.910198
A0A287AV28		Glycerol-3-phosphate dehydrogenase [NAD(+)] OS=Sus scrofa OX=9823 PE=1 SV=1	47	18	40	9	347	37.9	6.44	134.79	106.3	93.5	93.2	113	102.3	90.9	101.4	99.4	0.608276	0.987131	0.0432841	1.03046
A0A287AAL6	FHL1	Four and a half LIM domains 1 OS=Sus scrofa OX=9823 GN=FHL1 PE=1 SV=1	44	15	44	15	407	45.5	8.7	158.75	101.8	95	85	124.9	105.7	79.2	106.3	102.2	0.765426	0.987131	0.047968	1.03381
F1SMW9	PSMD1	26S proteasome non-ATPase regulatory subunit 1 OS=Sus scrofa OX=9823 GN=PSMD1 PE=3 SV=4	31	26	41	26	952	105.7	5.39	116.21	105.8	92	99.3	97.5	103.5	92.7	108.3	100.9	0.555912	0.987131	-0.0389551	0.97336
A0A5G2R0H0	ETFB	Electron transfer flavoprotein subunit beta OS=Sus scrofa OX=9823 GN=ETFB PE=1 SV=1	60	15	38	15	234	25.4	9.22	138.23	98.8	101.9	101.5	112.6	102	90.7	101.4	91.1	0.140634	0.765317	0.106808	1.07684
F1RRY0	RANBP17	RAN binding protein 17 OS=Sus scrofa OX=9823 GN=RANBP17 PE=3 SV=5	29	26	45	26	1088	123.9	6.14	130.64	107.4	95.7	94.5	112.9	102.6	85.9	103	98	0.415911	0.964131	0.0757589	1.05392
F1SQZ0	PLCZ1	Phosphoinositide phospholipase C OS=Sus scrofa OX=9823 GN=PLCZ1 PE=4 SV=2	31	19	45	3	639	74	6.76	141.31	107	96.5	86.7	116.7	105.5	85.6	101.2	100.7	0.672059	0.987131	0.050145	1.03537
F1S8P1	SCCPDH	Saccharopine dehydrogenase (putative) OS=Sus scrofa OX=9823 GN=SCCPDH PE=1 SV=3	51	15	50	15	429	47.3	8.91	156.91	104	94.2	92.7	115	103	84.2	106.2	100.7	0.692984	0.987131	0.0425626	1.02994
P80276	AKR1B1	Aldo-keto reductase family 1 member B1 OS=Sus scrofa OX=9823 GN=AKR1B1 PE=1 SV=2	62	17	50	16	316	35.8	6.14	177.21	105	97.5	94	105.9	101.4	91.3	104.7	100.2	0.778149	0.987131	0.0173125	1.01207
F2Z5J1	PSMC1	26S protease regulatory subunit 4 OS=Sus scrofa OX=9823 GN=PSMC1 PE=1 SV=1	58	23	39	21	440	49.2	6.21	134.3	105.2	95.8	94.9	107.6	102	89	110.2	95.5	0.770417	0.987131	0.0245203	1.01714
Q52NJ6	RAB14	Ras-related protein Rab-14 OS=Sus scrofa OX=9823 GN=RAB14 PE=2 SV=3	60	13	35	13	215	23.9	6.21	122.18	99.3	103.4	94	103.8	102.1	97.4	99.1	100.8	0.915973	0.989189	0.00396791	1.00275
F1RVX7	FAM166A	Family with sequence similarity 166 member A OS=Sus scrofa OX=9823 GN=FAM166A PE=4 SV=1	61	17	58	17	320	36.2	9.2	202.42	113	96.5	96.9	98.8	100	88.4	103	103.3	0.635987	0.987131	0.0378777	1.0266
Q2XQV4	ALDH2	Aldehyde dehydrogenase, mitochondrial OS=Sus scrofa OX=9823 GN=ALDH2 PE=2 SV=1	43	19	33	16	521	56.9	6.87	106.81	106.4	93.5	92.2	124.6	103	83.8	106	90.5	0.397268	0.964131	0.120535	1.08714
A0A5G2R9H3	DCTN2	Dynactin subunit 2 OS=Sus scrofa OX=9823 GN=DCTN2 PE=1 SV=2	57	19	37	19	408	45.1	5.27	133.58	107	97.1	93.6	108.9	98	95.4	113.2	86.8	0.636994	0.987131	0.0476133	1.03355
I3LT05	ROPN1	Rhophilin associated tail protein 1 OS=Sus scrofa OX=9823 GN=ROPN1 PE=4 SV=2	64	10	65	10	212	23.9	5.43	198.65	107.1	99.1	93.7	121.3	98.3	86.2	99.5	94.6	0.163635	0.804925	0.153831	1.11252
F1RK10	SUCLA2	Succinate--CoA ligase [ADP-forming] subunit beta, mitochondrial OS=Sus scrofa OX=9823 GN=SUCLA2 PE=1 SV=3	52	20	45	19	405	43.8	6.14	156.96	105.2	88.9	97.7	131.9	102.2	82.6	105.2	86.2	0.316281	0.924076	0.171543	1.12626
A0A480SMR6	PSMD12	26S proteasome non-ATPase regulatory subunit 12 OS=Sus scrofa OX=9823 GN=PSMD12 PE=1 SV=1	42	18	39	18	456	53	7.36	127.62	107	99.5	95.1	109.2	103.6	88.6	103.5	93.4	0.317924	0.924076	0.0782952	1.05577
A0A5G2QZE4	ADGB	Androglobin OS=Sus scrofa OX=9823 GN=ADGB PE=4 SV=2	22	27	35	27	1538	175.7	8.09	92.13	101.8	95	97.2	108.6	100.7	96.1	104.7	95.8	0.730706	0.987131	0.0191184	1.01334
F1SBK5	ANKEF1	Ankyrin repeat and EF-hand domain containing 1 OS=Sus scrofa OX=9823 GN=ANKEF1 PE=4 SV=1	39	30	39	30	776	86.8	8.15	112.61	105.7	93.3	90.6	115.8	100.9	93.2	102.6	98.1	0.683177	0.987131	0.0382241	1.02685
I3LS26	PSAP	Prosaposin OS=Sus scrofa OX=9823 GN=PSAP PE=1 SV=3	35	17	34	17	602	66.6	5.59	115.99	89.9	113.6	135	73.6	118.8	92.8	80.1	96.2	0.712974	0.987131	0.0873097	1.06239
A0A8W4FC22	MTCH2	Uncharacterized protein OS=Sus scrofa OX=9823 GN=MTCH2 PE=4 SV=1	42	12	41	12	280	30.9	8.12	160.57	111.8	88.6	81.8	118	108.2	74.8	110.1	106.7	0.993704	0.997122	0.0014427	1.001
A0A287A4R1	ACTBL2	Actin beta like 2 OS=Sus scrofa OX=9823 GN=ACTBL2 PE=1 SV=2	34	12	78	2	385	42.8	5.82	258.51	85.5	76	80.4	67.5	128.1	121.4	120.1	121	3.93176e-05	0.0695866	-0.665074	0.630656
F1SUR7	DNAJB13	DnaJ heat shock protein family (Hsp40) member B13 OS=Sus scrofa OX=9823 GN=DNAJB13 PE=4 SV=1	54	18	34	18	316	36.1	7.03	110.09	108.8	90.1	88.7	114.5	100.9	85.1	106.2	105.8	0.904566	0.989189	0.0147859	1.0103
F1S4A3	LOC100525409	Disintegrin and metalloproteinase domain-containing protein 20-like OS=Sus scrofa OX=9823 GN=LOC100525409 PE=4 SV=3	24	14	35	3	745	82.4	6.57	111.68	117.2	94.4	82.3	109.2	97.2	84.4	107.7	107.8	0.880209	0.987131	0.0216354	1.01511
P10173	FH	Fumarate hydratase, mitochondrial OS=Sus scrofa OX=9823 GN=FH PE=1 SV=2	41	18	37	18	512	54.7	9.04	110.99	111.1	96.2	87.7	113.6	99.9	91.2	102.3	97.9	0.536918	0.986663	0.0624141	1.04421
A0A287AQM9	NQO2	N-ribosyldihydronicotinamide:quinone reductase 2 OS=Sus scrofa OX=9823 GN=NQO2 PE=1 SV=2	51	12	25	12	235	26.6	6.55	95.23	104.7	98.6	88.5	114.6	102.7	101	102.7	87.3	0.648572	0.987131	0.0458037	1.03226
Q9N0F1	DLST	Dihydrolipoyllysine-residue succinyltransferase component of 2-oxoglutarate dehydrogenase complex, mitochondrial OS=Sus scrofa OX=9823 GN=DLST PE=1 SV=1	36	17	43	17	455	48.9	8.82	144.5	97.6	93	95.3	116.4	103.2	91	102.9	100.7	0.859271	0.987131	0.0162285	1.01131
F1RPZ6	CRISP2	Cysteine-rich secretory protein 2 OS=Sus scrofa OX=9823 GN=CRISP2 PE=2 SV=2	61	14	52	14	244	27	6.9	165.49	119.2	94	77.7	125.5	102.1	79.2	111.2	91.2	0.555485	0.987131	0.117991	1.08522
A0A287BAZ5	ACTN4	Actinin alpha 4 OS=Sus scrofa OX=9823 GN=ACTN4 PE=1 SV=3	26	20	28	20	906	104.3	5.48	112.11	95.7	96	96.3	89.8	109.4	105.9	97.3	109.7	0.0146761	0.343744	-0.160646	0.894625
D0G6X5	GLUL	Glutamine synthetase OS=Sus scrofa OX=9823 GN=GLUL PE=2 SV=1	43	17	54	1	373	42	6.74	164.12	100.4	121.4	111.3	104.6	85.5	107.9	88.9	79.9	0.0477141	0.515954	0.273156	1.20845
K9IVE3	CSNK2A2	Casein kinase 2 alpha 2 OS=Sus scrofa OX=9823 GN=CSNK2A2 PE=1 SV=1	56	17	30	15	350	41.2	8.56	102.72	104.6	98.1	91	109.3	93.7	92.3	96.4	114.5	0.822787	0.987131	0.0220043	1.01537
A0A5S6GID0	PSMC5	26S proteasome regulatory subunit 8 OS=Sus scrofa OX=9823 GN=PSMC5 PE=3 SV=1	53	18	30	16	389	43.7	7.18	112.39	102.2	98.3	98.1	109.6	103.3	91.9	105.9	90.5	0.415771	0.964131	0.0598954	1.04239
A0A8W4FB92		Uncharacterized protein OS=Sus scrofa OX=9823 PE=4 SV=1	51	21	41	21	481	53.9	9.47	133.05	111.5	88.8	88.6	123.2	107.7	73.1	107.3	99.8	0.628285	0.987131	0.0873097	1.06239
P54612	PPP2R1A	Serine/threonine-protein phosphatase 2A 65 kDa regulatory subunit A alpha isoform OS=Sus scrofa OX=9823 GN=PPP2R1A PE=2 SV=2	40	20	36	17	589	65.3	5.11	107.71	103.1	93.9	96.6	108.3	104	93.3	102.6	98.2	0.822134	0.987131	0.0137057	1.00955
A0A4X1T4U3	AK8	Adenylate kinase 8 OS=Sus scrofa OX=9823 GN=AK8 PE=1 SV=2	44	20	40	20	479	54.2	7.55	126.03	102.2	96.7	101.5	106.3	101.2	94.2	97.6	100.2	0.227799	0.877807	0.0487017	1.03433
P00889	CS	Citrate synthase, mitochondrial OS=Sus scrofa OX=9823 GN=CS PE=1 SV=2	35	16	61	16	464	51.6	8.06	161.35	107	94.1	90.2	115.7	102.5	89.1	104.9	96.5	0.627664	0.987131	0.0504995	1.03562
A0A8W4FN73	PPP1CB	Serine/threonine-protein phosphatase PP1-beta catalytic subunit OS=Sus scrofa OX=9823 GN=PPP1CB PE=4 SV=1	51	15	45	3	311	35.8	5.86	164.37	90.1	96.2	97.5	108.9	96.4	100.3	107.1	103.4	0.454438	0.970779	-0.05231	0.964391
F1RNM8	GPC2	Glypican 2 OS=Sus scrofa OX=9823 GN=GPC2 PE=3 SV=3	32	15	33	15	577	63	7.88	129.51	108.6	101	77.8	122.6	105.7	86.5	102.1	95.6	0.642124	0.987131	0.0725198	1.05155
A0A8W4FL50	C12orf60	Chromosome 12 open reading frame 60 OS=Sus scrofa OX=9823 GN=C12orf60 PE=4 SV=1	56	16	54	16	243	27.1	7.91	149.29	111.1	95.4	93.8	123.4	97.4	85.9	103.3	89.8	0.190647	0.840742	0.170777	1.12566
A0A287AUN3	RNASE9	Inactive ribonuclease-like protein 9 OS=Sus scrofa OX=9823 GN=RNASE9 PE=1 SV=1	33	8	52	8	221	25.3	8.06	190.88	79	80.8	102.8	88	98.8	110.7	126.5	113.5	0.0198113	0.38379	-0.358495	0.779978
F6QA08	PDIA3	Protein disulfide-isomerase OS=Sus scrofa OX=9823 GN=PDIA3 PE=1 SV=1	41	23	39	23	504	56.7	6.42	119.89	78.6	78.2	100.2	58.9	95.7	149.7	63.7	175.1	0.165575	0.808603	-0.616135	0.652416
F1RLC5	FTMT	Ferritin OS=Sus scrofa OX=9823 GN=FTMT PE=3 SV=2	61	13	40	13	242	27.4	7.27	138.52	108.3	94.3	93.2	116	102	82.2	103.5	100.6	0.461008	0.970779	0.0847721	1.06052
A0A287BLC7	ACSL6	Long-chain-fatty-acid--CoA ligase OS=Sus scrofa OX=9823 GN=ACSL6 PE=1 SV=3	39	24	39	23	697	77.8	7.17	113.63	101.5	88.4	95.4	138	104	78.8	98.3	95.5	0.379475	0.95224	0.168647	1.124
I3LS60	NAXD	ATP-dependent (S)-NAD(P)H-hydrate dehydratase OS=Sus scrofa OX=9823 GN=NAXD PE=1 SV=2	52	14	27	14	347	36.4	7.81	102.43	96.9	103.2	99.4	106.5	101.4	102.8	101	88.9	0.470088	0.97258	0.042918	1.0302
A0A287AGB7	CFAP61	Cilia and flagella associated protein 61 OS=Sus scrofa OX=9823 GN=CFAP61 PE=4 SV=2	21	23	30	23	1236	140.3	6.19	93.21	101.7	96.5	95.3	109.7	100.7	94.4	97.8	103.9	0.692354	0.987131	0.0230836	1.01613
F1S086	SLC25A12	Calcium-binding mitochondrial carrier protein Aralar1 OS=Sus scrofa OX=9823 GN=SLC25A12 PE=1 SV=3	32	19	35	16	677	74.7	8.27	101.68	105.5	94.9	95.6	113.6	100.1	93.8	97.2	99.3	0.343303	0.929102	0.0692627	1.04918
P00506	GOT2	Aspartate aminotransferase, mitochondrial OS=Sus scrofa OX=9823 GN=GOT2 PE=1 SV=2	40	18	41	18	430	47.4	9.01	137.81	103.8	92.2	99.9	114.9	99	93.1	102.8	94.3	0.341432	0.929102	0.0779245	1.0555
Q684M6	CDC37	Hsp90 co-chaperone Cdc37 OS=Sus scrofa OX=9823 GN=CDC37 PE=1 SV=1	34	12	25	12	380	44.5	5.07	89.92	102.3	110.6	98.9	99.1	91.5	105.9	107.4	84.2	0.415856	0.964131	0.0790172	1.0563
A0A287ADK3	ALDH7A1	aldehyde dehydrogenase (NAD(+)) OS=Sus scrofa OX=9823 GN=ALDH7A1 PE=1 SV=2	37	18	29	18	525	57.1	7.4	92.97	100.5	90.2	83.4	117.3	105.2	93.8	96.7	112.8	0.634419	0.987131	-0.0616923	0.95814
A0A287BED9	MSN	Moesin OS=Sus scrofa OX=9823 GN=MSN PE=1 SV=3	32	25	49	11	577	67.8	6.54	119.89	79.1	89.6	91.6	75.4	126.2	119.3	105.4	113.4	0.00162165	0.138272	-0.467885	0.723024
F1S0P1	RGS22	Regulator of G protein signaling 22 OS=Sus scrofa OX=9823 GN=RGS22 PE=4 SV=4	21	30	42	30	1256	145.8	8.19	119.83	105	98.8	92.9	108.8	105.3	89.9	102.9	96.5	0.59952	0.987131	0.039311	1.02762
F6PUU1	DNAJA4	DnaJ heat shock protein family (Hsp40) member A4 OS=Sus scrofa OX=9823 GN=DNAJA4 PE=1 SV=1	27	21	46	21	571	63.4	9.44	124.42	109.5	88.2	73	120	94.3	96.4	99.2	119.3	0.713714	0.987131	-0.0667449	0.95479
Q2IA00	SPEF2	Sperm flagellar protein 2 OS=Sus scrofa OX=9823 GN=SPEF2 PE=2 SV=1	15	26	41	26	1812	208.7	5.63	109.35	103.4	93.6	94.3	119.2	98.6	90.4	102.9	97.7	0.452093	0.970779	0.0753885	1.05364
A0A287A026	PRMT5	Protein arginine N-methyltransferase 5 OS=Sus scrofa OX=9823 GN=PRMT5 PE=1 SV=2	32	20	36	20	635	72.4	6.46	116.3	105	92.2	94.4	104.9	103.5	90.4	108	101.6	0.740781	0.987131	-0.0252478	0.982652
A0A287AJR1		Disintegrin and metalloproteinase domain-containing protein 20-like OS=Sus scrofa OX=9823 PE=4 SV=2	19	13	40	6	749	84.3	7.94	129.1	66.6	140.9	102.9	58.9	142.8	100	112.4	75.4	0.537891	0.986663	-0.221555	0.857641
F1SN51	INPP1	Inositol polyphosphate 1-phosphatase isoform X1 OS=Sus scrofa OX=9823 GN=INPP1 PE=1 SV=1	47	17	33	17	402	44.5	5.34	114.66	107.4	100	89	115.7	96.3	86.9	112.7	92.1	0.477294	0.973719	0.0869378	1.06211
A0A8W4FK16	SPAG17	Sperm associated antigen 17 OS=Sus scrofa OX=9823 GN=SPAG17 PE=4 SV=1	13	29	38	29	2029	229.5	6.09	108.33	109.1	96	93.3	108.6	103.8	87.4	101.1	100.7	0.550709	0.987131	0.0504995	1.03562
F1RXA7	PSMD3	26S proteasome non-ATPase regulatory subunit 3 OS=Sus scrofa OX=9823 GN=PSMD3 PE=1 SV=3	37	22	42	22	534	60.9	8.44	125.01	101.4	91	95.9	108.7	103.4	92.3	106.8	100.5	0.769925	0.987131	-0.0216408	0.985112
A0A5G2R0I8	NSF	Vesicle-fusing ATPase OS=Sus scrofa OX=9823 GN=NSF PE=1 SV=1	30	28	40	28	752	83.5	6.68	105.06	95.3	99.5	102.4	116.5	101	97.2	100.5	87.6	0.263102	0.900104	0.0988633	1.07093
A0A8W4FBI6	ACAD8	Acyl-CoA dehydrogenase family member 8 OS=Sus scrofa OX=9823 GN=ACAD8 PE=4 SV=1	36	17	38	17	415	45.6	7.83	111.64	98.8	97.8	96.6	108.7	104.3	96.7	98.6	98.5	0.77868	0.987131	0.0137057	1.00955
P15468	RNASE4	Ribonuclease 4 OS=Sus scrofa OX=9823 GN=RNASE4 PE=1 SV=3	52	7	25	7	147	16.9	8.84	114.69	91.1	123	147.4	47.7	77.8	132.3	85.9	94.8	0.858291	0.987131	0.0663757	1.04708
F1RK80	TSSK1B	Testis specific serine kinase 1B OS=Sus scrofa OX=9823 GN=TSSK1B PE=2 SV=1	48	16	37	13	364	41.3	6.99	127.09	104.3	97.4	86.4	119.6	101.6	85.4	106.8	98.4	0.657481	0.987131	0.0559184	1.03952
A0A287AL94	PYGL	Alpha-1,4 glucan phosphorylase OS=Sus scrofa OX=9823 GN=PYGL PE=1 SV=1	34	29	40	26	854	97.5	7.34	114.57	106	97.5	95.1	99.7	107.7	88.4	98.3	107.3	0.87367	0.987131	-0.012263	0.991536
A0A5G2R8G1	NSFL1C	NSFL1 cofactor p47 OS=Sus scrofa OX=9823 GN=NSFL1C PE=1 SV=2	47	13	25	13	372	40.8	5.25	110.84	107.6	104.1	101	91.7	98.6	97.2	107.6	92.2	0.655106	0.987131	0.0317406	1.02224
A0A5G2QPK2	IZUMO4	IZUMO family member 4 OS=Sus scrofa OX=9823 GN=IZUMO4 PE=3 SV=2	38	10	84	10	229	26.2	7.27	248.44	110.9	88.2	86.8	118	98.2	85.9	113.4	98.6	0.847527	0.987131	0.0281334	1.01969
A0A287B4P8	PSMC4	26S proteasome regulatory subunit 6B OS=Sus scrofa OX=9823 GN=PSMC4 PE=3 SV=1	46	21	33	20	418	47.3	5.21	110.36	101.5	99.7	100.6	114.3	97.8	94.8	104.3	87	0.15674	0.786441	0.1162	1.08388
F1SH89	ACTR8	Actin-related protein 8 OS=Sus scrofa OX=9823 GN=ACTR8 PE=3 SV=3	31	14	30	14	594	65.5	8.12	114.78	104.8	99.1	98.4	110.4	101.5	87.4	107	91.3	0.275569	0.906436	0.0920145	1.06586
A0A287BJG7		Disintegrin and metalloproteinase domain-containing protein 20-like OS=Sus scrofa OX=9823 PE=4 SV=3	27	16	44	16	748	84.7	7.81	149.79	105.8	104.5	92.2	120.1	97.2	85	110.1	85.1	0.220687	0.87137	0.163198	1.11977
A0A287AEV7	WFDC10AL	WAP four-disulfide core domain protein 10A OS=Sus scrofa OX=9823 GN=WFDC10AL PE=1 SV=1	54	5	167	5	108	12	8.73	491.91	84.1	86	95.7	84.3	106.8	109.9	111.9	121.3	0.000974739	0.117099	-0.361837	0.778173
A0A287AYC9	DNAI3	Dynein axonemal intermediate chain 3 OS=Sus scrofa OX=9823 GN=DNAI3 PE=4 SV=1	22	20	29	20	892	102.2	5.35	87.93	103.9	96.8	98.5	104	101.3	93.8	103.1	98.6	0.580919	0.987131	0.0230836	1.01613
A0A480QG80	IARS2	isoleucine--tRNA ligase OS=Sus scrofa OX=9823 GN=IARS2 PE=1 SV=1	24	22	35	22	1012	113.4	7.37	104.28	108.3	95.2	89.5	125.2	98.9	88.5	99.1	95.3	0.315296	0.924076	0.131376	1.09534
A0A286ZQY6	IDH3A	Isocitrate dehydrogenase [NAD] subunit, mitochondrial OS=Sus scrofa OX=9823 GN=IDH3A PE=1 SV=3	61	18	50	18	336	36.6	7.09	126.55	108.7	90.3	96.8	112	95.7	90.7	108.4	97.5	0.560889	0.987131	0.0559044	1.03951
A0A287BDF8	ISYNA1	Inositol-3-phosphate synthase 1 OS=Sus scrofa OX=9823 GN=ISYNA1 PE=3 SV=2	35	18	42	18	502	54.8	5.08	135.16	104.6	92.4	91.8	124.6	88.7	91.2	109.2	97.6	0.483203	0.973719	0.0963236	1.06905
A0A287BI14	C18H7orf31	Chromosome 18 C7orf31 homolog OS=Sus scrofa OX=9823 GN=C18H7orf31 PE=4 SV=1	34	17	29	17	584	67.4	7.68	94.52	103.8	87.5	90.8	110.2	107.4	79.9	110.4	109.9	0.689076	0.987131	-0.0551967	0.962463
A0A8W4F7N3	EFR3A	EFR3 homolog A OS=Sus scrofa OX=9823 GN=EFR3A PE=4 SV=1	30	23	31	23	769	86.5	7.05	108.03	107.8	90.2	91.7	107.1	101.9	91.6	111.3	98.4	0.807842	0.987131	-0.0230836	0.984127
A0A287AV98	PSMD11	Proteasome 26S subunit, non-ATPase 11 OS=Sus scrofa OX=9823 GN=PSMD11 PE=1 SV=1	44	20	30	20	420	47.3	6.37	92.98	107.6	100.9	99.8	103.5	101.4	95.8	102.9	87.9	0.169676	0.818071	0.0858872	1.06134
A0A287BDT8	PGP	Phosphoglycolate phosphatase OS=Sus scrofa OX=9823 GN=PGP PE=1 SV=1	56	16	46	16	321	34.3	5.62	136.38	101.4	95.5	93.7	105.6	90.3	102.7	105.6	105.1	0.692585	0.987131	-0.0270547	0.981422
I3L9V2	VAT1	Synaptic vesicle membrane protein VAT-1 homolog OS=Sus scrofa OX=9823 GN=VAT1 PE=1 SV=1	42	12	30	12	400	42.7	6.19	102.51	106.3	104.9	86.3	115.2	103.9	87.6	110.2	85.5	0.485779	0.974461	0.0920145	1.06586
A0A286ZTK1	XPO1	Exportin 1 OS=Sus scrofa OX=9823 GN=XPO1 PE=1 SV=1	21	22	35	22	1071	123	6.11	98.38	105.3	92.4	87.5	104.9	107.5	90.4	104.7	107.2	0.44706	0.970779	-0.071076	0.951928
F1SGF1	PSMD6	26S proteasome non-ATPase regulatory subunit 6 OS=Sus scrofa OX=9823 GN=PSMD6 PE=1 SV=3	42	22	32	22	450	52.2	8.21	91.92	104.8	92.8	92.7	112.2	108.7	87	108.1	93.7	0.868068	0.987131	0.0180339	1.01258
A0A481C881	UGP2	UTP--glucose-1-phosphate uridylyltransferase OS=Sus scrofa OX=9823 GN=UGP2 PE=1 SV=1	37	17	30	17	508	56.9	7.88	103.44	104.6	97	93.2	102.9	101.5	89.3	113.2	98.3	0.844025	0.987131	-0.0165912	0.988566
P04178	SOD1	Superoxide dismutase [Cu-Zn] OS=Sus scrofa OX=9823 GN=SOD1 PE=1 SV=2	91	11	58	11	153	15.9	6.52	174.64	100.4	98	87.3	106.4	104.1	89	108.2	106.6	0.530969	0.986663	-0.0569939	0.961265
Q7YRU3	PLCZ	1-phosphatidylinositol 4,5-bisphosphate phosphodiesterase zeta-1 OS=Sus scrofa OX=9823 GN=PLCZ PE=2 SV=1	30	17	41	1	636	73.7	6.55	134.94	136.6	151.4	176.7	26.5	93.6	45.4	95.9	73.9	0.2422	0.88419	0.669638	1.59067
A0A287ALA1	SERPINA1	Alpha-1-antitrypsin OS=Sus scrofa OX=9823 GN=SERPINA1 PE=3 SV=3	37	20	48	17	505	57.4	9.28	124.74	85.7	79.7	70.3	66	83.5	136	99.5	179.3	0.0646297	0.569403	-0.7239	0.605459
F1S6Q3	CILP2	Cartilage intermediate layer protein 2 OS=Sus scrofa OX=9823 GN=CILP2 PE=1 SV=2	22	21	33	21	1163	127	8.27	102.97	81.4	101.5	107.3	71.6	88.8	108	90.9	150.6	0.293265	0.918287	-0.276726	0.825462
P41367	ACADM	Medium-chain specific acyl-CoA dehydrogenase, mitochondrial OS=Sus scrofa OX=9823 GN=ACADM PE=1 SV=3	40	17	39	17	421	46.5	8.28	121.94	102.3	92.8	90.8	115.7	101.4	88.7	106.3	102	0.910622	0.989189	0.0115416	1.00803
C1JEX7	SPAG6	Sperm associated antigen 6 OS=Sus scrofa OX=9823 GN=SPAG6 PE=2 SV=1	37	15	34	15	509	55.4	6.74	121.51	106.6	108.3	106.2	95.8	97	99.8	96.5	89.8	0.0546442	0.548281	0.12198	1.08823
A0A480XGR1	HYI	Putative hydroxypyruvate isomerase OS=Sus scrofa OX=9823 GN=HYI PE=1 SV=1	50	10	20	2	275	29.8	5.91	93.24	101.1	102.9	85.6	110.9	93	95	115.1	96.4	0.974017	0.994948	0.00360674	1.0025
A0A5G2RIC0	IPO5	Importin 5 OS=Sus scrofa OX=9823 GN=IPO5 PE=1 SV=1	20	21	29	2	1127	126.6	4.94	85.24	80.3	72.2	83.6	115.9	70.9	131.5	70.3	175.2	0.41277	0.964131	-0.347601	0.78589
K9IVF7	XPNPEP1	X-prolyl aminopeptidase (Aminopeptidase P) 1, soluble OS=Sus scrofa OX=9823 GN=XPNPEP1 PE=1 SV=1	28	18	34	18	666	74.6	6	116.52	100.9	97.9	91.9	106.3	107.2	91.7	104.8	99.3	0.753732	0.987131	-0.0216408	0.985112
A0A2C9F3A3	ATP5PO	ATP synthase subunit O, mitochondrial OS=Sus scrofa OX=9823 GN=ATP5PO PE=3 SV=1	57	11	43	11	213	23.4	9.96	142.27	101.3	95.6	89.8	117.3	100.9	86.6	107.6	100.9	0.795736	0.987131	0.0288549	1.0202
A0A287A7C2	DNPEP	Aspartyl aminopeptidase OS=Sus scrofa OX=9823 GN=DNPEP PE=1 SV=1	39	16	31	16	493	54.2	6.89	101	102	90.8	91.8	102.1	102.3	98.3	107.9	104.7	0.124406	0.738859	-0.0956255	0.935866
A0A5G2RDD7	P4HB	Protein disulfide-isomerase OS=Sus scrofa OX=9823 GN=P4HB PE=3 SV=2	33	20	31	20	622	68.7	5.38	96.39	83.6	101.3	123.5	56.3	110.2	135.2	68.5	121.5	0.415621	0.964131	-0.255631	0.837621
A0A5G2QVN7	FKBP4	peptidylprolyl isomerase OS=Sus scrofa OX=9823 GN=FKBP4 PE=1 SV=1	44	20	38	20	455	51.1	5.38	123.19	108.3	102.2	89.5	104.3	99.2	94.1	115	87.3	0.771482	0.987131	0.0313838	1.02199
A0A286ZNN4	NDUFS3	NADH dehydrogenase [ubiquinone] iron-sulfur protein 3, mitochondrial OS=Sus scrofa OX=9823 GN=NDUFS3 PE=1 SV=1	55	14	31	14	264	30.2	7.49	112.19	94.6	96.3	98.5	112.4	106	95.1	102.2	94.9	0.860315	0.987131	0.0129843	1.00904
A0A287AZF9	CYC1	Cytochrome c1 OS=Sus scrofa OX=9823 GN=CYC1 PE=1 SV=1	35	8	27	8	326	35.4	8.98	96.96	103.4	97.2	92.3	115.6	101.8	89.6	102.5	97.5	0.491814	0.975124	0.0616923	1.04369
A0A286ZRE9	CMTM2	CKLF like MARVEL transmembrane domain containing 2 OS=Sus scrofa OX=9823 GN=CMTM2 PE=4 SV=2	40	15	37	15	244	26.8	9.39	113.36	104.1	87.3	91.8	121.5	104	81.5	108.9	100.9	0.817095	0.987131	0.0339049	1.02378
F1S0U2	CFAP77	Cilia and flagella associated protein 77 OS=Sus scrofa OX=9823 GN=CFAP77 PE=4 SV=4	58	16	42	16	282	32.6	10.14	122.11	106.8	97.8	96.3	103.7	100.9	92.4	101.4	100.5	0.499171	0.981041	0.0339134	1.02379
F1SA46	ACTL9	Actin like 9 OS=Sus scrofa OX=9823 GN=ACTL9 PE=3 SV=1	36	12	37	12	416	45.7	6.65	124.84	109.2	93.3	94.7	114.1	100.8	83.5	95.2	109.2	0.47918	0.973719	0.081534	1.05814
I3LNB4	ALDH4A1	Multifunctional fusion protein OS=Sus scrofa OX=9823 GN=ALDH4A1 PE=1 SV=3	36	21	43	21	605	66.9	8.07	121.15	101.4	94.9	82.2	120.2	95.5	99.4	105	101.4	0.939121	0.990492	-0.00937755	0.993521
D3K5J4	LYPD4	LY6/PLAUR domain containing 4 OS=Sus scrofa OX=9823 GN=LYPD4 PE=1 SV=1	49	9	54	9	246	26.6	8.48	174.56	100.2	96.1	96.4	98.6	98.9	95.4	126.9	87.3	0.637274	0.987131	-0.062061	0.957895
F1SBA5	PSMA8	Proteasome subunit alpha type OS=Sus scrofa OX=9823 GN=PSMA8 PE=3 SV=1	61	15	34	12	250	27.9	8.87	104.91	104.2	97.1	96.9	98.6	105.2	93.8	106.7	97.5	0.665869	0.987131	-0.0230836	0.984127
F1SPB5	CFAP91	Cilia- and flagella-associated protein 91 OS=Sus scrofa OX=9823 GN=CFAP91 PE=3 SV=3	32	26	30	26	764	89.6	8.66	82.37	108.1	100.9	93.2	100.2	99	94	99.7	104.8	0.755762	0.987131	0.0176754	1.01233
I3LLI7	DNAI2	Dynein axonemal intermediate chain 2 OS=Sus scrofa OX=9823 GN=DNAI2 PE=4 SV=2	30	18	26	18	607	69.3	5.02	98.14	106.5	96.5	96.9	109.2	100.4	89.9	99.5	101.1	0.319523	0.924076	0.065654	1.04656
A0A287B2E0	SLFNL1	Schlafen like 1 OS=Sus scrofa OX=9823 GN=SLFNL1 PE=4 SV=3	43	17	29	17	405	44.5	7.36	106.11	115.4	103	109.4	101.8	110.3	74.4	104.7	80.9	0.163504	0.804925	0.214299	1.16014
A0A5G2R815	PITPNA	Phosphatidylinositol transfer protein alpha OS=Sus scrofa OX=9823 GN=PITPNA PE=1 SV=1	65	20	32	17	270	31.8	6.55	95.95	105.5	95.8	89.4	107.5	97.3	94.5	103.1	106.9	0.8652	0.987131	-0.0129843	0.99104
A0A287BI79	PLS1	Plastin 1 OS=Sus scrofa OX=9823 GN=PLS1 PE=1 SV=1	29	16	31	11	637	71.3	5.21	81.3	91.7	101.6	104.8	65.7	116.1	108.6	100.6	110.9	0.10348	0.702937	-0.261844	0.834021
F1RP44	IPO5	Importin 5 OS=Sus scrofa OX=9823 GN=IPO5 PE=1 SV=3	22	20	30	1	988	111.3	5	83.23	75	89.6	77.9	81.7	121.6	160.4	80.2	113.4	0.0648956	0.569403	-0.552865	0.681665
A0A287B644	PIGR	Polymeric immunoglobulin receptor OS=Sus scrofa OX=9823 GN=PIGR PE=1 SV=1	19	15	22	15	758	83.1	6.79	88.31	86.4	112.1	129.5	49.7	118.4	123.6	94.8	85.6	0.589347	0.987131	-0.161369	0.894176
F1RXT6	ODF3B	Outer dense fiber of sperm tails 3B OS=Sus scrofa OX=9823 GN=ODF3B PE=4 SV=1	72	14	27	14	253	27.4	10.32	112.07	120.7	110.1	99.8	68.5	100	94.3	113.4	93.2	0.97173	0.994127	-0.00649214	0.99551
F1RZL6		Disintegrin and metalloproteinase domain-containing protein 5-like OS=Sus scrofa OX=9823 PE=4 SV=5	17	10	25	10	715	80.4	7.56	96.68	107.3	95.1	94.2	113.7	104.3	87.9	103	94.5	0.432456	0.968733	0.0743152	1.05286
A0A287AL10	FTH1	Ferritin OS=Sus scrofa OX=9823 GN=FTH1 PE=1 SV=2	66	10	29	10	181	21.2	5.85	96.63	105.4	105.6	100.5	98.1	105.8	95.2	100.8	88.5	0.289877	0.918287	0.0696323	1.04945
A0A5G2QL81	PSMA4	Proteasome subunit alpha type OS=Sus scrofa OX=9823 GN=PSMA4 PE=1 SV=1	50	14	32	14	281	31.8	7.91	113.81	106.1	93.7	89.4	105.7	103.4	94.8	109.8	97.2	0.650817	0.987131	-0.0371468	0.97458
F1SPS7	APEH	Acylamino-acid-releasing enzyme OS=Sus scrofa OX=9823 GN=APEH PE=3 SV=3	26	17	32	17	737	81.7	5.62	106.15	103	97.9	96.1	110.9	102.6	90.8	109.1	89.7	0.520409	0.986663	0.056626	1.04003
A0A286ZXG4	PSMC6	Proteasome 26S subunit, ATPase 6 OS=Sus scrofa OX=9823 GN=PSMC6 PE=1 SV=2	42	15	38	15	403	45.8	7.49	92.14	104.8	100.3	98.9	108.8	102.6	87.9	103	93.9	0.189026	0.838601	0.091619	1.06557
O02826	MSMB	Beta-microseminoprotein OS=Sus scrofa OX=9823 GN=MSMB PE=1 SV=1	59	8	149	2	111	12.2	7.96	512.25	106.5	130.7	111	46.2	172	81.1	70.5	82.1	0.927762	0.990492	-0.0407538	0.972147
A0A5G2QY12	ATP5PD	ATP synthase subunit d, mitochondrial OS=Sus scrofa OX=9823 GN=ATP5PD PE=1 SV=1	77	14	26	14	166	19.1	6.6	104.78	99.9	92.9	89	117.2	102	92.9	105	101.1	0.943392	0.991392	-0.00721349	0.995012
F1SU68	CFAP70	Cilia and flagella associated protein 70 OS=Sus scrofa OX=9823 GN=CFAP70 PE=4 SV=4	22	25	42	25	1120	125.9	5.57	117.94	103.9	94.7	89.6	114.9	101.7	89.8	101.3	104.1	0.817168	0.987131	0.0223622	1.01562
F1RRH7	RSPH9	Radial spoke head component 9 OS=Sus scrofa OX=9823 GN=RSPH9 PE=4 SV=1	49	12	36	12	276	31.2	5.54	108.77	106.2	106.7	92.6	100.8	99.4	96.3	98.5	99.5	0.384621	0.956741	0.0454487	1.032
I3LE84	SPACA9	Sperm acrosome associated 9 OS=Sus scrofa OX=9823 GN=SPACA9 PE=1 SV=2	79	11	43	11	170	19.5	7.36	129.28	104.3	103.1	105.3	108.8	95.7	92.3	96	94.6	0.00035928	0.110219	0.154858	1.11331
A0A5G2R2Y1	PSMA3	Proteasome subunit alpha type OS=Sus scrofa OX=9823 GN=PSMA3 PE=1 SV=1	57	17	39	17	233	26	5.2	115.21	104.9	95	90.2	108.3	102.8	89.3	111	98.6	0.898118	0.989189	-0.0119008	0.991785
O18994	GPX5	Epididymal secretory glutathione peroxidase OS=Sus scrofa OX=9823 GN=GPX5 PE=1 SV=1	56	10	94	6	219	24.9	6.04	201.57	74.4	111.6	89.4	85.5	101.5	110.9	125.9	100.8	0.091759	0.661146	-0.28295	0.821908
A0A286ZZD2	CFAP53	Cilia-and flagella-associated protein 53 OS=Sus scrofa OX=9823 GN=CFAP53 PE=4 SV=2	44	25	37	25	514	62	9.01	98.02	108.4	90.4	84.5	117.3	106.1	82.2	106.1	105.1	0.978208	0.995503	0.00396692	1.00275
A0A287AVV8	ATP8B3	Phospholipid-transporting ATPase OS=Sus scrofa OX=9823 GN=ATP8B3 PE=3 SV=2	19	23	36	20	1361	155.7	7.9	107.92	105.6	101.5	96.1	111.3	96.9	91.4	102.1	95.2	0.113871	0.725456	0.104267	1.07495
A0A2C9F3B6	MSMB	Beta-microseminoprotein OS=Sus scrofa OX=9823 GN=MSMB PE=3 SV=1	53	8	149	2	122	13.5	7.2	512.36	80.6	123.9	105.5	55.9	171.3	97.8	91.7	73.3	0.538691	0.986663	-0.246578	0.842893
A0A286ZVQ0	LOC110255331	Acyl-coenzyme A thioesterase 1 OS=Sus scrofa OX=9823 GN=LOC110255331 PE=1 SV=2	45	15	24	15	420	45.7	7.21	78.94	105.3	96.9	98.6	98.7	100.6	98.7	107.8	93.2	0.956782	0.992522	-0.00288611	0.998001
F1S7B1	SPA17	Sperm surface protein Sp17 OS=Sus scrofa OX=9823 GN=SPA17 PE=4 SV=3	73	14	30	14	146	16.9	4.92	107.85	107.2	92.6	82.1	107.2	107.3	83.9	106.5	113.2	0.562356	0.987131	-0.0786464	0.946946
F1RJL7		Disintegrin and metalloproteinase domain-containing protein 1a-like OS=Sus scrofa OX=9823 PE=4 SV=4	17	10	38	8	767	85.3	6.1	133.18	110.9	89.7	90.8	120.1	98.9	79.8	105.3	104.5	0.570954	0.987131	0.0829778	1.0592
F1SL07	NDUFA9	NADH:ubiquinone oxidoreductase subunit A9 OS=Sus scrofa OX=9823 GN=NDUFA9 PE=1 SV=4	37	14	35	14	372	42	9.1	110.02	100.6	93.8	91	116.2	102.1	97.6	106.4	92.4	0.907421	0.989189	0.0111795	1.00778
A0A8W4FHH3	DRC1	Dynein regulatory complex subunit 1 OS=Sus scrofa OX=9823 GN=DRC1 PE=4 SV=1	35	24	33	1	647	76.1	6.92	93.11	101.9	92.1	92.7	109.6	103.3	92.5	108.8	99.1	0.743621	0.987131	-0.0266906	0.98167
A0A8W4FKJ9		Uncharacterized protein OS=Sus scrofa OX=9823 PE=4 SV=1	42	13	29	6	324	35.4	7.75	100.87	159.8	101.7	79.8	54.2	150.4	88.7	94	71.4	0.939171	0.990492	-0.032462	0.97775
A0A5G2QWD5		Uncharacterized protein OS=Sus scrofa OX=9823 PE=4 SV=1	40	12	53	2	349	41	5.69	167.37	106.7	89.5	84.2	114	128	59.4	113.7	104.6	0.86887	0.987131	-0.0407538	0.972147
F1RGZ7	ODF3	Outer dense fiber of sperm tails 3 OS=Sus scrofa OX=9823 GN=ODF3 PE=4 SV=3	62	14	44	14	254	27.5	9.86	120.15	107.6	102.8	98.1	82.9	101.5	95.2	110.5	101.4	0.514282	0.98509	-0.0620454	0.957905
A0A287AHL0	VRK3	VRK serine/threonine kinase 3 OS=Sus scrofa OX=9823 GN=VRK3 PE=4 SV=1	49	20	30	20	473	52.9	8.91	102.98	101.8	93.4	90.6	120.6	96.3	76.9	113.3	107.2	0.771936	0.987131	0.0458037	1.03226
A0A287AJQ2	PGAM1	Phosphoglycerate mutase OS=Sus scrofa OX=9823 GN=PGAM1 PE=1 SV=1	28	7	38	3	254	28.8	7.18	125.01	94.1	96.5	93.7	94.9	113	99	99.8	109	0.025068	0.412198	-0.150176	0.901141
A0A8W4FEL1		Uncharacterized protein OS=Sus scrofa OX=9823 PE=4 SV=1	12	23	25	23	2306	256.9	9.22	72.49	105.2	98	91.8	105.5	102.3	92.2	104.5	100.4	0.9503	0.991806	0.00396791	1.00275
F2Z543	PHB1	Prohibitin OS=Sus scrofa OX=9823 GN=PHB1 PE=1 SV=3	49	12	33	12	272	29.8	5.76	114.98	105.7	95.2	92.8	116.3	102.3	88.5	101.4	97.8	0.453591	0.970779	0.0721498	1.05128
A0A480VY41	CSNK1A1	Casein kinase I isoform alpha OS=Sus scrofa OX=9823 GN=CSNK1A1 PE=1 SV=1	49	16	33	2	337	38.9	9.57	93.05	98.7	89.4	88	121.3	99.7	89.6	96.6	116.7	0.896764	0.989189	-0.0187553	0.987084
F1SDP3	OAT	ornithine aminotransferase OS=Sus scrofa OX=9823 GN=OAT PE=1 SV=1	35	13	22	13	439	48.5	6.9	86.86	122.2	75.3	76.6	110	96.3	99.1	105.9	114.7	0.548446	0.987131	-0.115102	0.923317
A0A5G2QAH5	OSBP2	Oxysterol-binding protein OS=Sus scrofa OX=9823 GN=OSBP2 PE=3 SV=2	27	16	27	16	692	78.7	6.33	77.81	102.2	98.2	92.6	112.1	103.4	89.9	104.1	97.3	0.639354	0.987131	0.0375216	1.02635
A0A5G2QK03	BAIAP2	Brain-specific angiogenesis inhibitor 1-associated protein 2 OS=Sus scrofa OX=9823 GN=BAIAP2 PE=1 SV=2	36	22	30	22	561	61.4	9.22	91.77	92.3	90.8	100.2	66.4	117.6	105.8	121.3	105.6	0.0236219	0.412198	-0.364769	0.776593
F1SEB3	C10H9orf24	Chromosome 10 C9orf24 homolog OS=Sus scrofa OX=9823 GN=C10H9orf24 PE=4 SV=3	59	10	51	4	164	18.8	8.19	155.23	116.9	89.7	88	115.9	105.6	73.5	108.1	102.5	0.662367	0.987131	0.0750183	1.05337
A0A8W4FH35	PTCHD3	Patched domain containing 3 (gene/pseudogene) OS=Sus scrofa OX=9823 GN=PTCHD3 PE=4 SV=1	28	13	27	3	530	58.6	5.77	96.8	119.1	104.2	108.6	94.3	98.3	101.5	94.8	79.2	0.11592	0.729745	0.189264	1.14018
A0A8W4FBP8	DRC1	Dynein regulatory complex subunit 1 OS=Sus scrofa OX=9823 GN=DRC1 PE=4 SV=1	33	24	32	1	672	79.2	6.01	89.79	102.3	92.8	89.1	121.8	101.7	88	102.9	101.5	0.726624	0.987131	0.042918	1.0302
P62895	CYCS	Cytochrome c OS=Sus scrofa OX=9823 GN=CYCS PE=1 SV=2	66	10	36	10	105	11.7	9.5	130.03	92.6	93.6	79	128.6	100.5	94	106	105.7	0.786709	0.987131	-0.0447271	0.969473
F1SV71	MMP7	Matrix metallopeptidase 7 OS=Sus scrofa OX=9823 GN=MMP7 PE=3 SV=1	41	13	24	13	267	29.5	8.22	84.79	75.9	82.5	74.7	62.7	150.2	129.1	67.2	157.6	0.0472638	0.514656	-0.769088	0.586788
F1SI09	PPP1R7	Protein phosphatase 1 regulatory subunit 7 OS=Sus scrofa OX=9823 GN=PPP1R7 PE=1 SV=2	46	16	24	16	360	41.4	5	78.18	101.1	99.8	102.9	105.2	101.3	102.1	97.2	90.4	0.174197	0.821891	0.0649322	1.04604
A0A287ACN4	NUP93	Nuclear pore complex protein Nup93 OS=Sus scrofa OX=9823 GN=NUP93 PE=1 SV=1	31	25	35	25	797	90.8	5.71	94.89	106.5	97.6	93.3	105.7	98.2	92.2	99.7	106.8	0.735958	0.987131	0.0223622	1.01562
F1SM62	RIBC2	RIB43A domain with coiled-coils 2 OS=Sus scrofa OX=9823 GN=RIBC2 PE=3 SV=4	54	20	29	20	382	45.4	8.76	92.87	112.4	89.5	84.2	117.4	107.2	77.1	107	105.2	0.879252	0.987131	0.0252478	1.01765
Q8WNQ7	GALNS	N-acetylgalactosamine-6-sulfatase OS=Sus scrofa OX=9823 GN=GALNS PE=2 SV=1	28	15	32	14	522	57.7	6.83	95.3	97	94.5	86.9	106.1	95.7	104.3	107.4	108.2	0.162448	0.803044	-0.112212	0.925168
A0A5G2QE65	PDE10A	Phosphodiesterase OS=Sus scrofa OX=9823 GN=PDE10A PE=3 SV=2	24	19	21	19	846	95.1	6.38	66.59	105.7	98.4	91.3	107.1	102.4	93	98.9	103.1	0.777608	0.987131	0.0183969	1.01283
A0A287ASJ4	CSNK1A1	Casein kinase I isoform alpha OS=Sus scrofa OX=9823 GN=CSNK1A1 PE=1 SV=3	44	15	32	1	353	40.6	9.51	92.86	76.4	101.8	128.5	109.5	98.6	97.1	96.5	91.7	0.486487	0.974461	0.116546	1.08414
A0A5G2QT36		Spermatogenesis-associated protein 31E1-like OS=Sus scrofa OX=9823 PE=4 SV=2	21	27	36	27	1315	144.2	9.13	106.06	100.4	83.8	85.5	147.2	111.2	67.4	100.4	104.2	0.651142	0.987131	0.121604	1.08794
F1SP87		Salivary lipocalin OS=Sus scrofa OX=9823 PE=1 SV=4	37	10	49	10	141	16.2	4.74	160.25	99.1	94.9	88.7	118.8	104.5	82.2	109.7	102.1	0.935308	0.990492	0.0108203	1.00753
I3LTE3	PRSS54	Serine protease 54 OS=Sus scrofa OX=9823 GN=PRSS54 PE=1 SV=2	25	10	34	10	395	43.9	6.52	121.54	106.4	95.9	83.3	105.7	100	97.1	102.5	109.3	0.490798	0.974815	-0.063473	0.956958
A0A8W4FCU2	MYH9	Myosin heavy chain 9 OS=Sus scrofa OX=9823 GN=MYH9 PE=4 SV=1	15	29	36	24	1928	222.7	5.77	88.17	85.7	93	98.9	78.5	134.2	102.2	82.8	124.8	0.126016	0.739637	-0.318277	0.802027
A0A8W4FGQ8	IDE	Insulin degrading enzyme OS=Sus scrofa OX=9823 GN=IDE PE=4 SV=1	25	24	33	24	978	113.1	6.49	88.37	104.6	93.2	89.9	115.3	102.1	92.6	106	96.3	0.825307	0.987131	0.0216408	1.01511
A0A5G2QR34	PGD	6-phosphogluconate dehydrogenase, decarboxylating OS=Sus scrofa OX=9823 GN=PGD PE=1 SV=1	29	12	27	12	482	53	6.95	88.58	104.7	96.8	91.9	102.6	110.1	93	104.5	96.3	0.697766	0.987131	-0.0284977	0.980441
P26322		Carbohydrate-binding protein AQN-1 OS=Sus scrofa OX=9823 PE=1 SV=1	87	7	121	1	111	11.9	8.68	329.64	94.5	195.7	232.4	17.8	48	162.2	21.4	28.1	0.278036	0.908823	1.05718	2.08086
A0A5G2QXZ7	KIF9	Kinesin-like protein OS=Sus scrofa OX=9823 GN=KIF9 PE=3 SV=2	34	24	34	23	789	89.6	6.81	102.41	108.6	101.9	96.8	104.6	97.7	96	102.4	92	0.119739	0.732459	0.0858657	1.06132
F1SRB9	ST13	ST13 Hsp70 interacting protein OS=Sus scrofa OX=9823 GN=ST13 PE=1 SV=2	32	13	35	13	374	41.9	5.44	102.39	109.7	87.4	78.8	131.7	101.7	91.3	73.3	126.1	0.822391	0.987131	0.054829	1.03874
A0A5G2RDZ2	SLC25A6	ADP/ATP translocase OS=Sus scrofa OX=9823 GN=SLC25A6 PE=3 SV=2	49	18	51	8	298	32.9	9.76	137.94	103.9	93.8	89.1	117.4	99.9	90.8	102.8	102.3	0.76975	0.987131	0.0302977	1.02122
F1SGP8	RCN1	Reticulocalbin-1 OS=Sus scrofa OX=9823 GN=RCN1 PE=1 SV=3	29	12	29	12	406	46.6	5.22	105.69	87.2	79.7	95.8	70.3	107.7	117.5	123.6	118.1	0.00188759	0.142494	-0.487591	0.713215
F1S715	FUCA2	Alpha-L-fucosidase OS=Sus scrofa OX=9823 GN=FUCA2 PE=1 SV=4	40	17	28	17	448	51.9	5.86	95.45	81.8	91.5	106.7	88.5	90.6	133.9	102.7	104.2	0.188507	0.838601	-0.227362	0.854196
A0A5G2QP21	MDH1	Malate dehydrogenase, cytoplasmic OS=Sus scrofa OX=9823 GN=MDH1 PE=1 SV=1	67	15	38	1	210	23	6.55	123.73	96.7	97.7	85.8	108.7	101.5	100.6	108.4	100.7	0.311166	0.924076	-0.080441	0.945768
A0A5G2Q6V7	CSNK1G2	non-specific serine/threonine protein kinase OS=Sus scrofa OX=9823 GN=CSNK1G2 PE=3 SV=1	43	18	28	11	414	47.2	9.06	82.26	103.9	92.9	91.3	121.4	99.6	88.1	105.1	97.6	0.562136	0.987131	0.0689104	1.04892
F1RIE2	DDB1	DNA damage-binding protein 1 OS=Sus scrofa OX=9823 GN=DDB1 PE=1 SV=3	21	22	33	22	1139	126.8	5.26	84.7	99.7	92.4	98.9	106	96.7	98.9	102.9	104.4	0.670459	0.987131	-0.0212828	0.985356
F1S6G2	NRDC	Nardilysin convertase OS=Sus scrofa OX=9823 GN=NRDC PE=1 SV=4	19	21	26	21	1165	133.1	4.89	89.7	84.5	68.8	78	176.1	85.5	80.5	92.5	134	0.897734	0.989189	0.0537533	1.03796
P79274	ACADL	Long-chain specific acyl-CoA dehydrogenase, mitochondrial OS=Sus scrofa OX=9823 GN=ACADL PE=2 SV=1	33	15	27	15	430	47.9	7.39	85.23	98.7	94.9	89.2	120.1	106	84.3	99.2	107.7	0.87378	0.987131	0.0205562	1.01435
P28491	CALR	Calreticulin OS=Sus scrofa OX=9823 GN=CALR PE=1 SV=3	42	19	39	19	417	48.3	4.46	111.49	74.4	78.2	95.8	51.4	102.3	151.3	61.8	184.8	0.129762	0.753537	-0.738505	0.59936
F1RNZ1	UQCRFS1	Ubiquinol-cytochrome c reductase, Rieske iron-sulfur polypeptide 1 OS=Sus scrofa OX=9823 GN=UQCRFS1 PE=1 SV=3	31	9	24	9	299	32.1	8.37	95.83	99	92.8	93.2	126.4	103.2	92	102.3	91.1	0.532593	0.986663	0.0822559	1.05867
A0A480IRZ7	SORT1	Sortilin 1 OS=Sus scrofa OX=9823 GN=SORT1 PE=4 SV=1	17	13	26	13	833	91.9	6.14	93.85	81.6	86.8	101.7	80	107.8	115.2	97.3	129.5	0.0248122	0.412198	-0.361517	0.778346
F1SPF6	RUVBL1	RuvB-like helicase OS=Sus scrofa OX=9823 GN=RUVBL1 PE=1 SV=3	35	12	24	12	456	50.2	6.42	68.95	134.2	103.6	85.6	43.3	64.9	111.9	83.8	172.7	0.601765	0.987131	-0.240766	0.846296
A0A287BBT9	CCDC81	Coiled-coil domain containing 81 OS=Sus scrofa OX=9823 GN=CCDC81 PE=4 SV=1	27	20	35	20	651	75.5	9.07	107.57	107.9	93.1	90.6	109.4	104.9	88.7	104.1	101.3	0.938022	0.990492	0.00721349	1.00501
I3LP02	ACAT1	Acetyl-CoA acetyltransferase 1 OS=Sus scrofa OX=9823 GN=ACAT1 PE=1 SV=2	41	16	30	16	426	45.3	8.87	98.77	90.8	106.7	86.1	101.2	110.2	97.5	106.8	100.7	0.217755	0.869167	-0.109698	0.926782
F1SU61	PROM2	Prominin 2 OS=Sus scrofa OX=9823 GN=PROM2 PE=1 SV=3	19	13	23	13	835	91.9	6.92	89.79	76.3	89.7	128.9	77.3	117.5	80.6	115.5	114.3	0.393758	0.964131	-0.201196	0.869829
F1S325	HYI	Putative hydroxypyruvate isomerase OS=Sus scrofa OX=9823 GN=HYI PE=1 SV=3	43	9	18	1	284	30.9	7.14	83.78	101.7	103	89.6	111.4	95	96.1	115	88.2	0.709446	0.987131	0.0411196	1.02891
A0A5G2QRW3	HBB	Hemoglobin subunit beta OS=Sus scrofa OX=9823 GN=HBB PE=1 SV=1	43	10	25	2	239	26.1	9.86	92.35	69	231.8	101.6	31.1	102.3	92.6	48.3	123.3	0.730283	0.987131	0.242219	1.18281
I3LPA7	EDIL3	EGF like repeats and discoidin domains 3 OS=Sus scrofa OX=9823 GN=EDIL3 PE=4 SV=2	38	20	32	20	470	52.7	7.87	84.67	87.8	78.8	106.6	75.1	122.3	95.4	107.9	126.2	0.0407595	0.491661	-0.375354	0.770916
A0A5G2QLH8	DNAJC13	DnaJ heat shock protein family (Hsp40) member C13 OS=Sus scrofa OX=9823 GN=DNAJC13 PE=1 SV=1	13	25	28	25	2227	252.8	6.96	71.62	104.2	94.9	103.5	109.1	104.2	91.4	99	93.7	0.204343	0.851548	0.0844217	1.06026
F1RID8	CFAP161	Cilia and flagella associated protein 161 OS=Sus scrofa OX=9823 GN=CFAP161 PE=4 SV=3	52	15	24	15	314	35.3	6.52	76.05	107.5	90.3	89	105.4	110.3	88.8	104.1	104.6	0.582009	0.987131	-0.0562722	0.961746
F1SED0	ACADSB	Acyl-CoA dehydrogenase short/branched chain OS=Sus scrofa OX=9823 GN=ACADSB PE=1 SV=4	38	15	22	15	431	47.2	8.09	87.81	111.3	93.9	97.1	119.6	89.6	82.3	120.1	86.1	0.339434	0.929102	0.158133	1.11584
A0A5G2QXF4	TMEM202	Transmembrane protein 202 OS=Sus scrofa OX=9823 GN=TMEM202 PE=4 SV=1	28	7	28	7	273	31.3	8.18	110.94	106	97.3	93	116.1	94.9	91.5	104.6	96.7	0.329016	0.928204	0.0891036	1.06371
A0A5G2QYS6	GPD1L	Glycerol-3-phosphate dehydrogenase [NAD(+)] OS=Sus scrofa OX=9823 GN=GPD1L PE=1 SV=1	33	13	24	4	376	41.3	7.8	80.51	92.4	97.3	95.9	84.8	138.5	90.4	93.5	107.2	0.239691	0.88419	-0.21391	0.862197
K9IVR7	WDR1	WD repeat domain 1 OS=Sus scrofa OX=9823 GN=WDR1 PE=2 SV=1	42	21	31	21	606	66.1	6.7	92.22	101.7	92.1	93.2	97.9	109	98.1	93.3	114.6	0.210276	0.859173	-0.108628	0.92747
A0A5G2QBU5	AQN-1	AQN-1 protein OS=Sus scrofa OX=9823 GN=AQN-1 PE=3 SV=1	78	7	117	1	129	13.8	8.46	324.05	87.2	174.2	218.9	22.3	54.7	168.2	37.3	37.2	0.379853	0.95224	0.757006	1.68998
A0A286ZRZ7	SPAG9	Sperm associated antigen 9 OS=Sus scrofa OX=9823 GN=SPAG9 PE=1 SV=3	16	20	27	20	1328	146.9	5.19	85.67	100.3	106.4	96.6	105.2	97.1	98.5	113	82.8	0.539587	0.986663	0.0616923	1.04369
F1SHU0	HIBADH	3-hydroxyisobutyrate dehydrogenase OS=Sus scrofa OX=9823 GN=HIBADH PE=1 SV=5	38	10	23	10	336	35.4	7.9	82.4	101	95.5	96.5	107.2	101.7	96.9	105.6	95.7	0.983636	0.996593	0.00108189	1.00075
I3LVL5	CRISP3	Cysteine rich secretory protein 3 OS=Sus scrofa OX=9823 GN=CRISP3 PE=1 SV=1	46	11	38	11	245	27	7.65	124.81	85.1	100.3	114	64.2	130.3	110.7	100.6	94.9	0.216943	0.868036	-0.263629	0.83299
A0A5G2QNC6	UCHL3	Ubiquitin carboxyl-terminal hydrolase OS=Sus scrofa OX=9823 GN=UCHL3 PE=1 SV=1	36	11	28	11	294	33.2	6.58	94.52	105.4	98.7	97.6	106	99.3	92.1	105	96	0.316754	0.924076	0.0551829	1.03899
F1SRG9	LYZL4	Lysozyme like 4 OS=Sus scrofa OX=9823 GN=LYZL4 PE=3 SV=2	50	7	53	7	145	16.1	8.46	182.1	110.1	94.9	97.4	108.1	98.4	92.8	99.6	98.7	0.24743	0.887875	0.0757589	1.05392
A0A286ZPR8	UQCRB	Ubiquinol-cytochrome c reductase binding protein OS=Sus scrofa OX=9823 GN=UQCRB PE=3 SV=3	62	11	26	11	111	13.6	9.09	101.29	99.9	92.7	88.8	120	103	90.9	108	96.7	0.932075	0.990492	0.0100989	1.00702
F1RYX9	ARMC12	Armadillo repeat containing 12 OS=Sus scrofa OX=9823 GN=ARMC12 PE=4 SV=3	48	12	53	12	363	40.4	8.22	125.15	110.6	87.8	85.1	138.9	103.2	67	107.6	99.8	0.49852	0.981041	0.161751	1.11864
A0A480UCV4	LZTFL1	Leucine zipper transcription factor-like protein 1 OS=Sus scrofa OX=9823 GN=LZTFL1 PE=3 SV=1	41	13	26	13	299	34.5	5.24	84.4	106.6	93.1	85.9	103.9	98.3	95.8	88.3	128	0.6189	0.987131	-0.0754074	0.949074
A0A287BCT3	UBXN11	UBX domain protein 11 OS=Sus scrofa OX=9823 GN=UBXN11 PE=4 SV=3	40	15	27	15	396	45.1	5.5	91.68	109.3	101.9	93.9	106.2	104.3	90.6	99.5	94.2	0.253279	0.890684	0.0819052	1.05841
A0A287BL83	LOC100622246	Carbonyl reductase (NADPH) OS=Sus scrofa OX=9823 GN=LOC100622246 PE=1 SV=1	56	14	21	13	281	30.5	7.75	74.55	96	108.4	76.7	116.1	102.3	95.1	98.2	107.1	0.883333	0.987131	-0.0198398	0.986342
A0A287AL41	PACRG	Parkin coregulated OS=Sus scrofa OX=9823 GN=PACRG PE=4 SV=1	58	13	35	13	257	29.4	8.13	122.69	104.5	98.9	97	112.6	97.6	90.9	100.5	98.1	0.161856	0.802191	0.0934355	1.06691
A0A5G2QKG1	ACRV1	Acrosomal vesicle protein 1 OS=Sus scrofa OX=9823 GN=ACRV1 PE=1 SV=1	25	8	111	8	258	27.3	4.72	332.27	99.8	95.5	91.9	117.6	98.6	93.1	105.2	98.2	0.709944	0.987131	0.0349914	1.02455
P33198	IDH2	Isocitrate dehydrogenase [NADP], mitochondrial (Fragment) OS=Sus scrofa OX=9823 GN=IDH2 PE=1 SV=1	42	18	28	17	421	47.5	8.54	84.23	107.5	91	87.5	135.9	106.9	84.6	86	100.6	0.4086	0.964131	0.158133	1.11584
Q45FY6	HPRT1	Hypoxanthine-guanine phosphoribosyltransferase OS=Sus scrofa OX=9823 GN=HPRT1 PE=2 SV=3	68	11	22	11	218	24.5	6.79	69.84	97.2	87.2	87.6	89.3	106.7	106.5	112.5	113	0.000586659	0.117099	-0.280037	0.82357
A0A287BMB4	PPP1R16A	alanine transaminase OS=Sus scrofa OX=9823 GN=PPP1R16A PE=1 SV=2	17	15	24	15	1057	116.6	6.52	80.34	98.6	95.6	82.4	105.3	107.1	94	117.1	99.9	0.238651	0.88419	-0.130653	0.913418
F1RKC7	PLBD2	Phospholipase B-like OS=Sus scrofa OX=9823 GN=PLBD2 PE=1 SV=4	27	15	30	2	588	65.7	7.25	109.94	89.5	102.7	102.7	87.8	95.9	111.9	106.2	103.3	0.151057	0.782866	-0.124871	0.917086
F1SNL7	CNDP2	Carnosine dipeptidase 2 OS=Sus scrofa OX=9823 GN=CNDP2 PE=1 SV=1	35	17	27	17	475	52.7	5.48	88.03	97.4	103.5	103.3	93	103.7	97.6	107.4	94.1	0.732937	0.987131	-0.0201981	0.986097
A0A5G2QT83	PHB2	Prohibitin OS=Sus scrofa OX=9823 GN=PHB2 PE=1 SV=2	56	18	43	18	299	33.4	9.85	140.42	106.4	93.3	91.8	106.4	106.1	92.7	101.7	101.7	0.833592	0.987131	-0.0155072	0.989309
F1S9A4	NUCB2	Nucleobindin-2 OS=Sus scrofa OX=9823 GN=NUCB2 PE=1 SV=2	35	18	30	18	472	55.9	5.4	81.44	82.4	122.8	130.4	53.9	101.3	138.8	79.5	91	0.818849	0.987131	-0.0761103	0.948612
A0A287APQ3	PSME4	Proteasome activator complex subunit 4 OS=Sus scrofa OX=9823 GN=PSME4 PE=3 SV=1	14	21	23	21	1843	211.2	6.9	67.56	105.7	91.5	92.5	108.9	98.7	94.6	111.6	96.5	0.909339	0.989189	-0.0100989	0.993024
A0A5G2R7E3	FAM3D	Family with sequence similarity 107 member A OS=Sus scrofa OX=9823 GN=FAM3D PE=1 SV=2	28	8	40	8	359	41	9.76	138.25	91.1	81.4	89.6	92.7	126.2	119.8	106.5	92.8	0.0276894	0.413625	-0.327772	0.796766
I3LGC2	RRBP1	Ribosome binding protein 1 OS=Sus scrofa OX=9823 GN=RRBP1 PE=1 SV=3	26	21	26	21	1469	157.3	9.1	82.41	82.5	100.8	115	84.2	105.7	97.3	97.5	117.1	0.365826	0.946887	-0.126662	0.915948
A0A5G2R1P5	GRN	Granulin OS=Sus scrofa OX=9823 GN=GRN PE=1 SV=1	27	17	31	17	656	71.2	7.5	100.07	76	144.4	148.3	55.7	84.1	138.6	73.7	79.1	0.677783	0.987131	0.176612	1.13023
P80964		Seminal plasma protein pB1 OS=Sus scrofa OX=9823 PE=1 SV=2	45	11	110	11	130	15.4	8.1	289.87	71	187.8	215.1	20.7	54.2	160.1	47.2	43.9	0.416413	0.964131	0.695562	1.61952
Q9TSX9	PRDX6	Peroxiredoxin-6 OS=Sus scrofa OX=9823 GN=PRDX6 PE=2 SV=3	70	13	22	13	224	25	6.01	73.46	97.8	113	100	99.6	93.7	100.8	105.1	90	0.327985	0.927688	0.0750371	1.05339
A0A8W4FN22	PDXDC1	Pyridoxal dependent decarboxylase domain containing 1 OS=Sus scrofa OX=9823 GN=PDXDC1 PE=4 SV=1	21	12	17	12	863	94.7	6	64.74	86	98.4	90.3	127.2	92.8	103.8	96.9	104.7	0.927123	0.990492	0.0133434	1.00929
A0A286ZW70	PPIB	Peptidyl-prolyl cis-trans isomerase OS=Sus scrofa OX=9823 GN=PPIB PE=3 SV=1	61	16	43	14	216	23.8	9.41	123.94	99.7	101.2	128.3	78.9	68.7	119.2	87.9	116	0.804119	0.987131	0.0588053	1.0416
F1SJU0		EF-hand domain-containing protein OS=Sus scrofa OX=9823 PE=4 SV=3	48	11	22	11	281	31.6	9.28	81.29	112.6	92.2	95	109.8	100	89.6	99.8	100.9	0.436998	0.969283	0.0696323	1.04945
P67776	PPP2CA	Serine/threonine-protein phosphatase 2A catalytic subunit alpha isoform OS=Sus scrofa OX=9823 GN=PPP2CA PE=2 SV=1	51	14	27	2	309	35.6	5.54	84.55	103.4	93.2	82	117.4	103.9	87.4	107.5	105.2	0.828169	0.987131	-0.0288549	0.980198
D9U8D1	DYNLL1	Dynein light chain OS=Sus scrofa OX=9823 GN=DYNLL1 PE=1 SV=1	64	6	100	4	89	10.4	7.4	303.53	107.5	88.3	94.5	113.5	99.9	82	107.9	106.6	0.831223	0.987131	0.0266839	1.01867
F1RSL2	SPATC1	Spermatosis and centriole associated 1 OS=Sus scrofa OX=9823 GN=SPATC1 PE=1 SV=4	28	13	32	13	435	46.4	7.39	105.4	110	101.5	97.4	97.1	96.4	103.8	101.6	92.2	0.479662	0.973719	0.0432841	1.03046
P26461		Sperm-associated acrosin inhibitor OS=Sus scrofa OX=9823 PE=1 SV=2	64	10	139	10	97	11.1	8.6	328.94	82.5	158.9	198.2	25.1	50.2	193.5	46.8	44.9	0.566074	0.987131	0.470417	1.38551
A0A287AHM1	ATP5F1C	ATP synthase subunit gamma OS=Sus scrofa OX=9823 GN=ATP5F1C PE=3 SV=2	38	11	34	11	273	30.2	9.23	100.6	106.7	94.7	93.8	96.9	101.6	90.9	106.6	108.8	0.456869	0.970779	-0.0569939	0.961265
P80895	PCMT1	Protein-L-isoaspartate(D-aspartate) O-methyltransferase OS=Sus scrofa OX=9823 GN=PCMT1 PE=1 SV=3	60	11	23	11	227	24.6	7.23	64.21	98.8	92.5	90.7	104.3	96.7	102.4	106.3	108.3	0.139382	0.765317	-0.0988633	0.933768
A0A5G2R0V1	GALNT4	Polypeptide N-acetylgalactosaminyltransferase OS=Sus scrofa OX=9823 GN=GALNT4 PE=3 SV=1	30	15	22	14	582	66.7	7.62	71.49	82.2	107.3	117.7	71.4	109	109.2	103.2	100.1	0.366479	0.946887	-0.154858	0.898221
P15145	ANPEP	Aminopeptidase N OS=Sus scrofa OX=9823 GN=ANPEP PE=1 SV=4	19	16	25	16	963	108.8	5.31	81.55	95.5	120.4	117.8	87.5	92.4	90.1	108.5	87.8	0.302803	0.918287	0.153069	1.11193
A0A0A8IK66	wga16	Heparin-binding protein WGA16 OS=Sus scrofa OX=9823 GN=wga16 PE=1 SV=1	59	11	270	10	166	18.2	8.68	791.76	73.9	122.9	156.8	66.7	126.1	88.2	72.9	92.3	0.686392	0.987131	0.14732	1.10751
F2Z565	SLC25A5	ADP/ATP translocase OS=Sus scrofa OX=9823 GN=SLC25A5 PE=1 SV=1	47	16	39	4	298	32.9	9.77	113.09	94.8	85.3	88.6	142.2	104.5	93.7	104.6	86.3	0.711161	0.987131	0.0786464	1.05603
A0A287BFZ1	CFAP276	Cilia and flagella associated protein 276 OS=Sus scrofa OX=9823 GN=CFAP276 PE=4 SV=1	54	8	18	8	170	19.3	8.79	72.79	109.1	97.1	101.8	101.9	103.6	92.3	96.9	97.4	0.196876	0.847156	0.0710582	1.05049
A0A480HQ08	STX2	Syntaxin 2 OS=Sus scrofa OX=9823 GN=STX2 PE=3 SV=1	45	14	19	13	287	33.3	6.05	70	104.3	91.7	98.9	115.1	98.5	88.1	109.7	93.8	0.487659	0.974461	0.0717799	1.05101
A0A5G2QZA1	YWHAQ	14-3-3 protein theta OS=Sus scrofa OX=9823 GN=YWHAQ PE=1 SV=1	47	13	43	7	245	27.7	4.78	125.89	98.8	94.5	93.1	83.3	105.8	105.5	91	128	0.117996	0.731845	-0.218988	0.859168
A0A5G2QPX2	MDH1	Malate dehydrogenase OS=Sus scrofa OX=9823 GN=MDH1 PE=1 SV=2	45	17	40	3	346	37.9	6.8	115.2	101.1	99	89.7	105.8	99.7	91.9	109.8	103	0.676841	0.987131	-0.0317406	0.978239
A0A286ZTB6	LOC110261265	NTR domain-containing protein OS=Sus scrofa OX=9823 GN=LOC110261265 PE=1 SV=1	40	10	62	10	239	27.3	8.51	168.27	87.6	79.8	94.6	84.1	95.4	105.4	115.5	137.5	0.0301863	0.433802	-0.390868	0.762671
F1SIS9	NDUFA10	NADH dehydrogenase [ubiquinone] 1 alpha subcomplex subunit 10, mitochondrial OS=Sus scrofa OX=9823 GN=NDUFA10 PE=1 SV=1	45	19	33	19	357	40.4	7.21	81.08	99.5	92	90.6	124	102.2	87.2	109	95.5	0.747224	0.987131	0.0440056	1.03097
A0A287AYW8	SERPINE2	Serpin family E member 2 OS=Sus scrofa OX=9823 GN=SERPINE2 PE=1 SV=2	37	16	36	16	378	42.2	9.47	94.93	87.1	172.6	246.9	22.9	41.2	150.2	45.1	34	0.293224	0.918287	0.969002	1.95749
A0A287BPA2	TOMM34	Mitochondrial import receptor subunit TOM34 OS=Sus scrofa OX=9823 GN=TOMM34 PE=1 SV=1	48	18	29	17	309	34.5	9.14	93.46	95.1	72.9	77.2	165.4	110.8	62.4	93.1	123.2	0.841075	0.987131	0.0761103	1.05417
K7GQK6	CSNK2B	Casein kinase II subunit beta OS=Sus scrofa OX=9823 GN=CSNK2B PE=1 SV=1	46	9	23	9	235	27	5.96	69.86	104.7	95	88.4	112.1	98.4	92.2	99.6	109.7	0.990976	0.997122	0.00108189	1.00075
F1SLR1	NDUFA8	NADH dehydrogenase [ubiquinone] 1 alpha subcomplex subunit 8 OS=Sus scrofa OX=9823 GN=NDUFA8 PE=1 SV=3	35	8	22	8	249	27.7	8.79	80.78	101.5	90.6	90.5	123.4	101.3	90.8	106.3	95.4	0.730531	0.987131	0.0440166	1.03098
A0A287BB12	MCCC1	Methylcrotonyl-CoA carboxylase subunit 1 OS=Sus scrofa OX=9823 GN=MCCC1 PE=1 SV=2	22	20	32	10	911	102.5	6.79	77.61	104.3	99.5	94.6	103.5	103.1	94.4	105.2	95.5	0.800203	0.987131	0.0133434	1.00929
Q29387	EEF1G	Elongation factor 1-gamma (Fragment) OS=Sus scrofa OX=9823 GN=EEF1G PE=2 SV=2	33	17	29	17	432	49.6	6.57	91.99	80.1	102.4	92.6	74.8	92.8	136.5	86.4	134.5	0.138944	0.765317	-0.363623	0.77721
A0A8W4FI14	ACO1	Aconitase 1 OS=Sus scrofa OX=9823 GN=ACO1 PE=4 SV=1	32	24	27	24	802	88.8	7.36	69.78	75.8	85.6	81.2	94.1	145.7	89.9	110.7	117.1	0.040305	0.491601	-0.460794	0.726586
A0A5G2Q9K8	SLC25A3	Phosphate carrier protein, mitochondrial OS=Sus scrofa OX=9823 GN=SLC25A3 PE=1 SV=1	37	14	46	14	407	45	9.66	109.6	108.3	93.6	86.8	118.9	98.1	86.7	107.3	100.4	0.668923	0.987131	0.0544614	1.03847
I3LDS3	KRT10	Keratin 10 OS=Sus scrofa OX=9823 GN=KRT10 PE=1 SV=4	16	15	41	7	613	62.6	5.03	132.45	93.7	108.7	107.8	114.6	83.8	100.4	84.3	106.7	0.139367	0.765317	0.179124	1.1322
F1S441	CANX	Calnexin OS=Sus scrofa OX=9823 GN=CANX PE=1 SV=2	31	17	29	17	553	63.1	4.63	75.41	83.2	79	92.6	68.2	121.9	100.5	87.9	166.6	0.0764838	0.612057	-0.562153	0.677291
A0A5G2QHB1	C7orf61	Chromosome 7 open reading frame 61 OS=Sus scrofa OX=9823 GN=C7orf61 PE=4 SV=1	49	11	42	11	204	23.3	11.09	117.2	92.9	77.4	80.2	165.1	113.8	60.4	105.8	104.3	0.754911	0.987131	0.112963	1.08145
A0A287BEC7	VAMP3	Vesicle associated membrane protein 3 OS=Sus scrofa OX=9823 GN=VAMP3 PE=1 SV=3	25	7	19	7	216	23.9	8.69	104.47	112.2	107.2	103.7	94	90.3	93.4	116	83.2	0.329746	0.929102	0.123426	1.08932
A0A286ZMB2	GGH	folate gamma-glutamyl hydrolase OS=Sus scrofa OX=9823 GN=GGH PE=1 SV=1	36	13	43	13	318	35.4	8.63	110.85	105.6	98.9	87	110.4	100.4	95.3	102.9	99.6	0.867531	0.987131	0.0133434	1.00929
P35624	TIMP1	Metalloproteinase inhibitor 1 OS=Sus scrofa OX=9823 GN=TIMP1 PE=2 SV=2	44	6	29	6	207	23.1	8.1	91.06	89.1	85.1	95.5	87	97.5	114.1	106.1	125.5	0.0146128	0.343744	-0.313247	0.804829
F1RN68	CPD	Carboxypeptidase D OS=Sus scrofa OX=9823 GN=CPD PE=1 SV=2	14	21	29	21	1374	152.1	6.16	86.91	95.8	86.3	103.8	98.2	107.3	105	92	111.6	0.204013	0.851548	-0.114755	0.923539
Q1KYT0	ENO3	Beta-enolase OS=Sus scrofa OX=9823 GN=ENO3 PE=2 SV=1	35	14	104	3	434	47.1	7.96	166.77	101.2	96.2	99.7	114.4	98.9	94.1	98	97.5	0.212075	0.862067	0.0829778	1.0592
F1RSN3	OPLAH	5-oxoprolinase, ATP-hydrolysing OS=Sus scrofa OX=9823 GN=OPLAH PE=1 SV=5	18	19	23	19	1266	135.1	6.54	66.78	124.9	117.8	90.1	102.3	102.6	76.2	77.8	108.2	0.173638	0.820902	0.254241	1.19271
F1SGG6	KRT5	Keratin 5 OS=Sus scrofa OX=9823 GN=KRT5 PE=1 SV=3	22	18	31	10	602	63.1	7.74	73.77	89.8	99	102	96.8	121.8	95.9	76.6	118.1	0.588066	0.987131	-0.0894758	0.939864
F1RF34	DRC7	Dynein regulatory complex subunit 7 OS=Sus scrofa OX=9823 GN=DRC7 PE=3 SV=3	21	20	23	20	875	103.1	5.21	69.27	103.3	101.9	94.8	107.9	99.4	101.5	95.9	95.2	0.246127	0.887875	0.0573619	1.04056
F1S073	ANXA2	Annexin OS=Sus scrofa OX=9823 GN=ANXA2 PE=1 SV=4	43	18	24	18	367	41.7	6.99	80.37	85.6	94.9	96.1	63.2	129.5	118.3	96.3	116.1	0.0263827	0.412198	-0.437575	0.738375
F1RXC2	CA2	Carbonic anhydrase OS=Sus scrofa OX=9823 GN=CA2 PE=1 SV=2	39	10	31	10	260	29.2	7.01	91.69	108.8	92.1	75.7	102.3	99.1	102	104.7	115.3	0.236967	0.88419	-0.152346	0.899786
D5K890	SPACA4	Sperm acrosome associated 4 OS=Sus scrofa OX=9823 GN=SPACA4 PE=2 SV=1	47	5	44	5	126	13.1	5.33	167.35	109	95.3	88.1	119.4	98.8	87.8	104.4	97.1	0.475918	0.973719	0.0855154	1.06107
A0A8W4FIK4		Uncharacterized protein OS=Sus scrofa OX=9823 PE=4 SV=1	39	10	27	1	324	35.6	8.09	88.65	137.3	83.8	85.4	49	173.4	97.3	79.7	94	0.455627	0.970779	-0.322009	0.799955
A0A287B7T2	GNPAT	Dihydroxyacetone phosphate acyltransferase OS=Sus scrofa OX=9823 GN=GNPAT PE=3 SV=1	28	20	29	20	680	77.2	7.05	80.32	105.8	92.6	81	130.9	113.4	71.2	105.9	99.2	0.727991	0.987131	0.0743152	1.05286
F1RIK3	ACOT7	Acyl-CoA thioesterase 7 OS=Sus scrofa OX=9823 GN=ACOT7 PE=1 SV=3	35	12	28	12	368	40.7	7.93	75.66	86.1	86.4	70.8	146.3	115.4	87.3	95.5	112.1	0.783348	0.987131	-0.0746855	0.949549
F1SA43	GARIN2	Golgi associated RAB2 interactor family member 2 OS=Sus scrofa OX=9823 GN=GARIN2 PE=4 SV=4	30	11	23	11	393	43.8	4.91	74.84	102.2	80.9	76.9	148.4	111.2	65.9	105.3	109.2	0.837449	0.987131	0.0606021	1.0429
A0A287B2P1	CLIC1	Chloride intracellular channel protein OS=Sus scrofa OX=9823 GN=CLIC1 PE=3 SV=1	80	15	32	14	241	27	5.27	101.31	89.6	78.1	93.2	68	135.1	114.8	108.4	112.7	0.00506072	0.22139	-0.518078	0.698301
A0A287APC7	ATP2B4	Calcium-transporting ATPase OS=Sus scrofa OX=9823 GN=ATP2B4 PE=1 SV=1	15	17	21	17	1171	129.1	7.09	74.36	104	92.6	93.9	114.1	101.1	91.3	104.2	98.8	0.701387	0.987131	0.0331834	1.02327
K7GQ35	IGBP1	Immunoglobulin-binding protein 1 OS=Sus scrofa OX=9823 GN=IGBP1 PE=1 SV=1	42	15	24	15	339	39	5.38	73.78	98.3	103.8	97.3	118.1	99.2	97.1	97.4	88.9	0.151789	0.783049	0.125939	1.09122
A0A5G2R3N7	NDUFS2	NADH dehydrogenase [ubiquinone] iron-sulfur protein 2, mitochondrial OS=Sus scrofa OX=9823 GN=NDUFS2 PE=1 SV=1	37	15	21	15	466	52.9	6.99	58.51	100.1	96.9	91.9	116	104.5	96.5	103.1	90.9	0.698175	0.987131	0.035713	1.02506
A0A287AYN4	GLG1	Golgi apparatus protein 1 OS=Sus scrofa OX=9823 GN=GLG1 PE=1 SV=3	19	24	33	24	1208	137.5	7.09	88.98	89.1	115.6	142.6	64.9	95.1	127.6	79.9	85.1	0.768497	0.987131	0.0884038	1.06319
O62787	SLC2A3	Solute carrier family 2, facilitated glucose transporter member 3 OS=Sus scrofa OX=9823 GN=SLC2A3 PE=2 SV=2	15	10	22	10	493	53.9	8.44	85.84	109	93.4	97.7	106	100.4	94.6	95.1	103.9	0.502704	0.98251	0.0436394	1.03071
I3LER5	COX4I1	Cytochrome c oxidase subunit 4 OS=Sus scrofa OX=9823 GN=COX4I1 PE=1 SV=2	49	12	49	12	169	19.6	9.19	144.77	100.2	100.2	95.2	115.2	104.7	77.9	105.8	100.8	0.517527	0.986639	0.0779245	1.0555
A0A8W4F7C8	AFG3L2	AFG3 like matrix AAA peptidase subunit 2 OS=Sus scrofa OX=9823 GN=AFG3L2 PE=4 SV=1	24	20	29	20	803	88.7	8.66	87.82	99.4	91.9	91.3	119.2	95.9	97.9	109.9	94.4	0.904755	0.989189	0.0133467	1.00929
A0A286ZJD8	DPP7	Dipeptidyl peptidase 7 OS=Sus scrofa OX=9823 GN=DPP7 PE=1 SV=2	22	11	32	11	578	63	6.95	114.17	87.6	91.1	91.1	90.7	99.6	112.9	116.7	110.3	0.00192758	0.142494	-0.285864	0.82025
F1RX68	PPP2CB	Serine/threonine-protein phosphatase OS=Sus scrofa OX=9823 GN=PPP2CB PE=3 SV=5	51	14	25	2	309	35.6	5.43	79.42	105.3	92.3	91.8	109.8	104.3	91.4	105.7	99.4	0.945329	0.991413	-0.00577079	0.996008
A0A286ZSD7	STOML2	Stomatin like 2 OS=Sus scrofa OX=9823 GN=STOML2 PE=1 SV=1	41	11	16	11	356	38.6	7.94	63.09	99.2	96.8	101.8	114.6	108.1	94.9	96	88.6	0.317388	0.924076	0.0894758	1.06398
F1RK79	TSSK2	Testis-specific serine kinase 2 OS=Sus scrofa OX=9823 GN=TSSK2 PE=2 SV=1	39	16	40	13	358	40.9	9.06	124.51	104.4	85.7	83.6	129.2	103.4	84.1	102.1	107.6	0.90774	0.989189	0.0205562	1.01435
F1SNF6	CHCHD3	Coiled-coil-helix-coiled-coil-helix domain containing 3 OS=Sus scrofa OX=9823 GN=CHCHD3 PE=1 SV=2	63	14	21	14	227	26.1	8.02	76.7	106.5	94.6	91.7	113.1	97.5	90.9	104.5	101.3	0.632896	0.987131	0.0421966	1.02968
I3LC31	NUP205	Nucleoporin 205 OS=Sus scrofa OX=9823 GN=NUP205 PE=1 SV=2	11	22	24	22	2026	229.5	6.37	73.75	100.5	99.9	101.3	106.1	100.7	97.8	94.2	99.4	0.096467	0.680414	0.0566401	1.04004
A0A5G2R0Z8	HSDL2	Hydroxysteroid dehydrogenase like 2 OS=Sus scrofa OX=9823 GN=HSDL2 PE=1 SV=1	38	16	22	16	418	45.3	7.85	66.65	94.8	88.7	94.6	124.4	102.5	91.6	101.8	101.7	0.889632	0.989189	0.017671	1.01232
F1SAX3	ATP1A1	Sodium/potassium-transporting ATPase subunit alpha OS=Sus scrofa OX=9823 GN=ATP1A1 PE=1 SV=4	16	15	31	6	1021	112.7	5.53	85.83	103.6	98.1	100.5	103	105.9	93.4	94.1	101.4	0.455376	0.970779	0.0375122	1.02634
F1S5N4	GSTO2	Glutathione S-transferase omega OS=Sus scrofa OX=9823 GN=GSTO2 PE=3 SV=1	44	12	39	12	244	28.3	7.25	103.46	106.9	75	76.3	145.6	113.4	59.5	102.5	120.7	0.931655	0.990492	0.0277762	1.01944
F1S5Q9	THEG	Theg spermatid protein OS=Sus scrofa OX=9823 GN=THEG PE=4 SV=4	40	16	31	1	376	42.9	9.04	83.8	105.3	102.4	104.2	94	107.4	93.6	99	94.2	0.501378	0.981517	0.0421966	1.02968
A0A287B8Z2	ALDOC	Fructose-bisphosphate aldolase OS=Sus scrofa OX=9823 GN=ALDOC PE=1 SV=1	23	10	23	4	434	46.8	7.02	91.26	95.4	96.1	90.5	112.4	111.6	101.2	98.5	94.3	0.65845	0.987131	-0.0403981	0.972387
P02067	HBB	Hemoglobin subunit beta OS=Sus scrofa OX=9823 GN=HBB PE=1 SV=3	65	10	23	2	147	16.2	7.68	82.66	64.6	216.9	101.5	43.3	101.1	99.9	60.6	112	0.754813	0.987131	0.190375	1.14106
I3L651	FGB	Fibrinogen beta chain OS=Sus scrofa OX=9823 GN=FGB PE=1 SV=3	32	15	25	15	491	56	8.27	74.19	432.3	87.1	42.1	38.1	60.3	50.1	42.6	47.5	0.333389	0.929102	1.5804	2.99052
A0A287BDJ1	SEPTIN7	Septin OS=Sus scrofa OX=9823 GN=SEPTIN7 PE=1 SV=2	39	19	31	18	411	47.8	8.21	87.76	103.6	93.6	88.9	121.2	105.2	89.6	100.8	97.2	0.661453	0.987131	0.0522969	1.03691
Q2EN76	NME2	Nucleoside diphosphate kinase B OS=Sus scrofa OX=9823 GN=NME2 PE=2 SV=1	86	12	29	7	152	17.2	7.97	91.45	101.2	107.8	104.1	99.9	100.6	99.3	100.4	86.7	0.137284	0.765317	0.0938082	1.06718
A0A5G2RF91	NUCB1	Nucleobindin-1 OS=Sus scrofa OX=9823 GN=NUCB1 PE=1 SV=1	34	16	27	16	450	52.4	5.27	88.59	80.3	168.3	168.6	36.4	67.9	170.2	53.3	54.9	0.558687	0.987131	0.389398	1.30985
A0A287B088	PSMB4	Proteasome subunit beta OS=Sus scrofa OX=9823 GN=PSMB4 PE=1 SV=1	39	7	17	7	264	29	5.91	62.29	102.8	95.3	93.8	93.5	100.6	109.8	104.3	99.8	0.0608112	0.554227	-0.105016	0.929795
F1RU52	DPP3	Dipeptidyl peptidase 3 OS=Sus scrofa OX=9823 GN=DPP3 PE=1 SV=1	29	19	33	19	737	82.7	5.16	93.36	102.6	104.5	103.7	99.2	103.3	96.1	100.3	90.3	0.152238	0.783788	0.0721498	1.05128
M3V836	GSTP1	Glutathione S-transferase OS=Sus scrofa OX=9823 GN=GSTP1 PE=2 SV=1	56	8	20	8	208	23.6	7.8	61.84	103.6	93.6	77.2	64.7	123.2	93.3	113.5	130.8	0.0423655	0.49845	-0.44243	0.735894
I3LP99	EPS8	Epidermal growth factor receptor pathway substrate 8 OS=Sus scrofa OX=9823 GN=EPS8 PE=1 SV=3	24	17	23	17	832	92.9	7.81	63.56	91.8	92.1	103.6	78.6	112.9	105.1	112.9	103	0.0253201	0.412198	-0.245125	0.843743
A0A288CG57	EEF1A1	Elongation factor 1-alpha OS=Sus scrofa OX=9823 GN=EEF1A1 PE=1 SV=2	38	17	30	17	450	49	8.87	92.85	84.4	91.6	96	87.7	102.5	118.3	84.2	135.2	0.122048	0.737316	-0.291365	0.817129
I3LDC1	SDHB	Succinate dehydrogenase [ubiquinone] iron-sulfur subunit, mitochondrial OS=Sus scrofa OX=9823 GN=SDHB PE=1 SV=1	40	14	28	14	280	31.6	8.47	86.96	104.9	98.5	87.1	116.4	100.1	84.2	109.9	98.8	0.682751	0.987131	0.050145	1.03537
F2Z5U4	RAB1A	Ras-related protein Rab-1A OS=Sus scrofa OX=9823 GN=RAB1A PE=1 SV=2	62	10	19	4	205	22.7	6.21	70.59	87	90.5	98.8	69.5	110.3	119.5	91.7	132.8	0.0430872	0.500448	-0.393707	0.761171
F1RWM9	CCDC183	Coiled-coil domain containing 183 OS=Sus scrofa OX=9823 GN=CCDC183 PE=4 SV=3	36	15	19	15	535	61.8	9.44	63.92	104.8	97.1	90.6	111	101	94.3	105.2	96.1	0.746114	0.987131	0.024884	1.0174
I3LSA5		Alpha-amylase OS=Sus scrofa OX=9823 PE=3 SV=2	35	14	29	1	500	55.8	6.96	84.64	65.8	79.6	69.5	230	74	114.4	79.5	87.2	0.601126	0.987131	0.325256	1.25289
K7GM78	SEPTIN4	Septin 4 OS=Sus scrofa OX=9823 GN=SEPTIN4 PE=1 SV=2	32	16	33	14	477	55.2	6.55	87.06	103.3	97.5	90.3	114.7	105.5	91.8	102.3	94.6	0.649838	0.987131	0.0418411	1.02943
Q06AT3	UCHL5	Ubiquitin carboxyl-terminal hydrolase isozyme L5 OS=Sus scrofa OX=9823 GN=UCHL5 PE=2 SV=1	34	9	16	9	329	37.6	5.33	66.02	105.6	99.3	94.9	114.9	104.9	83.3	106.7	90.4	0.342991	0.929102	0.106086	1.0763
A0A5G2REM3	SEPTIN10	Septin OS=Sus scrofa OX=9823 GN=SEPTIN10 PE=1 SV=2	28	13	19	13	451	52.4	7.21	72.98	109.2	96.1	90.5	108.5	101.6	94.8	106.8	92.5	0.717399	0.987131	0.0310191	1.02173
F1S0G4	C1H6orf163	Chromosome 1 C6orf163 homolog OS=Sus scrofa OX=9823 GN=C1H6orf163 PE=4 SV=3	47	16	24	16	329	38.5	7.06	72.84	102	98.4	98.2	108.7	104.3	93.4	100	95.1	0.33762	0.929102	0.0522969	1.03691
I3L847	IQCF1	IQ motif containing F1 OS=Sus scrofa OX=9823 GN=IQCF1 PE=4 SV=2	36	13	23	12	207	24.4	10.46	82.47	112.9	95.5	88.4	127.4	98.6	79.5	102.7	95	0.277763	0.908823	0.17478	1.12879
D5K8A1	SPATA6	Spermatogenesis associated 6 OS=Sus scrofa OX=9823 GN=SPATA6 PE=2 SV=1	33	16	25	16	488	56	8.73	72.84	101.3	87.8	91.2	117.1	110.6	96.2	97.6	98.2	0.865891	0.987131	-0.0187553	0.987084
A0A287B3T4	THEG	Theg spermatid protein OS=Sus scrofa OX=9823 GN=THEG PE=4 SV=3	43	16	29	1	352	40.1	9.19	78.16	99.9	101.5	97	95.5	96.2	109.3	91.5	109.2	0.541115	0.986663	-0.0443608	0.969719
A0A5G2QN21	SERPINF2	Serpin family F member 2 OS=Sus scrofa OX=9823 GN=SERPINF2 PE=1 SV=1	26	14	22	14	545	60.4	6.19	74.25	84.1	105.1	107.2	75.8	89.4	97	138.3	103.1	0.336767	0.929102	-0.200858	0.870033
F1S9G6	WDR64	WD repeat domain 64 OS=Sus scrofa OX=9823 GN=WDR64 PE=4 SV=5	16	17	26	17	1037	117.7	7.96	77.31	105.1	95.5	93.2	111	104.5	91.3	100.7	98.8	0.65163	0.987131	0.0342613	1.02403
A0A287ANM8	GATD3	Glutamine amidotransferase class 1 domain containing 3 OS=Sus scrofa OX=9823 GN=GATD3 PE=1 SV=3	54	11	20	11	274	28.8	8.15	81.79	105.4	91.9	90.9	120.5	101	90.6	102	97.7	0.578505	0.987131	0.0627671	1.04447
F1SK58	HSPA13	Heat shock 70 kDa protein 13 OS=Sus scrofa OX=9823 GN=HSPA13 PE=1 SV=3	30	12	23	12	427	47.6	5.64	66.99	79.8	161.2	215.3	37.7	59.5	146.6	47.7	52.2	0.349382	0.931212	0.690979	1.61438
A0A287A2R9	YWHAE	Tyrosine 3-monooxygenase/tryptophan 5-monooxygenase activation protein epsilon OS=Sus scrofa OX=9823 GN=YWHAE PE=1 SV=1	60	14	34	11	255	29.2	4.74	99.88	102	86.8	90.5	79.7	93.9	110.2	91	145.9	0.178161	0.825631	-0.296795	0.814059
A0A287BPG3	NAGA	Alpha-galactosidase OS=Sus scrofa OX=9823 GN=NAGA PE=1 SV=1	33	11	32	11	387	43.7	6.11	85.93	92.4	98.5	101.4	99.5	87.1	111.5	105.1	104.5	0.490126	0.974815	-0.0591588	0.959824
F1RJH8	ASL	Argininosuccinate lyase OS=Sus scrofa OX=9823 GN=ASL PE=1 SV=1	34	16	22	16	464	51.7	6.55	72.23	101.6	95.9	91.5	98.8	104.5	103.4	110.8	93.4	0.197812	0.847205	-0.0876817	0.941034
F1SJ34	COX5A	Cytochrome c oxidase subunit 5A, mitochondrial OS=Sus scrofa OX=9823 GN=COX5A PE=1 SV=1	41	7	27	7	152	16.7	6.92	75.37	99.2	97.4	93.9	110.7	104.7	78.3	109	106.9	0.945462	0.991413	0.00829448	1.00577
P13618	ATP5PF	ATP synthase-coupling factor 6, mitochondrial OS=Sus scrofa OX=9823 GN=ATP5PF PE=1 SV=1	84	9	18	9	76	8.9	5.52	65.41	95.5	94	92.4	117.9	98.4	95.4	104.3	102	0.990929	0.997122	-0.00108216	0.99925
F1RRQ9	LYZL6	Lysozyme like 6 OS=Sus scrofa OX=9823 GN=LYZL6 PE=3 SV=1	43	4	32	4	148	16.7	5.72	89.3	101.8	94	96.2	115.4	101.6	92.5	102.4	96.1	0.514915	0.985669	0.0533858	1.0377
A0A286ZNH3	RIDA	2-iminobutanoate/2-iminopropanoate deaminase OS=Sus scrofa OX=9823 GN=RIDA PE=1 SV=1	93	9	24	9	137	14.4	6.65	73.09	104.9	96.1	93	101.9	102.7	93.2	107	101.1	0.626634	0.987131	-0.0292192	0.97995
F1SJQ2		GRAM domain-containing protein OS=Sus scrofa OX=9823 PE=4 SV=4	51	8	19	8	249	25.4	6.32	73.69	106.5	91.8	89.5	112.7	101.4	91.3	99.9	106.9	0.970544	0.993893	0.00360674	1.0025
A0A287ADH9	CLIC4	Chloride intracellular channel protein OS=Sus scrofa OX=9823 GN=CLIC4 PE=1 SV=1	54	11	18	10	253	28.7	5.78	61.12	88.8	83.9	84.5	66.8	125.6	121.9	112.5	116.1	0.000533752	0.117099	-0.555271	0.680529
A0A5G2R9Z9	PLCD4	Phosphoinositide phospholipase C OS=Sus scrofa OX=9823 GN=PLCD4 PE=1 SV=1	17	13	20	13	797	91	5.22	65.1	96.4	104.3	90	115.2	107.6	94.6	99.3	92.6	0.659715	0.987131	0.0425626	1.02994
Q1RLJ4	DEFB129	Defensin beta 129 OS=Sus scrofa OX=9823 GN=DEFB129 PE=1 SV=1	42	13	68	13	173	19.2	9.5	175.86	79.7	85	93.2	80.8	106.9	115.6	118.4	120.4	0.000369524	0.110219	-0.445697	0.734229
F1SE42	ADAM3A	ADAM metallopeptidase domain 3A (cyritestin 1) OS=Sus scrofa OX=9823 GN=ADAM3A PE=4 SV=3	14	10	30	9	743	82.9	7.42	99.9	119.2	80.2	89.9	117.6	97.8	85.8	104.7	104.8	0.760266	0.987131	0.0497779	1.03511
F1SGG3	KRT1	Keratin, type II cytoskeletal 1 OS=Sus scrofa OX=9823 GN=KRT1 PE=1 SV=2	15	12	31	8	624	64.8	8.15	104.65	99.1	95.1	103.4	116.6	103.1	90.5	83.4	108.8	0.376692	0.95224	0.102474	1.07361
A0A286ZIL9	COL18A1	Collagen type XVIII alpha 1 chain OS=Sus scrofa OX=9823 GN=COL18A1 PE=1 SV=2	10	17	20	17	1755	178.5	6.76	68.83	80.7	120.9	172.5	55.5	99	121.7	61.9	87.8	0.620969	0.987131	0.21391	1.15983
A0A2C9F389	BAG6	Large proline-rich protein BAG6 OS=Sus scrofa OX=9823 GN=BAG6 PE=4 SV=2	11	12	16	12	1174	123.2	5.74	58.09	96.9	110.5	94.9	106.3	112.2	97.9	98.2	83.3	0.564981	0.987131	0.0613084	1.04341
A0A5G2RG41	NUP54	Nucleoporin 54 OS=Sus scrofa OX=9823 GN=NUP54 PE=1 SV=1	31	16	21	16	541	59.3	6.81	66.53	100.3	96.2	95.6	108.6	102.2	97.7	93.9	105.5	0.931907	0.990492	0.00504944	1.00351
A0A286ZIE8	SLC25A4	ADP/ATP translocase OS=Sus scrofa OX=9823 GN=SLC25A4 PE=1 SV=1	51	15	37	4	298	33	9.8	104.07	105.1	90.1	89.1	118.3	107.1	88.5	104.7	97.1	0.877773	0.987131	0.0187553	1.01309
A0A5G2QHV1	NAGLU	N-acetyl-alpha-glucosaminidase OS=Sus scrofa OX=9823 GN=NAGLU PE=1 SV=1	20	11	16	11	744	82.4	6.13	62.62	80.3	113.2	122.8	68.6	91.2	125.4	96.3	102.1	0.633502	0.987131	-0.108628	0.92747
F2Z5N0	PSMA6	Proteasome subunit alpha type OS=Sus scrofa OX=9823 GN=PSMA6 PE=1 SV=1	56	13	30	13	246	27.4	6.76	93.24	105.2	95	90.3	101.6	102	93.1	110	102.9	0.439782	0.969535	-0.0573475	0.961029
M3UZ54	SLC16A1	Monocarboxylate transporter 1 OS=Sus scrofa OX=9823 GN=SLC16A1 PE=1 SV=1	16	11	26	11	501	54.2	8.21	74.96	92.5	81.7	84.6	79.7	132.4	98.4	120	110.6	0.00732646	0.258474	-0.446862	0.733637
A0A287BBL9	DEFB112	Beta-defensin OS=Sus scrofa OX=9823 GN=DEFB112 PE=3 SV=1	34	10	76	10	139	15.7	9.23	198.85	78.8	83.5	85.7	82.1	118.3	109.9	103.8	137.8	0.00358353	0.19654	-0.509144	0.702639
F1RK75	SEPTIN12	Septin OS=Sus scrofa OX=9823 GN=SEPTIN12 PE=2 SV=3	36	11	17	3	363	41.1	7.69	68.92	106.1	96.5	92.3	108.5	103.1	94.6	101.8	97	0.704797	0.987131	0.0248902	1.0174
A0A5G2R8I6	DYNLL2	Dynein light chain OS=Sus scrofa OX=9823 GN=DYNLL2 PE=1 SV=1	42	5	59	3	133	14.9	6.73	226.26	110.7	84.9	87.7	119.7	105.9	82.6	102.9	105.6	0.888179	0.989189	0.0216408	1.01511
F2Z5K2	PSMA5	Proteasome subunit alpha type-5 OS=Sus scrofa OX=9823 GN=PSMA5 PE=1 SV=3	43	9	26	9	241	26.4	4.79	65.11	103.4	95.1	88.2	110	103.1	90.8	109.7	99.7	0.798306	0.987131	-0.023805	0.983635
Q1G1K7	IDH3B	Isocitrate dehydrogenase [NAD] subunit, mitochondrial OS=Sus scrofa OX=9823 GN=IDH3B PE=1 SV=1	28	11	21	11	385	42.3	8.28	68.42	109.6	86.8	98.1	107.8	94.2	94.4	112.7	96.4	0.87268	0.987131	0.0165912	1.01157
F1SM98	NDUFV2	NADH dehydrogenase [ubiquinone] flavoprotein 2, mitochondrial OS=Sus scrofa OX=9823 GN=NDUFV2 PE=1 SV=3	45	10	29	10	231	25.4	7.39	95.54	97.4	97.5	98.5	113.5	102.8	99.3	102.7	88.4	0.534408	0.986663	0.049411	1.03484
A0A8W4F8H5	YWHAB	Tyrosine 3-monooxygenase/tryptophan 5-monooxygenase activation protein beta OS=Sus scrofa OX=9823 GN=YWHAB PE=4 SV=1	40	11	45	3	247	28.2	4.83	131.99	105.2	94.3	89.4	100.4	105.8	93.1	106.5	105.3	0.299485	0.918287	-0.0772026	0.947894
F2Z5W0	MYCBP	MYC binding protein OS=Sus scrofa OX=9823 GN=MYCBP PE=1 SV=4	44	8	21	8	126	14	5.91	74.47	109	93.7	88	112.3	99.8	87.1	108.7	101.4	0.845889	0.987131	0.0216408	1.01511
F1RGC9	PSMD13	26S proteasome non-ATPase regulatory subunit 13 OS=Sus scrofa OX=9823 GN=PSMD13 PE=1 SV=1	43	16	26	16	376	42.8	5.69	73.98	104	97.6	96.3	126.3	102	84.6	101.7	87.5	0.197007	0.847156	0.17478	1.12879
A0A8W4F8Z1		Uncharacterized protein OS=Sus scrofa OX=9823 PE=4 SV=1	43	10	30	9	235	26.2	8.18	86.58	107.2	78.3	79.9	151.1	104.2	69.9	106	103.4	0.680719	0.987131	0.11909	1.08605
A0A286ZN52	PSMB3	Proteasome subunit beta OS=Sus scrofa OX=9823 GN=PSMB3 PE=1 SV=1	40	8	16	8	205	23	6.04	58.2	105.6	88.3	88.8	102	106.7	94.6	110.2	103.8	0.219203	0.870719	-0.11042	0.926318
F1S2V3	HDDC2	5'-deoxynucleotidase HDDC2 OS=Sus scrofa OX=9823 GN=HDDC2 PE=1 SV=1	46	10	20	10	205	23.4	5.38	63.42	103.3	97.8	87.6	100.8	101.7	96.6	108.5	103.7	0.261553	0.900104	-0.0757589	0.948843
A0A287BNS1	HSPA12A	Heat shock protein family A (Hsp70) member 12A OS=Sus scrofa OX=9823 GN=HSPA12A PE=1 SV=2	23	16	32	16	702	79.2	7.09	82.1	112.1	94.4	90.6	102.7	106.1	84.7	106.6	102.9	0.986431	0.996593	-0.00180314	0.998751
A0A5K1UZZ4	ANXA11	Annexin OS=Sus scrofa OX=9823 GN=ANXA11 PE=1 SV=1	22	10	17	9	516	55.2	6.46	61.1	86.8	88.2	112.4	75.5	110.7	123	91.6	111.8	0.116936	0.729745	-0.268391	0.830245
F1RIP4	RUVBL2	RuvB-like helicase OS=Sus scrofa OX=9823 GN=RUVBL2 PE=1 SV=4	30	15	22	15	505	55.6	6.04	65	137.2	101.7	84.2	31.5	59.6	116.4	82.4	186.9	0.545815	0.987131	-0.328585	0.796317
F1SRV4	GSTK1	Glutathione S-transferase kappa OS=Sus scrofa OX=9823 GN=GSTK1 PE=1 SV=1	49	11	28	11	226	25.5	8.27	90.91	110.5	101.8	99.8	97.7	89.8	101.2	105.3	93.9	0.316695	0.924076	0.0707062	1.05023
P42174	GLUD1	Glutamate dehydrogenase 1, mitochondrial OS=Sus scrofa OX=9823 GN=GLUD1 PE=1 SV=2	28	15	17	15	558	61.3	7.96	60.84	100	88.2	98.5	107.9	107.8	95.7	106.2	95.7	0.622765	0.987131	-0.0389551	0.97336
A5GFN6	RAE1	mRNA export factor OS=Sus scrofa OX=9823 GN=RAE1 PE=3 SV=1	32	11	18	11	368	41	7.83	61.7	99	92.7	87	130.3	101.9	86.1	99.3	103.7	0.681946	0.987131	0.0649322	1.04604
A0A287AUN6	SPAG16	Sperm associated antigen 16 OS=Sus scrofa OX=9823 GN=SPAG16 PE=4 SV=2	22	13	22	13	628	70.3	6.18	76.09	104.9	95.8	96.6	105	102.4	93.4	102	99.9	0.737663	0.987131	0.0165912	1.01157
F1SPM6	GFPT1	glutamine--fructose-6-phosphate transaminase (isomerizing) OS=Sus scrofa OX=9823 GN=GFPT1 PE=1 SV=3	26	16	23	16	699	78.7	7.11	70.28	84.8	94.6	93.8	79.4	112.9	104.2	95.3	134.9	0.0428958	0.500448	-0.34321	0.788285
A0A5G2QCS5	LOC110257910	E1 ubiquitin-activating enzyme OS=Sus scrofa OX=9823 GN=LOC110257910 PE=1 SV=1	14	13	22	3	1017	113.8	5.64	79.5	106.2	106.7	112.6	83.8	114.7	83.9	100.3	91.8	0.629327	0.987131	0.0670974	1.04761
A0A5G2R862	PLBD2	Phospholipase B-like OS=Sus scrofa OX=9823 GN=PLBD2 PE=1 SV=2	27	14	27	1	537	59.4	7.84	91.9	70.5	85.4	80	83.3	118.2	187.4	85.9	89.3	0.14014	0.765317	-0.590976	0.663894
A0A8W4FF60		Uncharacterized protein OS=Sus scrofa OX=9823 PE=4 SV=1	13	10	30	6	706	78.1	4.7	100.94	104.1	92	105.5	114.4	99.6	87.8	105.8	90.8	0.2428	0.88419	0.115477	1.08333
A0A8W4FC35	GSK3B	Glycogen synthase kinase 3 beta OS=Sus scrofa OX=9823 GN=GSK3B PE=4 SV=1	37	12	19	7	409	45.4	8.32	75.26	97.4	87.2	78.7	139.5	98.4	80.2	107	111.6	0.929439	0.990492	0.0201981	1.0141
A0A287A7J0	GALNT6	Polypeptide N-acetylgalactosaminyltransferase OS=Sus scrofa OX=9823 GN=GALNT6 PE=3 SV=1	22	12	21	11	622	71.2	8.1	69.26	93	142.3	158	39.3	63	166.7	68.2	69.3	0.671212	0.987131	0.236468	1.1781
F1SN46	C1H15orf48	Chromosome 1 C15orf48 homolog OS=Sus scrofa OX=9823 GN=C1H15orf48 PE=1 SV=3	33	7	18	7	127	14.3	9.83	61.15	102.1	96.8	94	110.8	104.7	90.8	103.7	97.2	0.72271	0.987131	0.0263266	1.01842
A0A287AT18	PSMA7	Proteasome subunit alpha type OS=Sus scrofa OX=9823 GN=PSMA7 PE=1 SV=1	49	12	20	9	248	27.9	8.68	59.1	100.9	97.7	93.8	100.7	99.4	100.9	110.3	96.2	0.359846	0.94076	-0.0494233	0.966323
A0A287ABR3	CISD1	ZnF_CDGSH domain-containing protein OS=Sus scrofa OX=9823 GN=CISD1 PE=4 SV=1	43	5	22	5	111	12.8	9.09	80.33	101.4	95.5	97	106.8	101.5	95.8	103.4	98.6	0.911985	0.989189	0.00504944	1.00351
F1SPN2	CCDC65	Coiled-coil domain containing 65 OS=Sus scrofa OX=9823 GN=CCDC65 PE=4 SV=3	33	15	25	15	498	58.8	6.24	82.85	104.2	99.8	93.4	113.1	97.5	90.6	101.5	99.8	0.312	0.924076	0.0761293	1.05419
A0A5G2RNN3	TNFAIP2	TNF alpha induced protein 2 OS=Sus scrofa OX=9823 GN=TNFAIP2 PE=3 SV=2	20	14	24	14	696	77.4	6.57	66.24	102	100.3	97.1	117.6	111.5	83.2	87.3	101	0.32496	0.925229	0.122703	1.08877
F1RTJ0	ACTRT1	Actin related protein T1 OS=Sus scrofa OX=9823 GN=ACTRT1 PE=3 SV=1	38	14	29	13	377	41.8	5.69	82.81	102.9	79.7	78.7	129.9	110.1	69.1	105	124.6	0.80299	0.987131	-0.0634888	0.956947
A0A8W4FKJ6	CUL4B	Cullin 4B OS=Sus scrofa OX=9823 GN=CUL4B PE=4 SV=1	23	19	24	1	846	96.4	7.66	59.45	106.3	95.2	59	126.4	104.7	97.4	106.6	104.4	0.662584	0.987131	-0.0945303	0.936577
A0A287B8B6	CAPG	Macrophage-capping protein OS=Sus scrofa OX=9823 GN=CAPG PE=1 SV=1	31	9	14	9	385	42.7	7.17	49.89	112.9	102.5	82.3	101.3	107.6	90.7	88.4	114.3	0.957466	0.992522	-0.00721349	0.995012
A0A287A5B4	PDCD6IP	Programmed cell death 6 interacting protein OS=Sus scrofa OX=9823 GN=PDCD6IP PE=1 SV=2	27	18	23	18	756	84.2	6.09	67.55	91.9	109.8	134.2	74.4	90.9	127.6	83.8	87.4	0.763138	0.987131	0.0743152	1.05286
A0A287ASA4	SLC38A10	Solute carrier family 38 member 10 OS=Sus scrofa OX=9823 GN=SLC38A10 PE=1 SV=2	12	10	18	10	1023	107.9	6.07	68.44	87	92.8	104	68.5	106.4	132	94.9	114.3	0.0687395	0.578293	-0.345406	0.787087
A0A8W4FDT9	C3	Complement C3 OS=Sus scrofa OX=9823 GN=C3 PE=4 SV=1	13	25	25	25	1665	187.3	6.54	59.3	198.8	95	109.2	43.9	85.4	108.7	71	88.1	0.506374	0.98425	0.339467	1.26529
A0A480U8Y2	SUCLG1	Succinate--CoA ligase [ADP/GDP-forming] subunit alpha, mitochondrial OS=Sus scrofa OX=9823 GN=SUCLG1 PE=3 SV=1	26	8	22	8	346	36.1	9.23	68	100.7	87.9	98	119.8	100.4	98.2	104.4	90.5	0.673096	0.987131	0.0465368	1.03278
A0A5G2QNZ0	RNPEP	Arginyl aminopeptidase OS=Sus scrofa OX=9823 GN=RNPEP PE=1 SV=1	27	14	19	14	623	69.2	5.77	63.24	100.8	100.2	97.5	104.8	105.8	97.5	102.7	90.7	0.665488	0.987131	0.023805	1.01664
I3LII3	EEF2	Eukaryotic translation elongation factor 2 OS=Sus scrofa OX=9823 GN=EEF2 PE=1 SV=3	23	18	22	18	863	95.8	7.05	60.38	91.9	93.4	97.4	83.2	110.4	108.5	90.7	124.4	0.06451	0.569403	-0.246246	0.843088
F1S4I1	GOLM1	Golgi membrane protein 1 OS=Sus scrofa OX=9823 GN=GOLM1 PE=1 SV=3	38	16	23	16	405	45.1	4.86	73.75	88.1	103.2	100.5	76	106.1	125.5	98.6	101.8	0.114168	0.725942	-0.23211	0.851389
I3LNH3	GANAB	Neutral alpha-glucosidase AB OS=Sus scrofa OX=9823 GN=GANAB PE=1 SV=2	20	19	23	19	966	109.1	6.13	57.11	79.9	103.4	126.1	69.7	88.4	135.3	77.3	119.9	0.591823	0.987131	-0.150899	0.900689
F1RN71	BLMH	Bleomycin hydrolase OS=Sus scrofa OX=9823 GN=BLMH PE=1 SV=5	24	13	24	13	441	51	6.39	77.48	103.5	96.1	92.7	105	103.5	89.3	111.1	98.9	0.808366	0.987131	-0.0198349	0.986346
F1RUC1	CUL4B	Cullin 4B OS=Sus scrofa OX=9823 GN=CUL4B PE=1 SV=5	18	19	24	1	1060	120.1	8.85	59.2	89.4	87.3	83.2	126.8	100.7	104	94.8	113.7	0.564518	0.987131	-0.0956255	0.935866
Q5S3G4	COX5B	Cytochrome c oxidase subunit 5B, mitochondrial OS=Sus scrofa OX=9823 GN=COX5B PE=2 SV=1	43	8	27	8	129	13.8	8.51	85.3	99.2	107.2	94.5	111.7	103.6	81.1	103.2	99.4	0.373901	0.95224	0.0912923	1.06532
A0A5G2R920	PROS1	Vitamin K-dependent protein S OS=Sus scrofa OX=9823 GN=PROS1 PE=1 SV=1	19	11	19	11	661	73.3	5.26	59.35	78.6	140.4	164.7	37.2	65.3	180.4	65.8	67.5	0.805572	0.987131	0.15128	1.11055
A0A5G2QZM3	RNASET2	Ribonuclease T2 OS=Sus scrofa OX=9823 GN=RNASET2 PE=1 SV=1	39	8	16	8	250	28.2	6.64	56.51	84.8	120	127.3	67.7	86.8	131.4	96.1	86	0.994617	0.997353	-0.00180314	0.998751
A0A5G2R6V1	CLYBL	Citramalyl-CoA lyase OS=Sus scrofa OX=9823 GN=CLYBL PE=1 SV=1	51	14	26	14	323	35.5	7.8	70.78	95.1	100.7	99.4	110.8	104	99.3	99.4	91.4	0.508119	0.984494	0.042918	1.0302
A0A8W4FB01	TXNDC2	Uncharacterized protein OS=Sus scrofa OX=9823 GN=TXNDC2 PE=4 SV=1	32	14	28	7	493	54.1	4.89	81.38	111.3	106.1	86.3	111.9	100.1	95.9	94.4	94.1	0.254164	0.892297	0.112212	1.08088
F1SJ70	ODF3L1	Outer dense fiber of sperm tails 3 like 1 OS=Sus scrofa OX=9823 GN=ODF3L1 PE=4 SV=1	41	8	15	8	275	30.6	9.41	60.63	108.3	103.6	98.2	76.8	110.8	93	104	105.3	0.438289	0.969283	-0.0945303	0.936577
I3LVS7	RHOA	Ras homolog family member A OS=Sus scrofa OX=9823 GN=RHOA PE=1 SV=1	44	10	23	3	193	21.8	6.1	64.77	92.5	89.1	98.4	74.4	118	109.1	112.2	106.3	0.00706748	0.257649	-0.330371	0.795332
A0A287A0Q2	SDF4	45 kDa calcium-binding protein OS=Sus scrofa OX=9823 GN=SDF4 PE=1 SV=1	28	11	21	11	478	53.7	5.47	80.74	89.8	115	124.4	69.4	90.8	135.8	78.9	95.8	0.970539	0.993893	-0.00973945	0.993272
A0A5S6HET4	ATP2A2	Calcium-transporting ATPase OS=Sus scrofa OX=9823 GN=ATP2A2 PE=1 SV=1	16	15	24	15	1007	110.8	5.53	61.57	90.7	78.6	88	117.2	102.9	92.8	86.6	143.3	0.432868	0.968733	-0.184532	0.879934
F1SCJ3	TEX45	Testis expressed 45 OS=Sus scrofa OX=9823 GN=TEX45 PE=4 SV=3	30	15	21	15	538	59.6	8.66	56.91	104	93.5	87.1	106.1	110.9	85.5	106.2	106.7	0.545064	0.987131	-0.0670974	0.954557
I3LAB6	PSMA2	Proteasome subunit alpha type OS=Sus scrofa OX=9823 GN=PSMA2 PE=1 SV=1	57	11	19	11	234	25.9	7.43	64.97	101.1	110.3	114.5	91	95.7	106.4	97.3	83.7	0.272867	0.904554	0.12198	1.08823
A0A287A8V1	EIF4A1	RNA helicase OS=Sus scrofa OX=9823 GN=EIF4A1 PE=1 SV=1	34	11	17	6	390	44.5	5.57	58.69	102.6	91.1	83.6	118	100	90.8	98.4	115.5	0.805005	0.987131	-0.0339049	0.976773
A0A8W4FF43		Uncharacterized protein OS=Sus scrofa OX=9823 PE=4 SV=1	32	9	24	2	328	36	7.91	81.14	129.4	59.7	49.8	57.3	278.1	90	52.3	83.5	0.378523	0.95224	-0.766566	0.587815
K7GK75	CFL1	Cofilin-1 OS=Sus scrofa OX=9823 GN=CFL1 PE=1 SV=3	58	14	24	11	179	20	8.62	75.34	92.1	88.5	95.3	70.1	122.4	106.7	106.1	118.8	0.008456	0.275915	-0.39192	0.762115
P83686	CYB5R3	NADH-cytochrome b5 reductase 3 (Fragment) OS=Sus scrofa OX=9823 GN=CYB5R3 PE=1 SV=1	57	13	20	13	272	30.8	7.01	45.79	101	92.5	101.6	94.1	101.1	99	99.8	110.9	0.186502	0.838601	-0.0779245	0.94742
F1SAD9	PDIA4	Protein disulfide-isomerase OS=Sus scrofa OX=9823 GN=PDIA4 PE=1 SV=1	24	16	22	16	646	72.9	5.15	58.13	90.4	82	99.1	70.8	105.1	116.6	92.9	143.1	0.0573614	0.551415	-0.419141	0.74787
F1RKB1	IQCD	Dynein regulatory complex protein 10 OS=Sus scrofa OX=9823 GN=IQCD PE=1 SV=2	31	14	22	14	467	54.4	9.25	69.97	105.4	93.1	91.5	115.3	101.5	90.5	101.4	101.3	0.685237	0.987131	0.0382337	1.02686
I3LCW1	FASN	Fatty acid synthase OS=Sus scrofa OX=9823 GN=FASN PE=1 SV=3	7	16	20	16	2510	271.8	6.47	61.71	83.8	88.2	88.7	87.4	121.3	88.1	92.4	150.1	0.122581	0.737316	-0.376502	0.770303
A0A287ABI6	DRC3	Dynein regulatory complex subunit 3 OS=Sus scrofa OX=9823 GN=DRC3 PE=4 SV=3	30	16	20	16	547	62.9	4.89	59.87	104	97.6	97.4	111.1	99.5	95.8	98.2	96.4	0.182617	0.833335	0.0728716	1.05181
A0A8W4FA89	IQCG	IQ motif containing G OS=Sus scrofa OX=9823 GN=IQCG PE=4 SV=1	33	18	24	18	436	51	8.62	71.84	105.2	97.4	96.6	107.7	101.7	92.2	102	97.1	0.373279	0.95224	0.050145	1.03537
F1RNX2	PDCD5	Programmed cell death 5 OS=Sus scrofa OX=9823 GN=PDCD5 PE=1 SV=2	49	8	23	8	165	18.7	9.52	71.08	100.8	103.3	90.5	99.7	110.4	91.5	110.2	93.6	0.643562	0.987131	-0.0411196	0.9719
F1S031	NDUFS6	NADH dehydrogenase [ubiquinone] iron-sulfur protein 6, mitochondrial OS=Sus scrofa OX=9823 GN=NDUFS6 PE=1 SV=1	50	6	11	6	123	13.3	8.51	55.34	101	94.6	89.6	117.3	103	95.9	105	93.6	0.856506	0.987131	0.0180339	1.01258
A0A287AES5	PCK2	phosphoenolpyruvate carboxykinase (GTP) OS=Sus scrofa OX=9823 GN=PCK2 PE=1 SV=1	26	15	19	15	673	74.2	8.31	60.08	95.8	93.2	99.4	92.5	104.6	107	97.2	110.4	0.0244072	0.412198	-0.138226	0.908635
A0A5G2RAT4	GLIPR1L1	GLIPR1 like 1 OS=Sus scrofa OX=9823 GN=GLIPR1L1 PE=1 SV=1	28	7	28	7	243	27	8.18	88.82	107.8	94.5	90	120.9	96.2	87.5	110.5	92.6	0.469277	0.97258	0.0952525	1.06825
A0A5G2RBP9	RAB11B	RAB11B, member RAS onco family OS=Sus scrofa OX=9823 GN=RAB11B PE=1 SV=1	59	10	26	1	180	20	6.21	83.79	106.5	85.6	73.1	137.9	108	90.1	107.5	91.3	0.921048	0.989189	0.0223622	1.01562
I3LN27	PDZD9	PDZ domain containing 9 OS=Sus scrofa OX=9823 GN=PDZD9 PE=4 SV=4	35	10	22	10	263	29.9	9.63	72.47	105.7	103	100.6	86.8	99.3	104.1	105	95.5	0.695827	0.987131	-0.0281334	0.980688
A0A5G2R1T1	NFS1	Cysteine desulfurase, mitochondrial OS=Sus scrofa OX=9823 GN=NFS1 PE=1 SV=1	32	12	16	12	446	49.1	8.66	55.68	95.6	89.4	86.3	125	141.4	79.1	94.6	88.7	0.912941	0.989189	-0.0270479	0.981426
A0A8W4FEE3	ACTR1A	Actin related protein 1A OS=Sus scrofa OX=9823 GN=ACTR1A PE=4 SV=1	30	10	22	6	344	38.6	7.52	73.99	108.4	92.8	85.2	114.4	101	91.1	114.7	92.3	0.962536	0.993893	0.00613223	1.00426
A0A287AEH4	FAM205C	DUF4599 domain-containing protein OS=Sus scrofa OX=9823 GN=FAM205C PE=4 SV=3	24	6	22	6	198	22.6	9.42	65.47	93.2	72.7	73.5	171.9	114.8	53.3	106.6	113.9	0.844678	0.987131	0.0819052	1.05841
A0A8W4FHJ7	KRT8	Keratin 8 OS=Sus scrofa OX=9823 GN=KRT8 PE=4 SV=1	33	17	23	9	426	48	5.16	69.62	93.5	87.9	85.4	74.4	158.6	106.2	73.1	120.8	0.156999	0.786441	-0.426933	0.743841
A0A286ZK56	SLC44A2	Choline transporter-like protein OS=Sus scrofa OX=9823 GN=SLC44A2 PE=1 SV=2	17	12	21	1	708	80.4	8.56	64.08	87.9	90.6	97.6	82.2	116	107	106.4	112.3	0.00181641	0.141896	-0.301899	0.811184
F2Z5J9	RAB11B	RAB11B, member RAS onco family OS=Sus scrofa OX=9823 GN=RAB11B PE=1 SV=2	51	10	26	1	205	22.8	6.55	83.87	111.5	97.8	98.2	93.7	102	96.7	107.3	92.8	0.908297	0.989189	0.0086562	1.00602
A0A5G2QWP3	PYGB	Alpha-1,4 glucan phosphorylase OS=Sus scrofa OX=9823 GN=PYGB PE=1 SV=2	25	21	30	18	848	96.7	7.94	74.97	101.5	98.5	98.7	85.8	102.7	104.2	90.3	118.4	0.292303	0.918287	-0.112212	0.925168
A0A8W4FCT4	LOC102159063	Uncharacterized protein OS=Sus scrofa OX=9823 GN=LOC102159063 PE=4 SV=1	37	6	24	6	153	17.1	5.06	81.12	106.4	86.8	76.9	137.7	115.8	66.8	100.1	109.5	0.828899	0.987131	0.0562722	1.03978
A0A287A7V3	HEXA	Beta-hexosaminidase OS=Sus scrofa OX=9823 GN=HEXA PE=1 SV=1	28	13	23	13	545	62.6	6.33	69.79	90.3	124.1	132.4	82.5	84	125.9	84.5	76.2	0.412488	0.964131	0.212123	1.15839
A0A287BG09	THNSL1	Threonine synthase like 1 OS=Sus scrofa OX=9823 GN=THNSL1 PE=1 SV=1	21	13	18	13	763	85.1	7.64	72.17	101.5	94.4	98	102.6	109.2	94.1	108.3	91.8	0.739364	0.987131	-0.0248902	0.982895
F1RV70	FDXR	NADPH:adrenodoxin oxidoreductase, mitochondrial OS=Sus scrofa OX=9823 GN=FDXR PE=1 SV=2	34	15	23	15	463	50.8	9.28	57.91	102.8	99.8	97	114.2	101.6	83	105.1	96.5	0.304401	0.918287	0.0995855	1.07147
A0A287BJ65	LCN2	Lipocalin 2 OS=Sus scrofa OX=9823 GN=LCN2 PE=1 SV=2	38	11	25	11	279	31.1	9.51	74.2	83.9	99.5	123.6	68.4	68.8	90.2	80.2	185.3	0.689127	0.987131	-0.177336	0.884335
I3LFE8	PPA2	inorganic diphosphatase OS=Sus scrofa OX=9823 GN=PPA2 PE=1 SV=2	34	12	19	12	342	38.7	6.84	56.17	102.7	104.9	109	107.7	87.6	101.4	101	85.6	0.0343261	0.465388	0.175888	1.12966
A0A286ZK35	RMDN1	Regulator of microtubule dynamics 1 OS=Sus scrofa OX=9823 GN=RMDN1 PE=1 SV=2	32	10	18	10	338	38.5	8.18	65.7	100.3	92.8	80.5	117.9	102.4	97.2	100.5	108.4	0.621532	0.987131	-0.0613238	0.958384
F1S574	AMY2	Alpha-amylase OS=Sus scrofa OX=9823 GN=AMY2 PE=3 SV=3	33	14	29	1	511	57.1	6.77	80.14	73.1	80.6	75.1	196	82.8	116.9	80.5	94.9	0.703446	0.987131	0.179509	1.1325
Q95334	ENPEP	Glutamyl aminopeptidase OS=Sus scrofa OX=9823 GN=ENPEP PE=1 SV=1	18	16	22	16	942	108.2	5.26	56.95	80.1	89.2	96.4	80.1	79.4	118	130.4	126.5	0.0701398	0.583779	-0.393707	0.761171
A0A5G2RA17	ALDH6A1	Aldehyde dehydrogenase 6 family member A1 OS=Sus scrofa OX=9823 GN=ALDH6A1 PE=1 SV=1	25	12	15	12	516	56.4	7.64	49.61	95.5	88.4	91.9	124.8	100.8	97.2	96.5	104.8	0.970941	0.993893	0.00468935	1.00326
F1RLS7	RSPH14	Radial spoke head 14 homolog OS=Sus scrofa OX=9823 GN=RSPH14 PE=4 SV=3	40	13	25	13	340	37.2	7.3	72.17	107.1	93.6	90.2	116.2	100.8	89.7	100	102.3	0.612042	0.987131	0.0515883	1.03641
A0A8W4FHE0	C19orf71	Chromosome 19 open reading frame 71 OS=Sus scrofa OX=9823 GN=C19orf71 PE=4 SV=1	79	15	30	15	209	24.9	9.33	95.19	110	91.3	85.8	112.7	107.7	81.3	108	103.1	0.993777	0.997122	-0.00108216	0.99925
F1RT17	AGA	N(4)-(Beta-N-acetylglucosaminyl)-L-asparaginase OS=Sus scrofa OX=9823 GN=AGA PE=1 SV=2	30	9	21	9	343	36.6	6.54	63.91	90.3	104.2	107.7	84.1	90.1	118.9	97.3	107.4	0.446092	0.970779	-0.0988633	0.933768
A0A287BMD8	IZUMO1	Izumo sperm-egg fusion 1 OS=Sus scrofa OX=9823 GN=IZUMO1 PE=3 SV=2	34	10	20	10	322	36	6.77	61.98	102.1	92.7	88.4	118.4	103.1	87.2	102.5	105.5	0.919722	0.989189	0.0119038	1.00829
A0A480TAV6	FAM3C	Protein FAM3C OS=Sus scrofa OX=9823 GN=FAM3C PE=1 SV=1	40	8	24	8	227	24.8	8.5	75.31	97.8	149.4	154.5	41.1	63.9	170.6	59.5	63.2	0.592927	0.987131	0.309923	1.23964
F1SIC8	TBC1D21	TBC1 domain family member 21 OS=Sus scrofa OX=9823 GN=TBC1D21 PE=4 SV=1	33	13	26	13	336	39.1	5.67	73.05	107.6	87	81.1	138.5	99.6	73.8	109.4	103.2	0.657965	0.987131	0.101727	1.07306
I3LF55	SLC26A3	Chloride anion exchanger OS=Sus scrofa OX=9823 GN=SLC26A3 PE=3 SV=3	14	15	23	15	759	83.7	8.73	70.45	92.9	79.3	90	59.3	142.6	117.3	115.9	102.5	0.0133737	0.335477	-0.573097	0.672172
A0A287BQB3	EPPIN	Epididymal peptidase inhibitor OS=Sus scrofa OX=9823 GN=EPPIN PE=4 SV=2	60	10	40	10	134	15.4	8.59	108.28	90.9	81.8	88.7	95.3	90.9	95.2	118.4	138.8	0.107798	0.707367	-0.313572	0.804647
A0A480TJY7	DNAL1	Dynein axonemal light chain 1 OS=Sus scrofa OX=9823 GN=DNAL1 PE=4 SV=1	55	10	21	10	190	21.6	5.76	61.85	107.5	93.1	95.3	114.6	101.6	88.9	100.1	98.9	0.404221	0.964131	0.0757589	1.05392
F1RPV8	NME7	Nucleoside diphosphate kinase 7 OS=Sus scrofa OX=9823 GN=NME7 PE=3 SV=4	31	10	26	10	377	42.5	6.25	81.67	111.2	89.9	84.7	120.7	105.3	79.6	103.7	105	0.771531	0.987131	0.0465251	1.03277
A0A286ZJU5	LOC100738684	Malignant T-cell-amplified sequence OS=Sus scrofa OX=9823 GN=LOC100738684 PE=1 SV=1	56	9	14	9	181	20.5	8.98	46.5	100.6	83.9	82.5	144.9	102	75.5	98.5	112.1	0.730629	0.987131	0.0858657	1.06132
A0A286ZT91	ABHD16B	Abhydrolase domain containing 16B OS=Sus scrofa OX=9823 GN=ABHD16B PE=4 SV=1	28	12	19	12	470	52.3	8.56	57.2	109.2	107.7	99	104.8	102.4	89.2	100.2	87.5	0.0569189	0.551415	0.149452	1.10915
F1RZZ1	TBCD	Tubulin-specific chaperone D OS=Sus scrofa OX=9823 GN=TBCD PE=1 SV=4	17	17	19	17	1193	132	6.68	53.78	105.4	99.7	87.1	104.7	110.1	89.8	106.9	96.2	0.81771	0.987131	-0.0220043	0.984864
A0A5S6H6L9	LHB	Lutropin subunit beta OS=Sus scrofa OX=9823 GN=LHB PE=4 SV=1	33	11	20	11	339	37.5	9.44	66.78	105.8	97.6	97.6	101.1	106.4	81.6	106.3	103.6	0.873114	0.987131	0.0151484	1.01056
A0A5G2QWS2	LOC100516119	Cystatin domain-containing protein OS=Sus scrofa OX=9823 GN=LOC100516119 PE=4 SV=1	30	6	17	6	186	20.8	9.17	58.61	101.1	93.1	85.1	118.3	104.8	96.3	106.6	94.7	0.881245	0.987131	-0.0173125	0.988072
F1SF27	SPATA48	Spermatosis associated 48 OS=Sus scrofa OX=9823 GN=SPATA48 PE=4 SV=3	38	15	24	15	440	49.2	7.69	70.71	103.4	104.7	92.4	97.4	99.6	92.1	107.4	103	0.815391	0.987131	-0.0151484	0.989555
A0A287BA79	SPAG8	Sperm associated antigen 8 OS=Sus scrofa OX=9823 GN=SPAG8 PE=1 SV=3	31	13	18	13	476	50.7	6.57	61.94	110.4	98.4	103.9	91.9	103.5	93.2	100.5	98.1	0.623927	0.987131	0.0335484	1.02353
A0A8W4FAS4	FGA	Fibrinogen alpha chain OS=Sus scrofa OX=9823 GN=FGA PE=4 SV=1	13	11	15	11	903	99	6.46	51.79	421.2	103.4	51.3	25.1	57.2	61.2	37.5	43.1	0.316298	0.924076	1.5946	3.0201
A0A287AZM6	SLC44A2	Choline transporter-like protein OS=Sus scrofa OX=9823 GN=SLC44A2 PE=3 SV=2	17	12	21	1	710	80.7	8.65	61.54	86.6	89.6	90.4	74.3	122.1	108.3	112.6	116.1	0.000785344	0.117099	-0.42946	0.74254
F1S2W6	HINT3	Histidine triad nucleotide binding protein 3 OS=Sus scrofa OX=9823 GN=HINT3 PE=1 SV=2	54	8	12	8	182	20.5	6.51	49.45	98.6	103.3	104.2	104.7	105.6	81.5	115.5	86.6	0.529862	0.986663	0.0779245	1.0555
F1RGH8	GSK3A	[tau protein] kinase OS=Sus scrofa OX=9823 GN=GSK3A PE=1 SV=4	22	11	19	6	566	60	8.41	69.71	106.5	90.5	82.8	123.6	103.5	83.8	103.9	105.4	0.875553	0.987131	0.0245264	1.01715
I3LDE6	ROPN1L	Rhophilin associated tail protein 1 like OS=Sus scrofa OX=9823 GN=ROPN1L PE=4 SV=1	50	10	23	10	218	24.6	7.3	60.1	106.2	92.1	91	120	103.5	89.8	97.8	99.6	0.553719	0.987131	0.0670974	1.04761
A0A8W4FFW4	MYO1C	Myosin IC OS=Sus scrofa OX=9823 GN=MYO1C PE=4 SV=1	17	18	21	18	1048	119.8	9.35	58.17	89.9	93.6	99.1	79.7	119	113.6	105	100.1	0.0185822	0.376346	-0.272758	0.827736
A0A287B5A2	ATP1B3	Sodium/potassium-transporting ATPase subunit beta OS=Sus scrofa OX=9823 GN=ATP1B3 PE=1 SV=1	38	12	28	12	279	31.7	7.65	70.99	106.5	93	96.8	117.6	92.6	87.3	112.2	94.1	0.404217	0.964131	0.0999341	1.07172
A0A5G2QN18	SUGT1	SGT1 homolog, MIS12 kinetochore complex assembly cochaperone OS=Sus scrofa OX=9823 GN=SUGT1 PE=1 SV=1	35	11	17	11	333	37.9	5.83	49.28	100	102.9	86.9	104.7	102.7	99.8	108.7	94.3	0.603642	0.987131	-0.0396766	0.972873
A0A287A2J3	CARS2	cysteine--tRNA ligase OS=Sus scrofa OX=9823 GN=CARS2 PE=1 SV=1	26	10	15	10	557	61.1	8.43	50.53	100.7	104.2	97.8	99	103.4	102.9	96.1	96.1	0.7568	0.987131	0.0115387	1.00803
A0A5G2QNB5	AK2	Adenylate kinase 2, mitochondrial OS=Sus scrofa OX=9823 GN=AK2 PE=1 SV=1	45	10	22	10	267	29.4	7.43	65.58	104.8	99.2	88.4	112.4	101.1	92.6	98	103.5	0.681765	0.987131	0.0346263	1.02429
F1SFI7	AHSG	Alpha-2-HS-glycoprotein OS=Sus scrofa OX=9823 GN=AHSG PE=1 SV=3	28	7	13	7	365	38.8	5.85	54.7	145.5	96.9	75.2	57.9	112.3	108.1	99.2	104.9	0.546366	0.987131	-0.176952	0.88457
P62802		Histone H4 OS=Sus scrofa OX=9823 PE=1 SV=2	51	6	20	6	103	11.4	11.36	76.23	81.3	62.1	138.3	41.9	96	128.2	44.7	207.4	0.375793	0.95224	-0.557659	0.679404
A0A8W4FNC1	PRPS1	Uncharacterized protein OS=Sus scrofa OX=9823 GN=PRPS1 PE=4 SV=1	43	11	14	8	286	31.5	6.86	45.43	107.4	90.4	93.8	110.5	102	92	104.8	99.2	0.86239	0.987131	0.0147859	1.0103
F1SSI1	PPM1A	protein-serine/threonine phosphatase OS=Sus scrofa OX=9823 GN=PPM1A PE=1 SV=4	28	14	18	12	490	55	8.24	56.74	107.5	100.4	94.4	101.9	97.5	89.6	107.2	101.6	0.666345	0.987131	0.0299333	1.02096
F1RFS5	TEPP	Testis, prostate and placenta expressed OS=Sus scrofa OX=9823 GN=TEPP PE=4 SV=2	49	10	26	10	216	24.8	9.2	76.72	111.7	86	88.1	109.5	110.9	78.9	107.6	107.2	0.825825	0.987131	-0.0335484	0.977014
A0A287AVT7	CRAT	Carnitine O-acetyltransferase OS=Sus scrofa OX=9823 GN=CRAT PE=1 SV=1	23	12	18	12	644	72.6	8.46	46.7	105.5	90.4	96.3	110.6	103.5	90.4	101	102.2	0.801993	0.987131	0.0205613	1.01435
F1RS44	NGLY1	Peptide-N(4)-(N-acetyl-beta-glucosaminyl)asparagine amidase OS=Sus scrofa OX=9823 GN=NGLY1 PE=1 SV=4	22	16	20	16	688	78.2	6.54	57.96	105.5	103	95.7	104	104.8	88.5	100.9	97.6	0.356205	0.937216	0.0591588	1.04186
F1SB85	CCDC146	Coiled-coil domain containing 146 OS=Sus scrofa OX=9823 GN=CCDC146 PE=4 SV=4	16	17	21	17	954	112.8	7.71	62.38	105	94.6	91.5	112.8	103.5	88.6	103.5	100.5	0.757652	0.987131	0.0281334	1.01969
K4IWU4	PFN3	Profilin OS=Sus scrofa OX=9823 GN=PFN3 PE=2 SV=1	47	7	32	7	137	14.7	8.98	93.04	109.6	95.7	89.2	113.6	100.8	81.7	102.8	106.7	0.632832	0.987131	0.0580691	1.04107
A0A287BCM2	CUTA	CutA divalent cation tolerance homolog OS=Sus scrofa OX=9823 GN=CUTA PE=1 SV=1	23	4	44	4	185	19.9	5.06	98.63	84	87.8	92.1	80	93.1	126.5	120.3	116.2	0.0110152	0.314927	-0.407361	0.754001
A0A287BEN1	SPINK2	Serine protease inhibitor Kazal-type 2 isoform 1 OS=Sus scrofa OX=9823 GN=SPINK2 PE=1 SV=1	46	4	41	4	85	9.5	5.31	144.89	106.6	86.5	82.7	114	102.5	93.3	115.7	98.6	0.59274	0.987131	-0.0732417	0.9505
I3LE93	PRSS37	Putative inactive serine protease 37 OS=Sus scrofa OX=9823 GN=PRSS37 PE=4 SV=1	50	11	18	11	235	26.4	9.29	63.72	87.2	117.6	84.4	110.2	101.5	110.4	100.7	88	0.97575	0.994948	-0.00432809	0.997004
A0A287BHC0	CCDC27	Coiled-coil domain-containing protein 27 OS=Sus scrofa OX=9823 GN=CCDC27 PE=4 SV=3	29	15	17	15	569	64.7	8.53	49.83	103.4	95.3	99.4	104.4	104.3	92	104	97.3	0.745735	0.987131	0.017671	1.01232
A0A480V1M7	AP2B1	AP complex subunit beta OS=Sus scrofa OX=9823 GN=AP2B1 PE=1 SV=1	19	17	20	6	951	105.6	5.31	50.99	96	108.7	111.2	91.7	99.2	104.2	84.2	104.7	0.591497	0.987131	0.0551967	1.039
Q1HDU1	ANG1	Angiogenin OS=Sus scrofa OX=9823 GN=ANG1 PE=2 SV=1	46	8	25	8	147	16.5	9.2	85.81	85.6	96.1	112.3	69.7	113.3	103.4	118.9	100.7	0.116843	0.729745	-0.262572	0.833601
K7GNY9	VBP1	VHL binding protein 1 OS=Sus scrofa OX=9823 GN=VBP1 PE=1 SV=2	42	14	23	13	234	26.5	8.66	65.45	102.7	97.8	86.1	97.4	100.4	96.9	114.7	103.9	0.176853	0.825631	-0.11513	0.923299
F2Z4Z1	YWHAG	14_3_3 domain-containing protein OS=Sus scrofa OX=9823 GN=YWHAG PE=1 SV=1	40	11	30	4	247	28.3	4.89	86.79	112.9	90.9	85.9	94.6	111.8	92.1	106.5	105.1	0.32145	0.924076	-0.112616	0.92491
A0A5G2RFR7	CUL2	Cullin 2 OS=Sus scrofa OX=9823 GN=CUL2 PE=1 SV=1	21	16	19	16	744	86.8	6.83	51.16	100.6	103.4	87.8	103.3	100.4	104.6	107.2	92.6	0.638092	0.987131	-0.0349914	0.976038
F1S9N9	CTH	Cystathionine gamma-lyase OS=Sus scrofa OX=9823 GN=CTH PE=3 SV=4	36	13	20	13	428	46.9	7.01	60.82	95.3	108.3	112	82.6	101.3	115	94.6	91	0.91717	0.989189	-0.0133434	0.990794
A0A287AQY0	PRCP	Prolylcarboxypeptidase OS=Sus scrofa OX=9823 GN=PRCP PE=1 SV=1	23	12	32	12	493	56	8.06	98.39	101.8	104.4	91.3	111.5	94.5	99.2	100.7	96.6	0.346523	0.929633	0.0649322	1.04604
P01846		Ig lambda chain C region OS=Sus scrofa OX=9823 PE=1 SV=1	66	4	12	3	105	11	7.08	53.56	136.4	89	88.7	54.7	169.6	108.5	82.3	70.9	0.59327	0.987131	-0.225853	0.855089
F1RQ71	CXHXorf66	Chromosome X CXorf66 homolog OS=Sus scrofa OX=9823 GN=CXHXorf66 PE=4 SV=2	27	12	22	12	356	39.6	9.42	69.53	89.2	72.7	84	153.4	119.5	68.8	102.9	109.5	0.987396	0.996621	-0.00504944	0.996506
P12675	CAST	Calpastatin OS=Sus scrofa OX=9823 GN=CAST PE=1 SV=1	21	13	19	13	713	77.1	5.33	39.54	104.1	98.2	92.7	108.8	102.2	97.8	102.4	93.8	0.656024	0.987131	0.027412	1.01918
F1S4Q8	QPCT	glutaminyl-peptide cyclotransferase OS=Sus scrofa OX=9823 GN=QPCT PE=1 SV=3	37	10	21	10	361	41.1	6.8	58.11	74.9	108.1	125.9	59.2	79	155.9	81.3	115.8	0.523759	0.986663	-0.230934	0.852083
A0A5G2QNT7	NAPA	NSF attachment protein alpha OS=Sus scrofa OX=9823 GN=NAPA PE=1 SV=1	39	9	14	9	299	33.2	5.57	52.42	101.8	89.9	91.3	105.4	110.2	96	98.3	107	0.302951	0.918287	-0.0833492	0.943864
A0A8W4FH92	CAPZA1	Capping actin protein of muscle Z-line subunit alpha 1 OS=Sus scrofa OX=9823 GN=CAPZA1 PE=4 SV=1	41	8	15	1	286	33	6.46	50.94	100.8	115.9	129.3	78.6	90.4	114.8	86.8	83.5	0.381311	0.95328	0.177291	1.13076
A0A5G2RBI3	ANXA6	Annexin OS=Sus scrofa OX=9823 GN=ANXA6 PE=1 SV=2	22	13	16	12	675	76.1	6.2	45.91	77.8	83.8	89.5	66.2	129.8	110.6	104.2	138.2	0.00457224	0.216751	-0.605578	0.657208
F1SA74	MTHFD1	C-1-tetrahydrofolate synthase, cytoplasmic OS=Sus scrofa OX=9823 GN=MTHFD1 PE=1 SV=3	16	14	19	14	935	101	7.2	45.82	95.9	95.2	103.5	79.7	110.9	97.7	91.5	125.7	0.206016	0.85506	-0.185981	0.879051
Q2PKF4	GNAQ	Guanine nucleotide-binding protein G(q) subunit alpha OS=Sus scrofa OX=9823 GN=GNAQ PE=2 SV=3	33	11	17	6	359	42.1	5.68	55.19	93.6	83.3	86.1	82.6	116.6	109.1	115.1	113.6	9.9614e-05	0.0817084	-0.39486	0.760563
A0A8W4FP26	CLSTN1	Calsyntenin 1 OS=Sus scrofa OX=9823 GN=CLSTN1 PE=4 SV=1	16	17	21	17	945	105.8	4.97	59.6	83.1	150.4	191.3	47.1	74.1	126.9	59.5	67.5	0.354938	0.935383	0.524785	1.43872
A0A8W4F7N8	NDUFA7	NADH:ubiquinone oxidoreductase subunit A7 OS=Sus scrofa OX=9823 GN=NDUFA7 PE=4 SV=1	62	10	20	10	113	12.6	10.11	72.93	98.5	92.1	90.6	110.7	104	96.3	111.6	96.2	0.515968	0.985812	-0.0584371	0.960304
A0A8W4FDW8	SPAG8	Sperm associated antigen 8 OS=Sus scrofa OX=9823 GN=SPAG8 PE=4 SV=1	24	5	15	5	309	33.2	10.11	54.08	95.4	100.6	93.9	117.7	106.5	90.6	101.5	93.8	0.582788	0.987131	0.054829	1.03874
A0A287AG48	KRT7	Keratin 7 OS=Sus scrofa OX=9823 GN=KRT7 PE=3 SV=1	23	15	17	8	468	51.8	5.95	56.34	86.1	81	93.1	59.7	165.3	112.6	64.8	137.5	0.125363	0.739637	-0.586014	0.666181
I3LDM6	KRT3	Keratin 3 OS=Sus scrofa OX=9823 GN=KRT3 PE=1 SV=2	15	14	24	3	640	64.8	7.94	71.64	89	112.3	103.2	107.7	101.6	93.6	73.3	119.3	0.592237	0.987131	0.0880317	1.06292
A0A5G2QFX7	EPS15	Epidermal growth factor receptor pathway substrate 15 OS=Sus scrofa OX=9823 GN=EPS15 PE=1 SV=1	13	12	13	12	979	107.2	4.59	47.98	102.9	105	101.9	114.4	94	92.5	99	90.4	0.0119497	0.324025	0.174396	1.12849
A0A287A4Z2	SOD2	Superoxide dismutase OS=Sus scrofa OX=9823 GN=SOD2 PE=1 SV=2	30	8	17	8	243	27.1	8.31	61.51	102.1	90.3	94.4	108.3	102.2	86.4	106.3	110.1	0.719355	0.987131	-0.0357041	0.975556
A0A286ZND5	PRDX1	Peroxiredoxin-1 OS=Sus scrofa OX=9823 GN=PRDX1 PE=1 SV=1	47	9	17	7	224	25	8.81	59.53	82.1	90.3	95.3	69.3	110	124	93.9	135	0.0245391	0.412198	-0.457952	0.728019
F2Z5C1	ANXA5	Annexin OS=Sus scrofa OX=9823 GN=ANXA5 PE=1 SV=4	31	11	16	3	321	36.1	5.05	49.42	90.5	93.3	95.9	102.4	107.9	99.5	110.3	100.2	0.0529894	0.548281	-0.129208	0.914334
F1SIG3	CPVL	Carboxypeptidase vitellogenic like OS=Sus scrofa OX=9823 GN=CPVL PE=3 SV=3	31	15	26	15	473	54	7.18	83.82	104.2	98.2	85.5	112.9	104.9	95	98.7	100.6	0.949946	0.991806	0.00577079	1.00401
A0A8W4FIP3	MCCC2	Methylcrotonyl-CoA carboxylase subunit 2 OS=Sus scrofa OX=9823 GN=MCCC2 PE=4 SV=1	29	12	17	12	513	55.9	7.37	58.34	101.7	88.1	98.1	89	97.6	127	103.6	94.9	0.20095	0.849275	-0.166817	0.890806
A0A5G2RLP2	LGALS3BP	Galectin-3-binding protein OS=Sus scrofa OX=9823 GN=LGALS3BP PE=4 SV=1	26	9	16	9	551	60.9	5.11	58.61	99.1	102.5	104.6	65.5	90.3	128.9	106.2	102.8	0.292045	0.918287	-0.204146	0.868052
A0A8W4F8H1	OXCT1	Succinyl-CoA:3-ketoacid coenzyme A transferase 1, mitochondrial OS=Sus scrofa OX=9823 GN=OXCT1 PE=4 SV=1	30	13	19	13	483	52.4	7.96	51.96	100.5	96.7	91.7	114.3	100.2	90.6	109.9	96.1	0.808924	0.987131	0.0230836	1.01613
F1RWL7	NDUFB8	NADH dehydrogenase [ubiquinone] 1 beta subcomplex subunit 8, mitochondrial OS=Sus scrofa OX=9823 GN=NDUFB8 PE=1 SV=1	39	6	21	6	186	21.7	6.13	61.11	100.5	97.3	95.2	111	104.4	89.9	109.1	92.6	0.741635	0.987131	0.0288549	1.0202
F1SMS8	LMAN1	Lectin, mannose binding 1 OS=Sus scrofa OX=9823 GN=LMAN1 PE=1 SV=2	22	11	16	11	518	58.3	6.54	53.15	84.2	133.7	180.7	37.5	71.1	148.7	52	92.2	0.646346	0.987131	0.260721	1.19808
F1SUP2	SPCS2	Signal peptidase complex subunit 2 OS=Sus scrofa OX=9823 GN=SPCS2 PE=1 SV=5	38	11	16	11	288	31.4	9.23	55.17	103.1	89.1	93.8	104.6	108.3	90.2	89.6	121.2	0.602143	0.987131	-0.0674667	0.954312
F1SQR8	LTA4H	Leukotriene A(4) hydrolase OS=Sus scrofa OX=9823 GN=LTA4H PE=1 SV=4	28	16	21	16	606	68.6	6.2	54.5	97.6	105.3	95.9	104.4	102.8	108.9	94.2	90.9	0.746651	0.987131	0.0230836	1.01613
A0A286ZIU5	LOC100153899	SERPIN domain-containing protein OS=Sus scrofa OX=9823 GN=LOC100153899 PE=1 SV=2	17	7	15	3	462	50.8	6.99	54.75	98	137.1	105.3	52.5	89.1	158	76.4	83.5	0.895562	0.989189	-0.0508666	0.965356
A0A287AHC2	GNPDA1	Glucosamine-6-phosphate isomerase OS=Sus scrofa OX=9823 GN=GNPDA1 PE=1 SV=1	43	10	19	8	309	35	6.9	62.25	100.7	98.2	87.2	105.3	107.5	93.9	106.4	100.9	0.415444	0.964131	-0.0623985	0.957671
A0A480RUZ5	CAMK4	Calcium/calmodulin dependent protein kinase IV OS=Sus scrofa OX=9823 GN=CAMK4 PE=1 SV=1	26	14	23	14	473	52.1	5.02	62.42	102.5	94.9	95.7	110.8	107	92.6	101	95.5	0.702816	0.987131	0.0281334	1.01969
A0A286ZRS0	GSS	Glutathione synthetase OS=Sus scrofa OX=9823 GN=GSS PE=1 SV=1	31	14	21	14	474	52.3	5.9	56.42	102.9	97.5	90.7	104.5	104.5	93.1	108.4	98.2	0.656644	0.987131	-0.0310269	0.978723
A0A286ZYZ5	LOC106504547	SERPIN domain-containing protein OS=Sus scrofa OX=9823 GN=LOC106504547 PE=1 SV=2	22	10	16	5	445	49	7.59	51.36	148.2	94.4	75.2	62.6	122	108	101.2	88.3	0.644512	0.987131	-0.141154	0.906794
F1CNZ4	STEAP4	Metalloreductase STEAP4 OS=Sus scrofa OX=9823 GN=STEAP4 PE=1 SV=1	33	12	18	12	470	53.3	9.31	57.88	90.3	89.2	97.8	66.5	126.6	122.8	111.2	95.5	0.0277873	0.413625	-0.407781	0.753782
A0A287A2X6	SLC2A5	Solute carrier family 2, facilitated glucose transporter member 5 OS=Sus scrofa OX=9823 GN=SLC2A5 PE=1 SV=2	16	9	23	9	499	54.7	6.87	66.34	93.6	88.4	95.7	128.1	100.5	104.5	96.1	93	0.765226	0.987131	0.0422071	1.02969
A0A286ZUK6	GFUS	GDP-L-fucose synthase OS=Sus scrofa OX=9823 GN=GFUS PE=1 SV=2	24	10	12	10	471	52.2	9.35	46.64	103.5	101.3	99.3	105.6	96	94.6	107.9	91.7	0.248593	0.887875	0.0703541	1.04997
A0A5G2R175	TIMP2	Metalloproteinase inhibitor 2 OS=Sus scrofa OX=9823 GN=TIMP2 PE=1 SV=2	28	11	20	11	216	24.4	7.52	65.32	91.9	175.3	167.9	33.1	56.8	173.7	51.1	50.1	0.480167	0.973719	0.497246	1.41152
F1ST51	CCDC180	Coiled-coil domain containing 180 OS=Sus scrofa OX=9823 GN=CCDC180 PE=4 SV=5	9	13	14	13	1671	194.5	5.69	45.63	102	93.3	95.6	111.6	101.6	97.1	96.3	102.6	0.789564	0.987131	0.017671	1.01232
F1SRS1		Peptidase S1 domain-containing protein OS=Sus scrofa OX=9823 PE=1 SV=1	27	6	18	6	244	27.6	5.41	65.49	64	84.5	64.1	231.1	96.4	71.5	106.3	82.1	0.613842	0.987131	0.316492	1.2453
F1SFG8	ATP13A4	ATPase 13A4 OS=Sus scrofa OX=9823 GN=ATP13A4 PE=4 SV=5	13	13	16	13	1196	133.8	7.3	52.08	94.8	86	98.9	73.7	126.8	101.3	105.4	113	0.0258485	0.412198	-0.337358	0.791489
A0A8W4FG88	RAB8A	RAB8A, member RAS onco family OS=Sus scrofa OX=9823 GN=RAB8A PE=4 SV=1	35	10	16	7	234	25.5	8.65	54.98	103.8	105.2	98.4	89.6	101.6	99.9	101.4	100.1	0.688328	0.987131	-0.0216408	0.985112
A0A5G2R8T8	CEP70	Centrosomal protein of 70 kDa OS=Sus scrofa OX=9823 GN=CEP70 PE=4 SV=2	26	17	27	1	592	68.9	5.36	65.07	114.3	83.3	75.7	138.1	100.4	73.8	104	110.4	0.741703	0.987131	0.0822559	1.05867
A0A288CG47	PSMD4	26S proteasome non-ATPase regulatory subunit 4 OS=Sus scrofa OX=9823 GN=PSMD4 PE=1 SV=1	29	10	18	3	380	41.1	4.81	62.46	104.1	98.6	103.2	101.3	101.2	96.9	102.1	92.6	0.199934	0.849275	0.0519426	1.03666
A0A286ZQK6	ZG16B	Jacalin-type lectin domain-containing protein OS=Sus scrofa OX=9823 GN=ZG16B PE=4 SV=2	57	8	52	7	169	19	5.48	144.63	34.2	34.3	224.5	36.4	229.7	77.6	76.3	86.9	0.580406	0.987131	-0.514354	0.700106
A0A8W4FJR1	ADAM29	ADAM metallopeptidase domain 29 OS=Sus scrofa OX=9823 GN=ADAM29 PE=4 SV=1	16	12	24	12	747	84.9	7.5	73.7	113.2	96.7	97.9	106.3	94.1	85.9	102.8	103	0.255146	0.892297	0.102126	1.07335
F1SRW7	CFAP65	Cilia and flagella associated protein 65 OS=Sus scrofa OX=9823 GN=CFAP65 PE=4 SV=4	8	14	16	1	1837	208.8	6.58	49.35	106.3	86.1	80.1	125	109.6	89.1	103.7	100.2	0.912206	0.989189	-0.0183923	0.987332
A0A8W4FHD2	CALU	Calumenin OS=Sus scrofa OX=9823 GN=CALU PE=4 SV=1	36	13	24	13	315	37.1	4.67	67.78	91.9	100.7	119.9	71.4	99.3	124.1	97.9	94.7	0.532743	0.986663	-0.115853	0.922837
A0A287AEL2	LOC110255312	IF rod domain-containing protein OS=Sus scrofa OX=9823 GN=LOC110255312 PE=1 SV=1	20	13	29	6	514	56	5.34	90.7	84.6	101	86.2	98.2	129.8	93.9	64	142.3	0.442315	0.969535	-0.216811	0.860465
I3LLY2	GDE1	Glycerophosphodiester phosphodiesterase 1 OS=Sus scrofa OX=9823 GN=GDE1 PE=3 SV=1	30	13	20	13	331	37.6	6.79	51.97	104.5	98.7	96.2	105.7	107	80.7	100.4	106.8	0.712825	0.987131	0.0367907	1.02583
D0G0B3	ACAA2	3-ketoacyl-CoA thiolase, mitochondrial OS=Sus scrofa OX=9823 GN=ACAA2 PE=1 SV=1	30	9	12	9	397	41.9	8.4	41.54	97.4	90.6	89.7	122.9	104	98.6	107.3	89.6	0.975764	0.994948	0.00396692	1.00275
P10775	RNH1	Ribonuclease inhibitor OS=Sus scrofa OX=9823 GN=RNH1 PE=1 SV=1	29	10	13	10	456	49	4.86	38.73	89.1	85.1	89.4	97.3	113.2	105	112.5	108.5	0.000852062	0.117099	-0.283279	0.821721
A0A5G2QDR8	GSR	glutathione-disulfide reductase OS=Sus scrofa OX=9823 GN=GSR PE=1 SV=1	27	11	14	11	490	52.9	8.6	42.08	100.4	90.5	91.4	107.9	103.9	99.7	105.1	101	0.299849	0.918287	-0.0703541	0.952404
A0A0D5BWD2	C1QBP	Complement component 1 Q subcomponent-binding protein, mitochondrial OS=Sus scrofa OX=9823 GN=C1QBP PE=2 SV=1	27	5	13	5	281	31	4.77	37.13	101.6	96.1	92.1	120.6	100.9	92.1	101.4	95.2	0.46716	0.972536	0.0750371	1.05339
A0A287A2M6	MYCBPAP	MYCBP associated protein OS=Sus scrofa OX=9823 GN=MYCBPAP PE=4 SV=2	17	15	19	15	954	109	8.13	49.74	98.6	107.1	98.8	102.1	101.7	101.7	96	93.9	0.282243	0.914156	0.04798	1.03382
A0A286ZU25	WDR77	WD repeat domain 77 OS=Sus scrofa OX=9823 GN=WDR77 PE=1 SV=1	34	9	15	9	341	37	6.38	55.14	106.2	101.5	101.7	94.9	97.6	97.5	101.5	99.1	0.424024	0.966983	0.0310191	1.02173
F1S268	CREG1	Cellular repressor of E1A stimulateds 1 OS=Sus scrofa OX=9823 GN=CREG1 PE=1 SV=1	44	7	19	7	222	24.2	7.91	69.62	81.3	94.1	107.8	80.4	90.6	123.9	121.9	99.8	0.133022	0.761684	-0.262638	0.833563
A0A287B350	LPP	LIM domain containing preferred translocation partner in lipoma OS=Sus scrofa OX=9823 GN=LPP PE=1 SV=1	18	8	14	8	576	61.6	7.34	49.2	104.1	80.3	78	139.4	109.7	72.3	109.1	107	0.958161	0.992522	0.0133467	1.00929
A0A287BIE7	CFAP65	Cilia and flagella associated protein 65 OS=Sus scrofa OX=9823 GN=CFAP65 PE=4 SV=3	7	14	16	1	1856	209.4	6.62	49.89	100.7	96.1	91.6	108.7	106.4	94	99.2	103.2	0.763498	0.987131	-0.0205613	0.985849
A0A8W4FL54		Uncharacterized protein OS=Sus scrofa OX=9823 PE=4 SV=1	22	7	16	7	277	31.2	8.19	54.42	106.8	94.3	85.1	116.7	105.2	87.6	105.6	98.8	0.866294	0.987131	0.0205562	1.01435
I3LTX2	CEP70	Centrosomal protein of 70 kDa OS=Sus scrofa OX=9823 GN=CEP70 PE=4 SV=2	26	17	26	1	617	72	5.78	63.67	90.2	83.2	97.4	68.7	124.5	131.3	93.7	111	0.0261368	0.412198	-0.43979	0.737242
F1SJB5	ANXA1	Annexin OS=Sus scrofa OX=9823 GN=ANXA1 PE=1 SV=3	30	10	16	10	346	38.7	6.81	48.73	82	86.2	87.7	57.2	153.8	102.1	100.2	130.7	0.0249974	0.412198	-0.636706	0.64318
F1RFS9	CCDC113	Coiled-coil domain containing 113 OS=Sus scrofa OX=9823 GN=CCDC113 PE=4 SV=4	30	10	16	10	377	44.2	8.7	58.06	102.4	95.6	97.1	103.2	100.5	95	102.4	103.8	0.763945	0.987131	-0.012263	0.991536
A0A5G2R0S9	MECR	Mitochondrial trans-2-enoyl-CoA reductase OS=Sus scrofa OX=9823 GN=MECR PE=1 SV=1	31	9	12	9	375	40.7	9.04	37.58	105.1	97.1	88.6	94.8	115.8	95.8	102	100.9	0.234727	0.88419	-0.104267	0.930277
A0A480J3V8	KRT19	Keratin 19 OS=Sus scrofa OX=9823 GN=KRT19 PE=3 SV=1	32	14	19	8	404	44.2	5.14	59.57	93	93.2	92.5	71.8	148.7	106.2	69.3	125.3	0.209119	0.858674	-0.358907	0.779755
A0A287B238	NIF3L1	NIF3-like protein 1 OS=Sus scrofa OX=9823 GN=NIF3L1 PE=1 SV=2	31	9	15	9	377	41.8	6.58	54.54	95.3	117	120.6	85.9	90.7	111.9	96.4	82.1	0.403141	0.964131	0.136092	1.09892
F1SB62	ACAT2	Acetyl-CoA acetyltransferase 2 OS=Sus scrofa OX=9823 GN=ACAT2 PE=1 SV=2	33	10	15	10	385	40.2	7.66	41.3	107.2	92.9	96.8	104.6	104	92	105	97.4	0.869246	0.987131	0.0111823	1.00778
A0A8W4FES6	GALNT8	Polypeptide N-acetylgalactosaminyltransferase 8 OS=Sus scrofa OX=9823 GN=GALNT8 PE=4 SV=1	19	13	23	12	636	72.4	8.21	70.03	91.9	86.2	94.9	94.2	67.3	107.7	141.9	115.9	0.333192	0.929102	-0.237134	0.848429
A0A8W4FMM8	MYO1D	Myosin ID OS=Sus scrofa OX=9823 GN=MYO1D PE=4 SV=1	16	14	17	14	936	107.5	9.33	48.6	97.2	79.7	94.7	69.4	135.4	106	112.2	105.4	0.0220596	0.404344	-0.428722	0.742919
A0A5G2R907	GLB1L3	Beta-galactosidase OS=Sus scrofa OX=9823 GN=GLB1L3 PE=3 SV=2	22	13	21	12	654	74.8	7.44	65.37	95.8	89.2	98.2	71.4	109	94.7	114.6	127.2	0.0459876	0.509748	-0.329233	0.79596
A0A5G2R0D3	AKAP14	A-kinase anchor protein 14 OS=Sus scrofa OX=9823 GN=AKAP14 PE=1 SV=1	32	7	15	7	202	23.6	7.24	56.09	102.2	98.1	88.8	127.1	105.2	84.6	103.8	90.2	0.432305	0.968733	0.116922	1.08442
A0A287BHE0	RSPH1	Radial spoke head component 1 OS=Sus scrofa OX=9823 GN=RSPH1 PE=4 SV=1	35	11	26	11	308	34.5	4.78	79.93	106.6	97.9	93	111.9	100.7	90.6	99.1	100.2	0.371375	0.950247	0.0678192	1.04813
A0A5G2QSC0	CYB5B	Cytochrome b5 type B OS=Sus scrofa OX=9823 GN=CYB5B PE=1 SV=1	57	7	17	7	148	16.6	4.94	70.32	99.7	101.7	101.6	102.1	100.8	96	96.3	101.8	0.160916	0.799948	0.0367907	1.02583
A1XQU1	PSMB7	Proteasome subunit beta type-7 OS=Sus scrofa OX=9823 GN=PSMB7 PE=2 SV=2	28	8	15	8	277	30	7.3	46.34	107.8	94.2	86.2	109.3	102.1	90.8	112.5	97.3	0.862501	0.987131	-0.0187506	0.987087
P00348	HADH	Hydroxyacyl-coenzyme A dehydrogenase, mitochondrial OS=Sus scrofa OX=9823 GN=HADH PE=1 SV=2	35	13	23	13	314	34.1	9	63.42	104.1	98.6	90.7	113.5	99.9	99	102.6	91.6	0.542055	0.986663	0.0497779	1.03511
Q0MVN8	CRYZ	Quinone oxidoreductase OS=Sus scrofa OX=9823 GN=CRYZ PE=2 SV=1	33	10	23	10	329	35	7.58	72.81	109.5	96.2	88.4	108.6	103	90.9	108.9	94.6	0.845642	0.987131	0.0191136	1.01334
Q5G6V9	CFL2	Cofilin-2 OS=Sus scrofa OX=9823 GN=CFL2 PE=2 SV=4	57	11	18	8	166	18.7	7.88	61.14	98.6	89.8	82.9	127.6	100.6	84.6	99.9	116	0.964145	0.993893	-0.00793484	0.994515
A0A287AB21	PPP4R1	Protein phosphatase 4 regulatory subunit 1 OS=Sus scrofa OX=9823 GN=PPP4R1 PE=4 SV=1	12	10	12	10	899	99.9	4.88	42.04	112.9	104.4	81.5	106	92.6	93.9	115.5	93.1	0.792429	0.987131	0.0349914	1.02455
A0A286ZX26	CTSD	Cathepsin D OS=Sus scrofa OX=9823 GN=CTSD PE=1 SV=3	30	10	20	3	410	44.1	7.88	63.33	75.4	126.5	128.8	58.2	111.1	126.4	80.8	92.7	0.796997	0.987131	-0.0797392	0.946229
K7GM40	APOA1	Apolipoprotein A-I OS=Sus scrofa OX=9823 GN=APOA1 PE=3 SV=2	42	12	14	12	265	30.3	5.5	44.56	169.2	108.8	102.3	63.4	96.9	91.7	85.5	82.2	0.361023	0.941588	0.316492	1.2453
A0A287ALC1	IGHM	Immunoglobulin heavy constant mu OS=Sus scrofa OX=9823 GN=IGHM PE=4 SV=3	33	11	14	11	480	52	5.47	47.13	91.4	105.1	111.4	60	106.6	154.8	75.4	95.5	0.45958	0.970779	-0.232719	0.851029
F1S192	PFDN2	Prefoldin subunit 2 OS=Sus scrofa OX=9823 GN=PFDN2 PE=1 SV=1	56	9	15	9	154	16.7	6.58	43.71	100.3	97.8	86.4	95.7	103.9	95.6	116.1	104	0.106862	0.706848	-0.142256	0.906101
F1SQP4	NDUFA12	NADH dehydrogenase [ubiquinone] 1 alpha subcomplex subunit 12 OS=Sus scrofa OX=9823 GN=NDUFA12 PE=1 SV=2	63	8	19	8	145	17.1	9.6	60.63	96.9	98.5	100.4	109.7	97.8	100.8	105.5	90.4	0.543448	0.986747	0.0396766	1.02788
E7EI20	ARHGDIA	Rho GDP dissociation inhibitor alpha OS=Sus scrofa OX=9823 GN=ARHGDIA PE=2 SV=1	41	7	19	7	204	23.4	5.2	52.52	95.8	92.8	92.3	88.3	114.1	98.5	108.2	110	0.00554765	0.233248	-0.222616	0.85701
A0A8W4FLD2		Uncharacterized protein OS=Sus scrofa OX=9823 PE=4 SV=1	44	8	17	8	193	21.8	6.35	59.18	104.8	96.3	92.1	118.8	101.9	80.7	106.3	99.2	0.491259	0.975088	0.0862159	1.06158
A0A5G2Q855	CTSS	Cathepsin S OS=Sus scrofa OX=9823 GN=CTSS PE=1 SV=1	27	10	23	9	304	34.5	8.24	73.68	75.8	99.2	93.6	68.9	104.7	134.1	116.3	107.5	0.0185607	0.376346	-0.454878	0.729572
F1RMB9	NUDT18	Nudix hydrolase 18 OS=Sus scrofa OX=9823 GN=NUDT18 PE=3 SV=2	33	8	15	8	322	35.6	7.15	48.4	96.4	88.6	88	122.9	109.6	83.1	106.9	104.4	0.849151	0.987131	-0.0292192	0.97995
A0A287B2U6	SNAP23	Synaptosomal-associated protein OS=Sus scrofa OX=9823 GN=SNAP23 PE=1 SV=1	36	7	14	7	211	23.2	4.88	54.81	99.4	95.5	97	82.2	110.4	106	109	100.4	0.0271807	0.413625	-0.186752	0.878581
A0A8W4FGD6	ABCB8	ATP binding cassette subfamily B member 8 OS=Sus scrofa OX=9823 GN=ABCB8 PE=4 SV=1	22	16	19	16	729	78.8	9.16	58.18	105.2	88.2	83.6	126.2	112	76.6	100.9	107.2	0.900435	0.989189	0.0234472	1.01639
F1SA26	ARG2	Arginase OS=Sus scrofa OX=9823 GN=ARG2 PE=3 SV=1	31	9	13	9	354	38.5	6.35	39.46	96.1	101.9	85.5	99.3	99.6	101.6	109	107	0.0880789	0.653457	-0.124148	0.917546
A0A287AS29	NME1	Nucleoside diphosphate kinase OS=Sus scrofa OX=9823 GN=NME1 PE=1 SV=1	51	8	24	4	152	17.1	6.19	64.95	97.6	105.5	99.7	98.8	100.6	104.2	102.8	90.9	0.830963	0.987131	0.0111795	1.00778
F1SCV6	CFAP46	Cilia and flagella associated protein 46 OS=Sus scrofa OX=9823 GN=CFAP46 PE=4 SV=4	7	17	20	17	2546	284.9	7.3	50.87	100.4	98	101.4	97.7	103.9	103.8	98.1	96.8	0.561438	0.987131	-0.0183923	0.987332
P01965	HBA	Hemoglobin subunit alpha OS=Sus scrofa OX=9823 GN=HBA PE=1 SV=1	48	7	16	7	141	15	8.7	47.17	55.9	292.9	92.8	22.7	104.7	92	39.8	99.3	0.625461	0.987131	0.467455	1.38267
A0A5G2QPU0	USP5	ubiquitinyl hydrolase 1 OS=Sus scrofa OX=9823 GN=USP5 PE=1 SV=1	18	13	19	13	864	96.2	5.05	54.29	105.5	106.4	94.6	95.2	102.5	98.3	94.8	102.8	0.831849	0.987131	0.0119008	1.00828
A0A8W4FG18	DDT	D-dopachrome tautomerase OS=Sus scrofa OX=9823 GN=DDT PE=4 SV=1	47	7	17	7	118	12.9	6.07	66.21	98.6	102.4	90.1	92.9	102.8	114.1	99.7	99.4	0.120799	0.732608	-0.115477	0.923077
F1S4S3	ENO4	phosphopyruvate hydratase OS=Sus scrofa OX=9823 GN=ENO4 PE=3 SV=4	18	11	19	11	617	68.1	5.49	50.09	100.8	102.4	113	105.2	101.1	94.1	92.7	90.8	0.0229562	0.41158	0.154135	1.11275
A0A480I4Z0	PFKFB2	6-phosphofructo-2-kinase/fructose-2, 6-bisphosphatase 2 isoform X1 OS=Sus scrofa OX=9823 GN=PFKFB2 PE=3 SV=1	30	13	18	13	471	54.2	6.24	51.54	102.4	88.3	93.8	106.4	102.4	99.8	106.2	100.7	0.3342	0.929102	-0.065654	0.955512
A0A287ALG2	CRYL1	Lambda-crystallin homolog OS=Sus scrofa OX=9823 GN=CRYL1 PE=1 SV=1	37	8	15	8	268	29.2	6.3	47.4	91.6	92.2	100.3	71.1	123	101.2	98.1	122.5	0.049822	0.525378	-0.324525	0.798561
A0A8W4FKM4	RHOC	Ras homolog family member C OS=Sus scrofa OX=9823 GN=RHOC PE=4 SV=1	36	8	17	1	202	22.8	6.58	51.63	93.2	79.7	96.9	58.9	130.6	121.1	111	108.7	0.0116087	0.32278	-0.52018	0.697285
F1RIX8	CBR4	Carbonyl reductase 4 OS=Sus scrofa OX=9823 GN=CBR4 PE=1 SV=3	41	8	15	8	237	25.1	9.1	45.15	101.1	100.5	83.8	120	93.6	95.3	119.7	86.1	0.805318	0.987131	0.0385896	1.02711
F1SB46	RSPH3	Radial spoke head 3 OS=Sus scrofa OX=9823 GN=RSPH3 PE=3 SV=4	25	11	22	11	417	48.2	5.17	54.61	110.1	90.3	97.8	88.9	102.9	95	105.9	109.1	0.302181	0.918287	-0.0930861	0.937515
I3L912	FAM205C	FAM75 domain-containing protein OS=Sus scrofa OX=9823 GN=FAM205C PE=4 SV=3	11	12	20	12	1252	139.5	7.84	51.45	101.7	89.9	88.6	120.4	108.1	76.1	98.5	116.7	0.979919	0.996344	0.00432809	1.003
F1S5M0	ATP6V1E2	ATPase H+ transporting V1 subunit E2 OS=Sus scrofa OX=9823 GN=ATP6V1E2 PE=3 SV=1	47	12	26	12	226	26.1	8.48	83.27	106.6	103.9	91.2	109	101.3	85.2	110.6	92.2	0.460976	0.970779	0.0772026	1.05497
A0A8X9AEP4	CYB5R1	Cytochrome b5 reductase 1 OS=Sus scrofa OX=9823 GN=CYB5R1 PE=4 SV=1	27	10	22	10	385	42.4	9.29	61.4	106.3	95.8	93.5	121.1	100.7	76.2	98.2	108.4	0.408593	0.964131	0.119783	1.08657
A0A5G2QUC7	SLC25A13	Solute carrier family 25 member 13 OS=Sus scrofa OX=9823 GN=SLC25A13 PE=1 SV=1	15	11	16	8	684	75.7	8.72	52.27	102.1	93.8	88.9	119	104.4	96.8	93.9	101.1	0.795135	0.987131	0.027412	1.01918
F1S764	CPT2	Carnitine palmitoyltransferase 2 OS=Sus scrofa OX=9823 GN=CPT2 PE=1 SV=2	22	13	19	13	643	72.3	8.87	58.54	90.7	97.4	100.6	103	108.3	92.6	119.5	87.9	0.611021	0.987131	-0.0598804	0.959344
I3LDJ2	SPATA19	Spermatogenesis-associated protein 19, mitochondrial OS=Sus scrofa OX=9823 GN=SPATA19 PE=4 SV=1	40	7	22	7	154	18	7.5	60.77	107.7	95	88.1	110.3	106.4	80.1	109.9	102.4	0.948415	0.991806	0.00829656	1.00577
F1SMZ6	HSPE1	10 kDa heat shock protein, mitochondrial OS=Sus scrofa OX=9823 GN=HSPE1 PE=1 SV=1	77	10	32	6	102	11	8.97	85.66	99	98.8	92	115.4	105.8	99.6	101.7	87.7	0.694703	0.987131	0.0375122	1.02634
A0A5G2R4Y0	RIBC1	RIB43A domain with coiled-coils 1 OS=Sus scrofa OX=9823 GN=RIBC1 PE=3 SV=1	35	15	20	15	379	44.5	7.18	54.82	103.7	90.9	88.3	106	112.8	89.3	105.6	103.4	0.435242	0.968733	-0.0800901	0.945999
A0A287AHA6	AP1M1	AP-1 complex subunit mu-1 OS=Sus scrofa OX=9823 GN=AP1M1 PE=1 SV=1	32	11	16	11	423	48.6	7.3	42.33	103.5	101.3	99.7	107.7	97	91.5	99.7	99.6	0.0565434	0.551415	0.0880317	1.06292
F1RZ12	TCP11	T-complex 11 OS=Sus scrofa OX=9823 GN=TCP11 PE=3 SV=3	22	11	22	11	499	55.5	5.2	65.1	95.8	87	82.3	131.5	86.1	97.6	95.3	124.3	0.907613	0.989189	-0.0241687	0.983387
F1S6Q1	NDUFA13	NADH dehydrogenase [ubiquinone] 1 alpha subcomplex subunit 13 OS=Sus scrofa OX=9823 GN=NDUFA13 PE=1 SV=4	47	6	19	6	144	16.9	8.92	57.34	99.9	95.2	91.2	113.6	105.8	91	108.6	94.7	0.994083	0.997122	-0.000721348	0.9995
K7GSR6	NT5E	5'-nucleotidase OS=Sus scrofa OX=9823 GN=NT5E PE=1 SV=1	22	11	13	11	574	62.8	6.68	37.31	105.3	85.7	104.9	63.7	82.4	103.8	101.3	152.9	0.304347	0.918287	-0.292421	0.81653
A0A286ZP34	HYDIN	HYDIN axonemal central pair apparatus protein OS=Sus scrofa OX=9823 GN=HYDIN PE=4 SV=3	16	13	17	13	991	111	6.37	49.68	105.7	97.1	94.5	118.9	103.5	87	99.4	93.9	0.262897	0.900104	0.116922	1.08442
K7GND3	DHX9	RNA helicase OS=Sus scrofa OX=9823 GN=DHX9 PE=1 SV=2	8	11	14	11	1384	149.6	6.98	46.1	82.3	73.1	130.4	53.6	87	120.2	52.4	201	0.428979	0.968733	-0.440528	0.736865
F1SSP4	CCT8L2	Chaperonin containing TCP1 subunit 8 like 2 OS=Sus scrofa OX=9823 GN=CCT8L2 PE=3 SV=3	25	11	14	11	546	57.8	6.47	44.95	100	93.5	92.9	107.2	101.8	96	102.7	105.9	0.446631	0.970779	-0.0461702	0.968504
F1RG31	HAGH	Hydroxyacylglutathione hydrolase OS=Sus scrofa OX=9823 GN=HAGH PE=1 SV=4	29	10	21	10	354	39	7.8	64.64	96.4	91.7	84.4	110.3	94.7	101.5	105.5	115.5	0.263849	0.900104	-0.124148	0.917546
F1RZL9	LOC100049687	Disintegrin and metalloproteinase domain-containing protein 18 OS=Sus scrofa OX=9823 GN=LOC100049687 PE=4 SV=5	11	10	18	9	750	83.6	7.71	70.43	116	96.1	96.9	120.3	99.3	78.5	99.5	93.4	0.117213	0.729745	0.211734	1.15808
A0A287B5G7	ASAH1	N-acylsphingosine amidohydrolase 1 OS=Sus scrofa OX=9823 GN=ASAH1 PE=1 SV=3	21	12	28	12	473	53	7.94	66.66	79.5	112.8	136.8	51.2	87.4	160.1	84	88.2	0.720758	0.987131	-0.142221	0.906123
F1RH52	IZUMO2	IZUMO family member 2 OS=Sus scrofa OX=9823 GN=IZUMO2 PE=3 SV=4	39	9	18	9	208	23.3	8.84	51.47	108	94.6	86.4	120.8	99.5	90.5	99.3	100.9	0.559325	0.987131	0.0707062	1.05023
P62936	PPIA	Peptidyl-prolyl cis-trans isomerase A OS=Sus scrofa OX=9823 GN=PPIA PE=1 SV=2	61	10	28	9	164	17.9	8.16	67.61	94.1	84.8	105.3	63.1	93.8	116.3	86	156.5	0.197565	0.847205	-0.382054	0.767344
Q863I2	OXSR1	Serine/threonine-protein kinase OSR1 OS=Sus scrofa OX=9823 GN=OXSR1 PE=2 SV=1	18	8	14	6	529	58.2	6.49	40.59	100.4	98.2	99.1	97.9	102.1	99.3	97.8	105.2	0.249407	0.888497	-0.0317406	0.978239
Q0Z8R0	CST3	Cystatin C OS=Sus scrofa OX=9823 GN=CST3 PE=1 SV=1	28	4	16	4	146	15.7	8.73	60.83	80.4	87.8	89.7	70.7	107	130.5	117.4	116.4	0.00150154	0.138272	-0.520313	0.69722
A0A287A021	NUTF2	Nuclear transport factor 2 OS=Sus scrofa OX=9823 GN=NUTF2 PE=1 SV=1	29	2	14	2	103	11.9	5.64	54.93	100.6	98.6	100.5	106.3	97.7	99.8	100.8	95.6	0.186144	0.838601	0.0436503	1.03072
F1RWP0	PRPSAP1	Phosphoribosyl pyrophosphate synthetase associated protein 1 OS=Sus scrofa OX=9823 GN=PRPSAP1 PE=1 SV=1	26	8	13	6	385	42.4	8.38	45.74	101.5	98.2	107.3	92.7	107.1	98.5	98.3	96.4	0.970406	0.993893	-0.00216404	0.998501
A0A287BM30	GPRC5C	G protein-coupled receptor class C group 5 member C OS=Sus scrofa OX=9823 GN=GPRC5C PE=1 SV=2	15	6	13	6	487	52.7	8.43	37.28	90.1	91.8	104.9	66	110.6	108.7	123.1	104.8	0.0397569	0.491601	-0.34207	0.788909
F1SGJ3	FLNB	Filamin B OS=Sus scrofa OX=9823 GN=FLNB PE=1 SV=3	7	16	16	16	2549	271.9	5.64	44.92	96.6	101.6	96.6	86.4	114.6	97.8	91.9	114.5	0.206142	0.85506	-0.135713	0.91022
A0A5G2R8A0	STX7	Syntaxin 7 OS=Sus scrofa OX=9823 GN=STX7 PE=1 SV=2	43	8	16	8	243	27.8	4.96	51.66	104.5	96.9	94.1	106.6	105.8	88.6	112.4	91.2	0.879153	0.987131	0.0147859	1.0103
A5GFT5	NPEPL1	Aminopeptidase-like 1 OS=Sus scrofa OX=9823 GN=NPEPL1 PE=1 SV=1	26	10	10	10	523	55.6	6.87	34.95	98	99.1	106.7	95.7	94.2	107.5	103.8	94.9	0.957671	0.992522	-0.00324647	0.997752
I3LL69	FAM81B	Family with sequence similarity 81 member B OS=Sus scrofa OX=9823 GN=FAM81B PE=4 SV=3	30	12	17	12	449	51.8	8.98	47.03	106.4	88	90.9	126.1	104.9	82.6	102.4	98.7	0.592094	0.987131	0.0822559	1.05867
P50578	AKR1A1	Aldo-keto reductase family 1 member A1 OS=Sus scrofa OX=9823 GN=AKR1A1 PE=1 SV=3	62	15	23	14	325	36.6	6.99	60.09	92.8	90.5	96.1	85	116.9	102	102.3	114.4	0.00804935	0.274443	-0.257481	0.836547
A0A287AXN7	UBXN6	UBX domain protein 6 OS=Sus scrofa OX=9823 GN=UBXN6 PE=1 SV=2	17	8	16	8	556	62.1	9	36.54	107.1	74.6	88.1	141.6	97.4	76.7	101.7	112.9	0.740925	0.987131	0.0818847	1.0584
A0A287AHA1	PAM	Peptidylglycine alpha-amidating monooxygenase OS=Sus scrofa OX=9823 GN=PAM PE=3 SV=3	13	11	17	11	905	100.9	6.06	48.9	96.9	94.5	108.2	87.1	93.3	103.4	103.2	113.3	0.310441	0.924076	-0.0956255	0.935866
F1RN10	AUH	AU RNA binding methylglutaconyl-CoA hydratase OS=Sus scrofa OX=9823 GN=AUH PE=1 SV=3	35	13	21	13	338	35.8	9.54	51.99	105	101.9	98.3	110.8	98.3	94.4	97.7	93.6	0.0327475	0.455273	0.115477	1.08333
A0A287AQJ4	USP4	ubiquitinyl hydrolase 1 OS=Sus scrofa OX=9823 GN=USP4 PE=1 SV=2	10	12	17	12	1023	115.3	5.62	51.93	104	96	99.7	111.6	102.4	87.7	103.7	94.8	0.299686	0.918287	0.0819052	1.05841
A0A8W4FC72	LOC100156421	Uncharacterized protein OS=Sus scrofa OX=9823 GN=LOC100156421 PE=4 SV=1	11	11	17	10	1113	127.7	7.37	55.56	108.9	85.1	94.2	107.5	98.5	96.8	107.4	101.6	0.737982	0.987131	-0.0310191	0.978729
A0A5G2QDJ2	UBC	Polyubiquitin-C OS=Sus scrofa OX=9823 GN=UBC PE=4 SV=1	85	8	60	8	837	94.1	7.68	180.22	98.2	102.2	100.8	107.1	101.9	99.3	96.3	94.2	0.150492	0.782509	0.0598804	1.04238
A0A287BK89	LOC110257049	Beta-defensin 130-like OS=Sus scrofa OX=9823 GN=LOC110257049 PE=4 SV=2	29	4	6	4	79	8.8	9.13	34.6	111.2	88.5	86.7	124.5	108.5	84.2	105.3	91.1	0.632399	0.987131	0.0786464	1.05603
F1SSA4	CCDC42	Coiled-coil domain containing 42 OS=Sus scrofa OX=9823 GN=CCDC42 PE=4 SV=1	32	9	14	9	316	37.8	8.95	52.95	105.9	96.2	91	112.7	100.5	93.7	100.4	99.6	0.591891	0.987131	0.0418411	1.02943
Q5D144	TFAM	Transcription factor A, mitochondrial OS=Sus scrofa OX=9823 GN=TFAM PE=2 SV=1	50	13	17	13	246	28.7	9.6	46.8	94.4	86.2	84.1	157.2	109.9	70.6	98.8	98.8	0.591132	0.987131	0.158133	1.11584
F1S3C7	AP1G1	Adaptor related protein complex 1 subunit gamma 1 OS=Sus scrofa OX=9823 GN=AP1G1 PE=1 SV=5	14	12	19	12	797	88.4	6.6	50.24	106.2	98.2	94.1	113.3	103.1	82.4	101.4	101.3	0.398933	0.964131	0.0851437	1.06079
F1S0K1	LOC100515166	IF rod domain-containing protein OS=Sus scrofa OX=9823 GN=LOC100515166 PE=1 SV=2	17	12	20	4	422	45.8	4.78	60.51	79.1	123.4	104.5	97.5	111.6	92.9	88.7	102.1	0.833525	0.987131	0.0331917	1.02327
A0A8W4FRI5		Uncharacterized protein OS=Sus scrofa OX=9823 PE=4 SV=1	22	7	17	4	440	47.4	7.71	56.06	123.1	111.4	95.3	53.7	138.9	94.7	104.5	78.4	0.691933	0.987131	-0.11909	0.920768
I3L6U9	GNA11	Guanine nucleotide-binding protein subunit alpha-11 OS=Sus scrofa OX=9823 GN=GNA11 PE=3 SV=1	28	10	16	6	359	42.1	6.02	47.95	92.5	81.1	89.1	135.2	104.1	98.1	98.3	101.6	0.934377	0.990492	-0.0151484	0.989555
A0A480YV73	PTGR2	Prostaglandin reductase 2 OS=Sus scrofa OX=9823 GN=PTGR2 PE=1 SV=1	24	8	16	8	351	38.3	5.52	54.26	110	103.5	87.6	87.3	112	97.3	113.5	88.7	0.511404	0.98509	-0.0833492	0.943864
D0G7F3	SH3GLB1	Endophilin-B1 OS=Sus scrofa OX=9823 GN=SH3GLB1 PE=1 SV=1	29	11	22	1	365	40.7	6.2	64.71	118.4	142.7	101.3	45.2	86.3	113.7	113.1	79.4	0.872627	0.987131	0.0544614	1.03847
A0A286ZRL1	CLPP	ATP-dependent Clp protease proteolytic subunit OS=Sus scrofa OX=9823 GN=CLPP PE=1 SV=1	38	9	15	9	273	29.8	8.28	47.96	95.5	95	92	111.7	105.3	95.2	99.9	105.3	0.591462	0.987131	-0.0414855	0.971654
F2Z5K3	RAP1A	RAP1A, member of RAS onco family OS=Sus scrofa OX=9823 GN=RAP1A PE=1 SV=3	40	7	12	2	184	21	6.67	43.85	91.5	86.1	90.6	69.6	125.2	102.3	121.6	113	0.00501372	0.22139	-0.452036	0.731011
A0A5G2Q7G7	DPP4	Dipeptidyl peptidase 4 OS=Sus scrofa OX=9823 GN=DPP4 PE=3 SV=2	19	14	19	14	734	84.4	5.95	50.3	79	157.6	207.2	33	68.6	167.5	43.1	44	0.462252	0.970779	0.560957	1.47525
A0A287AN77	TEX43	Testis expressed 43 OS=Sus scrofa OX=9823 GN=TEX43 PE=4 SV=3	55	8	18	8	134	15.6	9.79	60.57	111.3	91.9	89.8	112.2	101.7	84.5	105.8	102.8	0.748098	0.987131	0.0375122	1.02634
P00336	LDHB	L-lactate dehydrogenase B chain OS=Sus scrofa OX=9823 GN=LDHB PE=1 SV=3	33	10	18	9	334	36.6	5.86	60.67	97.3	101	84.8	79.6	115.4	104.4	96.4	121.1	0.0473206	0.514656	-0.269847	0.829408
A0A288CG11	SH3GLB1	Endophilin-B1 OS=Sus scrofa OX=9823 GN=SH3GLB1 PE=1 SV=1	26	11	21	1	402	45	6.55	61.97	105.4	113.7	105.8	87.1	96.8	99.6	110.2	81.3	0.490595	0.974815	0.0869596	1.06213
A0A5G2QHR5	SLC25A1	Solute carrier family 25 member 1 OS=Sus scrofa OX=9823 GN=SLC25A1 PE=1 SV=1	17	10	22	1	539	57.1	11.08	52.39	105	102	96.4	99.6	99.8	96.5	100.6	100	0.483737	0.973719	0.0220043	1.01537
P18104	NPPC	C-type natriuretic peptide OS=Sus scrofa OX=9823 GN=NPPC PE=1 SV=2	42	7	17	7	126	13.2	10.24	55.2	76	202.2	183	22.5	48	180.2	48.8	39.4	0.473144	0.973719	0.612363	1.52876
Q06AS6	GNAI2	G protein subunit alpha i2 OS=Sus scrofa OX=9823 GN=GNAI2 PE=1 SV=1	26	7	12	5	355	40.4	5.54	43.25	89.8	92.8	100.3	74.6	112.8	116.9	112.2	100.6	0.0163445	0.364806	-0.307734	0.80791
Q8MI70	E3	Epididymal protein 3B (Fragment) OS=Sus scrofa OX=9823 GN=E3 PE=1 SV=1	50	7	20	7	146	18	9.38	53	75.1	104.5	123.9	57.6	94.3	141.6	71.8	131.3	0.409369	0.964131	-0.281823	0.822551
I3LQX1	CCDC96	Coiled-coil domain containing 96 OS=Sus scrofa OX=9823 GN=CCDC96 PE=4 SV=2	16	10	13	10	555	63.2	4.77	40.44	105.2	99.9	98.4	104.1	98.6	100.4	98.7	94.7	0.110353	0.716285	0.054829	1.03874
Q864V5	FUNDC2	FUN14 domain-containing protein 2 OS=Sus scrofa OX=9823 GN=FUNDC2 PE=2 SV=1	24	8	20	8	189	20.6	9.54	74.09	108.5	99.8	92.9	119	104.8	79.9	102.5	92.5	0.252631	0.890684	0.146216	1.10666
F1RS10	CFAP157	Cilia- and flagella-associated protein 157 OS=Sus scrofa OX=9823 GN=CFAP157 PE=3 SV=5	26	14	18	14	545	62.7	8.87	45.36	103.5	97.7	94.3	107.5	103	96.7	101.6	95.6	0.674596	0.987131	0.0220043	1.01537
A0A5S6HA01	COPS4	COP9 signalosome complex subunit 4 OS=Sus scrofa OX=9823 GN=COPS4 PE=1 SV=2	31	11	12	11	389	44.3	6.2	36.39	101.4	90.3	85.1	134.7	97.5	85.6	107.6	97.9	0.650588	0.987131	0.0826065	1.05893
A0A5G2R4T0	SAMM50	SAMM50 sorting and assembly machinery component OS=Sus scrofa OX=9823 GN=SAMM50 PE=1 SV=1	28	12	17	12	465	51.5	6.7	51.93	102.6	92.8	95.6	108.4	105.1	83.2	99.8	112.5	0.967878	0.993893	-0.00432809	0.997004
Q007T2	CDC42	Cell division control protein 42 homolog OS=Sus scrofa OX=9823 GN=CDC42 PE=2 SV=2	42	7	17	6	191	21.2	6.55	55.67	91.2	87	97.3	70.6	121.4	107.7	112.9	111.9	0.00559695	0.233248	-0.391186	0.762503
A5GFU5	GNAS	GNAS complex locus OS=Sus scrofa OX=9823 GN=GNAS PE=1 SV=1	32	11	16	10	394	45.6	5.82	47.84	92.9	98.4	101.6	75.9	106.4	113.4	105	106.3	0.0416153	0.498256	-0.225184	0.855486
F1SD28		BPTI/Kunitz inhibitor domain-containing protein OS=Sus scrofa OX=9823 PE=1 SV=3	37	7	22	7	161	18.3	8.76	65.11	94.3	82.9	85.9	99	115	80.4	91.7	150.9	0.280581	0.912487	-0.274543	0.826712
A0A287BPP9	PSMB1	Proteasome subunit beta OS=Sus scrofa OX=9823 GN=PSMB1 PE=1 SV=1	37	9	18	9	241	26.3	7.81	52.81	101.7	99.8	97.8	107	102.8	97.1	104.3	89.6	0.450696	0.970779	0.0450823	1.03174
A0A8W4FMH0	TEX29	Uncharacterized protein OS=Sus scrofa OX=9823 GN=TEX29 PE=4 SV=1	41	8	16	8	150	16.6	4.88	49.84	108.9	94.9	91.3	119	95.3	92.8	101.7	96.1	0.331491	0.929102	0.101752	1.07308
A0A480JRW3	NDUFC2	NADH dehydrogenase [ubiquinone] 1 subunit C2 OS=Sus scrofa OX=9823 GN=NDUFC2 PE=1 SV=1	44	8	20	8	122	14.3	9.23	65.76	99.2	97.5	96	105.7	104.7	100.7	104.1	92	0.837728	0.987131	-0.0111823	0.992279
F1S4R7	TTC39D	Tetratricopeptide repeat protein 39B-like OS=Sus scrofa OX=9823 GN=TTC39D PE=3 SV=4	22	11	16	11	556	64	7.96	47.62	99.9	86.3	90.2	126.2	110.9	83.2	106.1	97.3	0.910284	0.989189	0.0183923	1.01283
A0A5G2R543	SLC9A3R1	Na(+)/H(+) exchange regulatory cofactor NHE-RF OS=Sus scrofa OX=9823 GN=SLC9A3R1 PE=1 SV=1	33	13	22	13	356	38.3	5.45	56.5	90.6	90.6	106.2	63.3	138.2	112.7	100.7	97.6	0.103414	0.702937	-0.35712	0.780721
A0A287ABY4	DYNLRB2	Dynein light chain roadblock OS=Sus scrofa OX=9823 GN=DYNLRB2 PE=3 SV=1	74	5	9	5	96	10.8	7.44	36.02	107.5	92.7	90.5	111.6	97.9	95.7	106.2	98	0.851415	0.987131	0.0162285	1.01131
A0A8W4FHN1	ACACB	Acetyl-CoA carboxylase beta OS=Sus scrofa OX=9823 GN=ACACB PE=4 SV=1	6	13	15	9	2452	275.6	6.52	37.13	95.9	102.2	109.8	94.7	103.3	108.2	96.4	89.6	0.819129	0.987131	0.0183923	1.01283
A0A287BKR9	LOC100157017	Glyoxylate reductase/hydroxypyruvate reductase OS=Sus scrofa OX=9823 GN=LOC100157017 PE=1 SV=1	41	8	11	8	328	35.8	6.27	39.07	103.8	105.6	91.1	100.4	97	99.5	112.2	90.5	0.941726	0.990759	0.0061307	1.00426
A0A480Y2E3	KNG1	Kininogen 1 OS=Sus scrofa OX=9823 GN=KNG1 PE=4 SV=1	20	12	23	12	631	69.8	7.08	61.7	99.7	147.5	104.8	97.7	98.5	98.6	58.7	94.6	0.154702	0.786441	0.35996	1.28339
F1RK74	SLC25A1	Solute carrier family 25 member 1 OS=Sus scrofa OX=9823 GN=SLC25A1 PE=1 SV=4	29	10	20	1	334	36.6	9.88	54.24	108.4	97.4	88.1	78.8	104.2	103.2	118.5	101.4	0.117026	0.729745	-0.197234	0.872221
A0A287ASR0	SLC25A10	Solute carrier family 25 member 10 OS=Sus scrofa OX=9823 GN=SLC25A10 PE=3 SV=2	31	9	18	9	286	31.2	9.42	54.61	97.3	95.9	93.1	108.1	101	95.1	106.6	102.8	0.520333	0.986663	-0.0400424	0.972626
I3LT29	IQCA1L	IQ motif containing with AAA domain 1 like OS=Sus scrofa OX=9823 GN=IQCA1L PE=4 SV=4	17	12	15	12	817	94.8	9.06	39.85	104.2	95.6	92.5	115.4	103.4	92	99	97.9	0.520325	0.986663	0.0555506	1.03926
F1SK95	CPOX	coproporphyrinogen oxidase OS=Sus scrofa OX=9823 GN=CPOX PE=1 SV=3	30	10	15	10	443	49.3	8.06	45.16	105	87.3	81.3	128.5	107.2	75.6	113.2	101.9	0.940317	0.990663	0.0151484	1.01056
F1S431	AARS1	Alanine--tRNA ligase OS=Sus scrofa OX=9823 GN=AARS1 PE=1 SV=4	16	14	15	14	967	106.6	5.53	37.33	94.1	107.1	98.2	84.2	112.4	94.1	92.7	117.2	0.337018	0.929102	-0.118367	0.92123
A0A5G2R9G7	TEX37	Testis expressed 37 OS=Sus scrofa OX=9823 GN=TEX37 PE=4 SV=1	62	8	15	8	180	20.6	8.07	48.26	114.6	88.8	88.8	106.8	110	76.5	110.4	104	0.964895	0.993893	-0.00685367	0.995261
I3L5Z1	CDH1	Cadherin-1 OS=Sus scrofa OX=9823 GN=CDH1 PE=1 SV=4	11	9	19	9	915	100.3	4.84	51.83	83.2	131.3	159.8	52.1	80.9	147	69.9	75.8	0.676031	0.987131	0.190713	1.14133
A0A5G2QQJ5	SEPTIN12	Septin 12 OS=Sus scrofa OX=9823 GN=SEPTIN12 PE=3 SV=1	31	9	13	1	311	35	7.72	48.38	120.1	84.3	102.5	108.1	106.1	76.5	94.6	107.8	0.496567	0.979976	0.108253	1.07792
I3LDC3	NDUFB10	NADH dehydrogenase [ubiquinone] 1 beta subcomplex subunit 10 OS=Sus scrofa OX=9823 GN=NDUFB10 PE=1 SV=2	48	9	11	9	201	23.5	8.15	40.59	92.7	100.7	100.1	105.4	106	97.3	96.6	101.3	0.871311	0.987131	-0.00829448	0.994267
A0A287A3A3	AKAP12	A-kinase anchoring protein 12 OS=Sus scrofa OX=9823 GN=AKAP12 PE=1 SV=2	8	13	17	13	1673	179.9	4.37	50.87	109.6	107.7	104.8	110.4	95.6	94.9	96.1	80.8	0.00582847	0.23904	0.235349	1.17719
A0A286ZMW4	HSPH1	Heat shock protein 105 kDa OS=Sus scrofa OX=9823 GN=HSPH1 PE=1 SV=1	16	11	14	10	815	91.9	5.55	40.76	96.7	110.3	97.8	104.3	101.7	92.2	95.1	101.9	0.2967	0.918287	0.065654	1.04656
A0A287BHY5	KRT2	Keratin 2 OS=Sus scrofa OX=9823 GN=KRT2 PE=1 SV=1	10	8	17	4	639	65.6	7.52	52.58	88	114.8	104.6	118.2	83.2	106.1	76.4	108.6	0.269974	0.904265	0.185303	1.13706
A0A287BHR4	DNASE1L1	Deoxyribonuclease OS=Sus scrofa OX=9823 GN=DNASE1L1 PE=3 SV=1	33	9	10	9	315	34.9	6.11	35.45	80.5	103.7	110.4	73.2	104.1	124	93.9	110.2	0.191496	0.842086	-0.232778	0.850995
F1SKL3	TEX33	Testis expressed 33 OS=Sus scrofa OX=9823 GN=TEX33 PE=4 SV=4	34	10	13	10	313	34.9	9.58	38.83	111.7	87.3	98	102.4	102.2	87.7	106.6	104.1	0.965271	0.993893	-0.00432809	0.997004
F1RSD6	COIL	Coilin OS=Sus scrofa OX=9823 GN=COIL PE=1 SV=5	19	9	17	9	566	61.2	9	43.4	110.3	102.5	76.7	129.2	99.9	78.5	118.5	84.5	0.532366	0.986663	0.134612	1.0978
A0A287B7U4	TMEM190	Transmembrane protein 190 OS=Sus scrofa OX=9823 GN=TMEM190 PE=4 SV=1	29	5	36	5	181	19.8	5.25	110.45	103.2	92.9	79.7	124.4	102.9	83	102.9	111	0.993142	0.997122	0.0014427	1.001
A0A287AK21	TAGLN2	Transgelin OS=Sus scrofa OX=9823 GN=TAGLN2 PE=1 SV=1	41	10	17	10	199	22.4	8.25	49.08	87.7	83.3	94.6	68.4	128.1	99.8	115.2	123	0.0072844	0.258474	-0.480791	0.716584
F1SS99	PRUNE1	Prune exopolyphosphatase 1 OS=Sus scrofa OX=9823 GN=PRUNE1 PE=1 SV=1	24	10	17	10	453	49.9	5.41	42.37	106.1	106.7	94.2	107.2	99.9	90.9	105.4	89.5	0.196259	0.847156	0.102848	1.07389
I3LNS9	FUCA1	Alpha-L-fucosidase OS=Sus scrofa OX=9823 GN=FUCA1 PE=1 SV=2	17	11	19	11	467	54	6.64	46.77	93.4	102.2	100.1	106.5	99.7	102.3	99.6	96.2	0.726715	0.987131	0.0158698	1.01106
A0A5G2QES2		Retinitis pigmentosa 1-like 1 protein OS=Sus scrofa OX=9823 PE=3 SV=1	13	9	9	9	506	56	9.54	30.28	103.6	91.4	91.7	116.7	106	89.9	99.8	100.9	0.813036	0.987131	0.0245264	1.01715
A0A287A597	LRRD1	Leucine rich repeats and death domain containing 1 OS=Sus scrofa OX=9823 GN=LRRD1 PE=4 SV=3	16	12	15	12	855	97.4	6.92	46.51	106.6	99.6	99.3	109.3	98.1	90.2	100.3	96.6	0.0675313	0.576229	0.106808	1.07684
P53590	SUCLG2	Succinate--CoA ligase [GDP-forming] subunit beta, mitochondrial (Fragment) OS=Sus scrofa OX=9823 GN=SUCLG2 PE=1 SV=2	24	11	17	10	433	46.8	5.95	54.29	100.6	93	95.9	129.9	91.9	99.3	94.5	94.8	0.303004	0.918287	0.14043	1.10223
A0A287BAN7	TOM1L2	TOM1-like protein 2 isoform 3 OS=Sus scrofa OX=9823 GN=TOM1L2 PE=3 SV=1	20	9	13	9	503	54.4	4.83	43.05	94.6	91.9	95.2	121.8	98.5	88.4	106.1	103.5	0.834644	0.987131	0.0252478	1.01765
Q2I373	FSCN3	Fascin OS=Sus scrofa OX=9823 GN=FSCN3 PE=2 SV=1	17	7	15	7	498	56.1	7.21	41.2	107.3	85.6	84.6	128.7	107.1	69.7	100.9	116.2	0.839428	0.987131	0.0443608	1.03123
F1SCH1	NDUFB7	NADH dehydrogenase [ubiquinone] 1 beta subcomplex subunit 7 OS=Sus scrofa OX=9823 GN=NDUFB7 PE=1 SV=3	66	8	15	8	137	16.4	7.84	43.62	100.9	106.9	93.6	109.8	113.1	76.9	102.6	96.5	0.535545	0.986663	0.0796993	1.0568
A0A287B186	VAPB	Vesicle-associated membrane protein-associated protein B OS=Sus scrofa OX=9823 GN=VAPB PE=4 SV=1	41	8	12	8	243	27	7.3	38.32	94.2	79.7	82.6	147.3	112.3	73.9	102.2	107.9	0.920335	0.989189	0.0270479	1.01893
F1RJH2	ACADS	Short-chain-specific acyl-CoA dehydrogenase, mitochondrial OS=Sus scrofa OX=9823 GN=ACADS PE=1 SV=3	20	6	14	2	361	39.1	6.68	44.41	94	89.9	95.6	130.1	117.1	80.1	100	93.1	0.703551	0.987131	0.0696323	1.04945
Q9TVC1	ATP6V1H	V-type proton ATPase subunit H OS=Sus scrofa OX=9823 GN=ATP6V1H PE=1 SV=1	28	10	15	10	483	55.8	6.61	40.88	104.8	108.1	106.1	88.1	101.9	96.9	103	91.1	0.53176	0.986663	0.0512211	1.03614
A0A286ZXU8	LANCL1	LanC like 1 OS=Sus scrofa OX=9823 GN=LANCL1 PE=1 SV=1	29	10	14	10	400	45.5	7.61	41.42	100.3	93.4	88.8	102.9	105.8	98.4	93.4	117	0.273213	0.904554	-0.105364	0.929571
F1RKX1	SPACA3	Sperm acrosome membrane-associated protein 3 OS=Sus scrofa OX=9823 GN=SPACA3 PE=3 SV=2	42	7	57	7	163	18.1	7.81	141.54	105.1	99.7	91.2	107.2	103.6	91.1	103.1	99	0.739417	0.987131	0.0230836	1.01613
Q9GMB0	RPN1	Dolichyl-diphosphooligosaccharide--protein glycosyltransferase subunit 1 OS=Sus scrofa OX=9823 GN=RPN1 PE=1 SV=1	17	10	12	10	608	68.7	6.55	37.4	77.7	80.4	95.5	54.3	106.3	142.1	59	184.6	0.151257	0.782866	-0.676196	0.625813
A0A8W4FE02	FKBP5	FKBP prolyl isomerase 5 OS=Sus scrofa OX=9823 GN=FKBP5 PE=4 SV=1	24	9	10	9	473	53.1	5.8	35.42	101.5	91.8	100.4	111.5	105.7	89.3	99.9	99.9	0.640328	0.987131	0.0375122	1.02634
F1S3T0	GNPDA2	Glucosamine-6-phosphate isomerase OS=Sus scrofa OX=9823 GN=GNPDA2 PE=1 SV=1	37	9	11	7	276	31.2	6.9	33.08	88.1	87.8	73	197.6	92.7	74.9	98.5	87.3	0.457381	0.970779	0.337358	1.26344
A0A5G2QW86	BSG	Basigin OS=Sus scrofa OX=9823 GN=BSG PE=1 SV=2	37	9	15	9	247	27.3	5.27	43.17	94.2	87.8	94.3	72.4	123.1	110.2	107.4	110.7	0.00619144	0.241835	-0.37242	0.772486
A0A286ZVJ2	RAP1B	RAP1B, member of RAS oncogene family OS=Sus scrofa OX=9823 GN=RAP1B PE=1 SV=1	36	7	12	2	184	20.8	5.78	41.73	88.3	85.2	90.3	66.3	129	111.9	117.1	112	0.00216137	0.145458	-0.509758	0.70234
F1SBU8	MICOS13	MICOS complex subunit MIC13 OS=Sus scrofa OX=9823 GN=MICOS13 PE=1 SV=1	55	6	14	6	118	13.3	9.17	50.85	107	93.4	94	106.8	100.7	95	99.2	103.9	0.892022	0.989189	0.0086562	1.00602
A0A287AY08	TSSK4	Testis specific serine kinase 4 OS=Sus scrofa OX=9823 GN=TSSK4 PE=4 SV=1	26	11	18	11	334	37.9	8.87	47.47	101.9	96.9	88.1	116.7	103.7	87.3	98.2	107.1	0.813223	0.987131	0.0263332	1.01842
F1SA54	FUT8	Alpha-(1,6)-fucosyltransferase OS=Sus scrofa OX=9823 GN=FUT8 PE=3 SV=2	19	10	13	10	581	67.1	8.22	42.76	93.8	113.3	105.5	89.7	92.4	124	90.7	90.5	0.90875	0.989189	0.016954	1.01182
A0A287A9F1	TMCO2	Transmembrane and coiled-coil domains 2 OS=Sus scrofa OX=9823 GN=TMCO2 PE=4 SV=1	24	4	8	4	178	19.7	8.13	29.99	82.9	119	119.4	94.3	94.3	111.8	79.7	98.5	0.513681	0.98509	0.112963	1.08145
I3LP88		Ferritin OS=Sus scrofa OX=9823 PE=3 SV=1	34	6	12	3	183	21.3	6.73	33.01	103	102.5	104.8	111.1	103.2	104.3	91.9	79	0.135174	0.765317	0.155278	1.11364
A0A8W4FNZ3	CTSC	Cathepsin C OS=Sus scrofa OX=9823 GN=CTSC PE=4 SV=1	26	12	18	12	419	47.3	7.83	54.26	69.5	158.9	178.1	40.2	56.5	137.4	82.2	77.1	0.558698	0.987131	0.338821	1.26472
A0A5G2QJU7	DNAI4	Dynein axonemal intermediate chain 4 OS=Sus scrofa OX=9823 GN=DNAI4 PE=4 SV=1	14	11	17	11	783	87.7	5.62	42.07	103	102.8	101.7	89.7	110.3	97.1	94.1	101.3	0.778974	0.987131	-0.0201981	0.986097
A0A287BAW0	NDUFA5	NADH dehydrogenase [ubiquinone] 1 alpha subcomplex subunit 5 OS=Sus scrofa OX=9823 GN=NDUFA5 PE=1 SV=2	47	6	12	6	116	13.3	8.09	47.44	95.5	92.9	90.4	116.2	106.9	95.3	106.7	96.1	0.72282	0.987131	-0.0360693	0.975309
F1SGT3	PDHX	Dihydrolipoamide acetyltransferase component of pyruvate dehydrogenase complex OS=Sus scrofa OX=9823 GN=PDHX PE=1 SV=2	17	8	19	8	475	51.1	7.4	65.74	107.4	96.9	89.3	121.6	96.2	88.4	101.2	99.1	0.353749	0.934751	0.109323	1.07872
A0A287ADL8	PSMD4	26S proteasome non-ATPase regulatory subunit 4 OS=Sus scrofa OX=9823 GN=PSMD4 PE=1 SV=1	31	8	14	1	354	38.1	4.69	50.53	101	103.7	107.8	127.1	95.5	94.4	97.6	73	0.0532434	0.548281	0.286192	1.21942
F1S881	LOC100626120	Signal-regulatory protein beta-1 OS=Sus scrofa OX=9823 GN=LOC100626120 PE=4 SV=4	21	6	13	6	342	37.9	8.97	44.44	100.9	93.6	86.4	122.6	92.1	97.6	104.8	102.1	0.84228	0.987131	0.024884	1.0174
I3LD12	ARIH1	RBR-type E3 ubiquitin transferase OS=Sus scrofa OX=9823 GN=ARIH1 PE=4 SV=4	23	11	13	11	556	64.1	5.06	31.99	102	88.6	93.7	101.2	110.3	89.9	101.3	113	0.280615	0.912487	-0.104641	0.930036
F1SLY1	IQUB	IQ motif and ubiquitin domain containing OS=Sus scrofa OX=9823 GN=IQUB PE=4 SV=2	20	16	20	16	800	93.4	7.28	50.88	102	96	90.2	112.5	107.6	88.9	99.7	103	0.953774	0.992522	0.00541079	1.00376
Q95MZ3	PPP3CA	Serine/threonine-protein phosphatase OS=Sus scrofa OX=9823 GN=PPP3CA PE=2 SV=1	23	11	13	11	511	57.6	6.27	42.12	104.1	98.9	95	112	101.2	92.7	110.4	85.7	0.469854	0.97258	0.0721498	1.05128
A0A287B761	GALNT7	Polypeptide N-acetylgalactosaminyltransferase OS=Sus scrofa OX=9823 GN=GALNT7 PE=1 SV=2	19	11	14	11	617	70.9	7.18	41.21	82.5	100.9	114.4	68.3	107.4	130.9	91.8	103.8	0.240889	0.88419	-0.245125	0.843743
A0A5G2R3B5	ANXA5	Annexin OS=Sus scrofa OX=9823 GN=ANXA5 PE=1 SV=2	30	10	14	2	259	29.3	4.96	43.52	83.9	95.3	83.4	93.8	119.4	111	106.5	106.6	0.00252193	0.159124	-0.315437	0.803608
A0A8W4FI56	RAC1	Rac family small GTPase 1 OS=Sus scrofa OX=9823 GN=RAC1 PE=4 SV=1	38	8	19	7	210	23.4	8.76	55.92	95.4	86.7	97.2	78.7	115.1	106.6	114.6	105.7	0.00545852	0.233248	-0.304087	0.809955
I3LAA0	RARRES1	Retinoic acid receptor responder 1 OS=Sus scrofa OX=9823 GN=RARRES1 PE=3 SV=4	32	8	13	8	288	32.5	6.9	41.32	103.8	96.1	91.2	121	95.2	90.9	103.2	98.6	0.422468	0.96648	0.0873097	1.06239
A0A287AP64	ACADS	Short-chain-specific acyl-CoA dehydrogenase, mitochondrial OS=Sus scrofa OX=9823 GN=ACADS PE=1 SV=2	18	6	12	2	380	40.8	7.61	41.27	94.1	96.4	105.9	121.1	110.1	91.4	91.9	89.1	0.306325	0.919536	0.126316	1.0915
A0A5G2QT38	CTSH	Pro-cathepsin H OS=Sus scrofa OX=9823 GN=CTSH PE=1 SV=1	29	11	14	11	320	35.8	8.19	35.63	71.8	153.7	183	44.3	74	149.6	64.4	59.2	0.524694	0.986663	0.383107	1.30415
F1RIP3	FTL	Ferritin OS=Sus scrofa OX=9823 GN=FTL PE=1 SV=3	44	6	9	4	206	23.3	7.62	41.98	105.6	92.9	82.1	120.9	93	81.2	106.2	118	0.948712	0.991806	0.0111823	1.00778
A0A5G2QHW7	PPP6C	Serine/threonine-protein phosphatase OS=Sus scrofa OX=9823 GN=PPP6C PE=1 SV=1	35	12	19	12	283	32.5	6.04	48	102.5	101.3	102.4	100.9	101.7	96.1	98	97	0.0325986	0.455133	0.0515883	1.03641
I3L957	LCN8	Lipocalin 8 OS=Sus scrofa OX=9823 GN=LCN8 PE=1 SV=4	53	9	15	9	152	17.5	7.03	40.67	59.5	115.1	74.4	64.6	83.4	157.1	150.5	95.3	0.105279	0.703886	-0.632921	0.644869
Q70KH2	GBA1	Lysosomal acid glucosylceramidase OS=Sus scrofa OX=9823 GN=GBA1 PE=3 SV=1	17	9	13	9	536	59.8	7.94	34.52	81.4	101.6	107.1	98.1	84.4	129.7	79.6	118.1	0.678408	0.987131	-0.0851437	0.942691
F1S9K3	BPNT1	3'(2'), 5'-bisphosphate nucleotidase 1 OS=Sus scrofa OX=9823 GN=BPNT1 PE=1 SV=3	28	9	12	9	354	38.2	5.91	36.29	94.9	99.2	98.5	86.6	106.5	97.3	109.5	107.5	0.0392558	0.491601	-0.150176	0.901141
A0A287AUR7	CCDC38	Coiled-coil domain containing 38 OS=Sus scrofa OX=9823 GN=CCDC38 PE=4 SV=2	16	9	11	9	564	65.8	8.82	35.86	106.3	95	98.4	107.6	102	92	99.6	99.1	0.3661	0.946887	0.0526642	1.03718
I3L918	CSE1L	Exportin-2 OS=Sus scrofa OX=9823 GN=CSE1L PE=1 SV=3	12	14	16	14	960	109.3	5.71	45.22	102.4	97.6	95.1	97.4	113.2	89.6	97.5	107.2	0.516102	0.985812	-0.0541074	0.96319
A0A480NRZ3	LMNA	Lamin isoform A OS=Sus scrofa OX=9823 GN=LMNA PE=1 SV=1	17	12	13	12	704	77.9	7.87	34.01	105.1	98.3	91.1	106.5	120.3	98.5	87.8	92.3	0.949947	0.991806	0.00757511	1.00526
I3LJJ8	PDZK1	PDZ domain containing 1 OS=Sus scrofa OX=9823 GN=PDZK1 PE=1 SV=3	25	13	16	13	516	56.9	5.45	43.93	95.1	101.2	92.1	87.7	93.3	100.8	119	110.7	0.107072	0.706848	-0.172267	0.887447
A0A286ZUW1	GNS	N-acetylglucosamine-6-sulfatase OS=Sus scrofa OX=9823 GN=GNS PE=1 SV=1	17	8	16	8	530	59.6	8.28	45.43	89	86.9	94	92	98.9	122.7	111.7	104.8	0.0118989	0.324025	-0.275669	0.826067
Q06AU6	RAB5A	Ras-related protein Rab-5A OS=Sus scrofa OX=9823 GN=RAB5A PE=2 SV=1	46	7	9	4	215	23.7	8.06	33.31	91.7	95.7	96.5	118.2	102.9	90.2	99.6	105.2	0.882915	0.987131	0.0151484	1.01056
F6Q8Z7	EIF4A2	RNA helicase OS=Sus scrofa OX=9823 GN=EIF4A2 PE=1 SV=3	24	7	11	2	362	41.3	5.64	39.41	103.2	82.9	90.6	94.4	96.8	113.6	81	137.4	0.302254	0.918287	-0.208497	0.865438
A0A287AE16	SCIN	Scinderin OS=Sus scrofa OX=9823 GN=SCIN PE=1 SV=1	21	13	18	13	715	80.6	5.26	46.08	92.5	99.8	114.2	73.6	102.8	107.4	103.3	106.3	0.288265	0.917361	-0.143323	0.905431
F1S227	PTRH2	aminoacyl-tRNA hydrolase OS=Sus scrofa OX=9823 GN=PTRH2 PE=1 SV=1	36	6	13	6	179	19.3	7.3	49.4	102.1	101.5	102.8	92.6	114	81.5	102.6	102.9	0.946897	0.991806	-0.00721349	0.995012
A0A287A4Y3		Ig-like domain-containing protein OS=Sus scrofa OX=9823 PE=1 SV=2	32	6	15	5	222	24.3	8.24	49.74	151	90.4	85.1	46.9	139.7	113.8	89.4	83.7	0.614429	0.987131	-0.192162	0.875293
P26234	VCL	Vinculin OS=Sus scrofa OX=9823 GN=VCL PE=1 SV=4	14	16	17	16	1135	123.9	5.81	38.83	93.2	91.7	89.3	90.5	120.8	106.3	98.3	109.9	0.00984576	0.291026	-0.2553	0.837813
A0A287AND7	COX6B2	Cytochrome c oxidase subunit OS=Sus scrofa OX=9823 GN=COX6B2 PE=3 SV=1	69	7	31	7	88	10.5	9.5	94.15	105.9	92.8	94.1	101.1	103.4	91.8	103.8	107.1	0.527016	0.986663	-0.0440056	0.969958
P08132	ANXA4	Annexin A4 OS=Sus scrofa OX=9823 GN=ANXA4 PE=1 SV=2	34	10	16	10	319	35.8	5.92	46.21	75.5	79.6	79.7	66.8	143.3	136	88.3	130.8	0.00832697	0.275915	-0.724668	0.605136
F2Z4Y1	YWHAH	Tyrosine 3-monooxygenase/tryptophan 5-monooxygenase activation protein eta OS=Sus scrofa OX=9823 GN=YWHAH PE=1 SV=2	38	10	24	4	234	26.7	4.97	61.92	91.4	102.5	91.8	75.2	121.5	110.2	92.2	115.2	0.0599078	0.551415	-0.28295	0.821908
A0A5K1UD05	CAPZA1	F-actin-capping protein subunit alpha OS=Sus scrofa OX=9823 GN=CAPZA1 PE=1 SV=2	35	7	12	1	262	30.3	6.05	40.28	93.8	75.2	73.6	102.6	123	110.1	110.9	110.9	0.0122677	0.329921	-0.398117	0.758848
A0A5G2R0M9	AKR7A2	Aldo-keto reductase family 7 member A2 OS=Sus scrofa OX=9823 GN=AKR7A2 PE=1 SV=1	30	9	13	9	336	37.3	9.16	41.36	102.2	92.5	89.2	98.4	102.1	102.8	104.2	108.5	0.0348149	0.468146	-0.127417	0.915469
F1SA53	CCDC196	Coiled-coil domain containing 196 OS=Sus scrofa OX=9823 GN=CCDC196 PE=4 SV=5	34	12	17	12	320	37.3	9.35	51.24	118.5	94	96.7	101.9	92	102.6	100.6	93.8	0.397358	0.964131	0.0797192	1.05681
A0A5G2R9S6	GSTZ1	maleylacetoacetate isomerase OS=Sus scrofa OX=9823 GN=GSTZ1 PE=1 SV=1	39	8	15	8	247	27.5	9.19	42.76	99.1	91.8	91.3	124.4	105.4	82.3	108.5	97.1	0.744639	0.987131	0.04798	1.03382
A0A287AP71	EFEMP1	EGF containing fibulin extracellular matrix protein 1 OS=Sus scrofa OX=9823 GN=EFEMP1 PE=1 SV=2	21	8	12	8	511	56.4	5.35	37.97	107.3	104.8	107.9	71.2	73.7	127.9	114.4	92.8	0.777499	0.987131	-0.0634888	0.956947
A0A480V3Z2	NAPG	Gamma-soluble NSF attachment protein OS=Sus scrofa OX=9823 GN=NAPG PE=1 SV=1	24	8	9	8	314	34.8	5.31	32.85	98.4	86.7	88.8	111.1	109.9	94.4	108	102.8	0.294867	0.918287	-0.1086	0.927487
F1S1I7	CFAP97D1	CFAP97 domain containing 1 OS=Sus scrofa OX=9823 GN=CFAP97D1 PE=3 SV=3	28	6	11	6	164	19.5	9.89	37.26	99.7	90.4	88.7	119.5	101	94.1	110.8	95.9	0.916467	0.989189	-0.0126221	0.991289
A0A5G2QMG4	MYO6	Unconventional myosin-VI OS=Sus scrofa OX=9823 GN=MYO6 PE=1 SV=1	9	10	12	10	1226	141.6	8.44	40.93	89.8	91.1	81.8	93.5	112	106.6	112.8	112.4	0.000293407	0.110219	-0.317222	0.802614
A0A287A4Y0	UBQLN1	Ubiquilin 1 OS=Sus scrofa OX=9823 GN=UBQLN1 PE=1 SV=1	13	4	9	1	536	56.4	5.17	38.73	90.1	94.4	112	95.3	95.8	111.5	97.5	103.3	0.521085	0.986663	-0.0588053	0.960059
A0A5G2QPA8	NAXE	NAD(P)H-hydrate epimerase OS=Sus scrofa OX=9823 GN=NAXE PE=1 SV=1	29	9	14	9	388	41.6	9.47	43.54	106	92	87.5	113.8	106.1	95.3	106.5	92.8	0.962124	0.993893	-0.00504944	0.996506
Q9GJT2	ESD	S-formylglutathione hydrolase OS=Sus scrofa OX=9823 GN=ESD PE=2 SV=1	30	7	13	7	282	31.5	7.02	41.2	99.9	109	85.7	99.8	101.1	95	108.2	101.3	0.629786	0.987131	-0.0403981	0.972387
A0A5G2QG83	MGAT2	Alpha-1,6-mannosyl-glycoprotein 2-beta-N-acetylglucosaminyltransferase OS=Sus scrofa OX=9823 GN=MGAT2 PE=3 SV=1	22	11	15	11	487	56.1	9.06	40.26	86.3	92.5	107.1	83.1	100	118.1	106.4	106.4	0.055331	0.551415	-0.223732	0.856347
A0A287A1Y0	ACAD10	Acyl-CoA dehydrogenase family member 10 OS=Sus scrofa OX=9823 GN=ACAD10 PE=1 SV=1	15	11	14	11	902	100.2	8.81	40.8	97.7	102	95.5	115.8	102.4	95.7	97	93.9	0.305349	0.918287	0.0793682	1.05656
A0A286ZTX3	BTD	Biotinidase OS=Sus scrofa OX=9823 GN=BTD PE=1 SV=1	12	6	16	6	534	59.3	5.87	38.33	80.1	100.7	99	74.7	89.5	126.4	113.9	115.6	0.0674598	0.576229	-0.329316	0.795914
A0A286ZRE1	TPM1	Tropomyosin alpha-1 chain OS=Sus scrofa OX=9823 GN=TPM1 PE=1 SV=3	34	12	15	1	284	32.8	4.78	42.19	93.1	88.8	92.4	70.2	119.4	107.5	104.1	124.5	0.00861137	0.276999	-0.402947	0.756312
A5GFW9	C17H20orf106	Family with sequence similarity 209 member B OS=Sus scrofa OX=9823 GN=C17H20orf106 PE=4 SV=1	42	9	23	9	170	19.4	9.38	61.44	97.1	86.8	83.9	134.8	111.7	60.6	109.6	115.5	0.943168	0.991392	0.0187553	1.01309
I3LI92	CPQ	Carboxypeptidase Q OS=Sus scrofa OX=9823 GN=CPQ PE=1 SV=4	26	8	13	8	429	47.2	6.32	38.75	94.2	142.8	114.2	65.7	101.3	100.5	86.4	94.8	0.62827	0.987131	0.122357	1.08851
A0A287AMP7	GSPT1	G1 to S phase transition 1 OS=Sus scrofa OX=9823 GN=GSPT1 PE=1 SV=1	17	12	18	4	629	67.9	5.24	42.59	101.4	97.7	105.5	102.4	103.8	96.4	92.6	100.2	0.272976	0.904554	0.0504995	1.03562
A0A287BR43	RP2	Protein XRP2 OS=Sus scrofa OX=9823 GN=RP2 PE=1 SV=2	24	10	18	10	328	37.1	5.39	47.29	98.7	108	86.6	103.5	120	87.7	108.1	87.5	0.866239	0.987131	-0.0234414	0.983883
A0A8W4FPP9	ABCA15	Uncharacterized protein OS=Sus scrofa OX=9823 GN=ABCA15 PE=4 SV=1	11	13	15	12	1296	148.7	8	33.67	101	98.7	99.2	101.4	103.7	98.3	101.5	96.2	0.935997	0.990492	0.00216404	1.0015
F1RIY9	PRKAR1B	Protein kinase cAMP-dependent type I regulatory subunit beta OS=Sus scrofa OX=9823 GN=PRKAR1B PE=3 SV=3	30	12	19	9	381	43	5.69	60.99	111.5	106.5	76.8	114.8	104.1	82.2	93.1	111.1	0.672906	0.987131	0.0688932	1.04891
F1SCD0	LOC396685	SERPIN domain-containing protein OS=Sus scrofa OX=9823 GN=LOC396685 PE=1 SV=3	23	9	16	3	423	46.6	6.21	43.75	133.1	103	71.4	52.7	93.7	131.2	103.7	111.3	0.344203	0.929102	-0.288377	0.818822
A0A286ZXQ0	ATL3	Atlastin GTPase 3 OS=Sus scrofa OX=9823 GN=ATL3 PE=1 SV=2	19	10	14	10	553	61.9	6.33	41.16	102.4	85.9	92.4	111.7	105.7	93.7	104.8	103.4	0.568808	0.987131	-0.054829	0.962709
A0A5G2RDR7	MAN2A1	Alpha-mannosidase OS=Sus scrofa OX=9823 GN=MAN2A1 PE=1 SV=1	9	11	13	11	1164	133.4	7.33	39.23	89.1	105.9	132	61.6	92.6	131.8	97.9	89.2	0.757772	0.987131	-0.0826065	0.94435
F1S4K7	PGM2	Phosphoglucomutase 2 OS=Sus scrofa OX=9823 GN=PGM2 PE=1 SV=2	17	10	12	10	624	69.6	6.37	36.78	101.6	91.4	94.4	90.1	103.9	100.5	107.6	110.4	0.0155472	0.356716	-0.162133	0.893703
F1SM81	TTC38	Tetratricopeptide repeat protein 38 OS=Sus scrofa OX=9823 GN=TTC38 PE=1 SV=2	22	10	12	10	472	52.8	6.01	34.06	89.2	84.7	86.1	110.4	107.7	103.3	109.5	109	0.0537041	0.548281	-0.213574	0.862398
F1SKY2	NIT2	Nitrilase family member 2 OS=Sus scrofa OX=9823 GN=NIT2 PE=1 SV=3	34	10	12	10	283	31.2	7.27	39.81	96.2	92.8	86.3	99.2	103.9	104.3	111.4	105.9	0.00794206	0.274294	-0.184193	0.880141
F1RR49	NUP188	Nucleoporin 188 OS=Sus scrofa OX=9823 GN=NUP188 PE=1 SV=4	7	12	13	3	1686	189.2	7.12	36.82	100.1	97.3	89.9	109.4	101.7	94.3	99.6	107.7	0.747335	0.987131	-0.023805	0.983635
A0A287AHK1	GC	Vitamin D-binding protein OS=Sus scrofa OX=9823 GN=GC PE=1 SV=2	23	9	9	9	485	54.3	5.63	34.32	197.3	149.2	117.5	34.2	79.7	106.8	53.9	61.3	0.224283	0.873533	0.72361	1.65131
A0A8W4FNL6	G6PD	Glucose-6-phosphate dehydrogenase OS=Sus scrofa OX=9823 GN=G6PD PE=4 SV=1	28	15	19	15	515	59.2	6.7	42.72	93.3	95.1	100.5	82.6	111.7	98.4	102.9	115.5	0.0393733	0.491601	-0.205933	0.866978
A0A5S6HQH9	DGKA	Diacylglycerol kinase OS=Sus scrofa OX=9823 GN=DGKA PE=3 SV=1	11	8	11	8	785	88.7	7.62	35.49	104.8	101.6	98.2	108.3	100	92.1	101.6	93.3	0.0903481	0.655823	0.0934589	1.06693
Q8MIR4	COASY	Bifunctional coenzyme A synthase OS=Sus scrofa OX=9823 GN=COASY PE=1 SV=1	21	10	13	10	562	61.7	7.09	33	109.4	100.2	90.1	122.1	100	84.2	98.3	95.6	0.204777	0.851548	0.157791	1.11558
F1SE13	SAMD15	Sterile alpha motif domain containing 15 OS=Sus scrofa OX=9823 GN=SAMD15 PE=4 SV=4	18	11	14	11	625	71.2	4.56	35.13	102.5	102.1	92.9	113	107.1	89.3	97.8	95.2	0.377111	0.95224	0.0761293	1.05419
I3L632	FAM118B	Protein FAM118B OS=Sus scrofa OX=9823 GN=FAM118B PE=3 SV=3	27	10	12	10	339	38.2	6.11	38.96	123.8	92.4	72.2	96.8	124.8	82.4	121.4	86.1	0.650567	0.987131	-0.10646	0.928864
A0A287B1D0	CFAP95	Cilia and flagella associated protein 95 OS=Sus scrofa OX=9823 GN=CFAP95 PE=4 SV=1	33	7	13	7	230	26.8	6.93	40.53	105.7	92.9	83.8	113.4	101.2	85.3	103.9	113.7	0.822129	0.987131	-0.0299407	0.979461
F1S2V7	PPP2R5A	Serine/threonine-protein phosphatase 2A 56 kDa regulatory subunit OS=Sus scrofa OX=9823 GN=PPP2R5A PE=1 SV=2	16	7	10	7	487	56.3	6.57	36.61	103.2	100	93.2	116.1	99.7	94.8	97.3	95.8	0.252532	0.890684	0.0898255	1.06424
F1SL49	TRIM42	Tripartite motif containing 42 OS=Sus scrofa OX=9823 GN=TRIM42 PE=4 SV=3	17	12	15	12	723	82.6	7.99	37.25	104.1	87	81.5	138.8	112.7	63.9	105.6	106.5	0.751214	0.987131	0.0818847	1.0584
A0A8W4FJ85	LMNTD2	Lamin tail domain containing 2 OS=Sus scrofa OX=9823 GN=LMNTD2 PE=4 SV=1	19	9	11	9	636	70.2	8.27	37.57	100.7	97.9	109.7	102.1	103.3	93.6	94	98.7	0.177219	0.825631	0.0750371	1.05339
A0A480KKH4	UAP1	UDP-N-acetylglucosamine pyrophosphorylase 1 OS=Sus scrofa OX=9823 GN=UAP1 PE=1 SV=1	17	8	13	8	522	58.8	6.23	43.67	98.6	94.6	99.5	105.7	108	97.2	105.4	91	0.86518	0.987131	-0.0115416	0.992032
A0A8W4FJV3	AASS	Aminoadipate-semialdehyde synthase OS=Sus scrofa OX=9823 GN=AASS PE=4 SV=1	13	11	12	11	926	102	6.95	32.17	98.7	114.4	116.5	68.6	96.1	119.8	86.8	99.1	0.947313	0.991806	-0.0129843	0.99104
A0A287BQ72	TALDO1	Transaldolase OS=Sus scrofa OX=9823 GN=TALDO1 PE=1 SV=1	29	11	14	11	392	43	8.62	40.13	106.1	101.6	79	102.1	101.8	107.3	98.6	103.6	0.414079	0.964131	-0.0811629	0.945295
F1RFX9	SLC25A11	Mitochondrial 2-oxoglutarate/malate carrier protein OS=Sus scrofa OX=9823 GN=SLC25A11 PE=3 SV=2	29	9	14	9	333	36.8	9.5	41.98	100.7	92.7	85.1	116.9	104.1	95.9	103.9	100.7	0.756048	0.987131	-0.0331834	0.977261
F1RPQ3	PSMD14	Proteasome 26S subunit, non-ATPase 14 OS=Sus scrofa OX=9823 GN=PSMD14 PE=1 SV=4	30	10	18	10	310	34.8	6.96	50.08	101.4	99.2	94.6	109.9	101.4	97.9	103.4	92.1	0.548391	0.987131	0.0371561	1.02609
I3L812	TPP1	Tripeptidyl-peptidase 1 OS=Sus scrofa OX=9823 GN=TPP1 PE=1 SV=1	16	7	14	7	572	62.1	6.71	43.48	88.6	123	129.1	64.3	96.3	121.4	90	87.4	0.889494	0.989189	0.0357041	1.02506
A0A5G2RAC9	ATP5PB	ATP synthase subunit b OS=Sus scrofa OX=9823 GN=ATP5PB PE=1 SV=1	24	6	23	6	238	27.1	9.32	72.08	99.8	98.2	88.2	122.5	101.6	90.1	102.7	96.9	0.596818	0.987131	0.0627671	1.04447
A0A8W4F6F0	PC	Pyruvate carboxylase OS=Sus scrofa OX=9823 GN=PC PE=4 SV=1	10	12	14	12	1157	127.2	6.86	40.6	102.5	96.1	93.9	122	94.4	94.2	97.8	99.1	0.307876	0.92166	0.104641	1.07523
A0A286ZT24	MYO3B	Myosin IIIB OS=Sus scrofa OX=9823 GN=MYO3B PE=3 SV=3	10	14	16	14	1292	146.3	7.9	37.37	96.7	104	98.9	91.3	91.6	103.4	113.6	100.5	0.41874	0.964131	-0.065654	0.955512
I3L8C4	RMDN2	Regulator of microtubule dynamics 2 OS=Sus scrofa OX=9823 GN=RMDN2 PE=4 SV=3	19	10	13	10	569	64.6	8.22	32.7	103.4	117.2	108	84	95.5	108.1	93.2	90.6	0.46109	0.970779	0.0909199	1.06505
A0A287BHM1	TPM1	Tropomyosin alpha-1 chain OS=Sus scrofa OX=9823 GN=TPM1 PE=1 SV=3	36	12	14	1	284	32.8	4.77	35.49	105.9	84.8	85.7	128.4	105.5	78.7	103.8	107.2	0.851742	0.987131	0.0346263	1.02429
A0A8W4F6L3		Uncharacterized protein OS=Sus scrofa OX=9823 PE=4 SV=1	20	3	7	1	169	18	8.34	35.32	140.2	92.4	83.8	52.3	162.5	99.4	85.1	84.5	0.567488	0.987131	-0.226913	0.854461
A0A287BNZ5	MPI	Mannose-6-phosphate isomerase OS=Sus scrofa OX=9823 GN=MPI PE=1 SV=2	12	5	10	5	540	58.9	6.35	33.18	94.3	110	97.9	104	88.8	113.8	105	86.1	0.689792	0.987131	0.0450935	1.03175
F1SEC0	DCTN3	Dynactin subunit 3 OS=Sus scrofa OX=9823 GN=DCTN3 PE=1 SV=1	55	12	17	12	186	21.2	5.48	41.62	107.7	96.2	86.3	120.3	101.3	89.2	112.4	86.7	0.59968	0.987131	0.0753885	1.05364
A0A5G2QI20	PMM2	Phosphomannomutase OS=Sus scrofa OX=9823 GN=PMM2 PE=1 SV=1	24	8	10	8	310	34.3	6.19	32.05	99.6	85.5	91.9	116.9	113	77.4	103.6	112.1	0.785816	0.987131	-0.0440056	0.969958
A0A287B766	PDILT	Protein disulfide isomerase like, testis expressed OS=Sus scrofa OX=9823 GN=PDILT PE=1 SV=1	18	10	12	10	579	67	6.1	30.96	76.4	82.5	88.7	74.2	87.7	174.8	82.6	133.1	0.124132	0.738859	-0.57145	0.67294
K9IVC2	BAG5	BAG cochaperone 5 OS=Sus scrofa OX=9823 GN=BAG5 PE=1 SV=1	17	6	12	6	447	50.6	6.09	49.23	104.2	93.4	84.9	138.6	94.7	87	96.7	100.5	0.417766	0.964131	0.152346	1.11138
F1SR82	GLB1L	Galactosidase beta 1 like OS=Sus scrofa OX=9823 GN=GLB1L PE=3 SV=3	19	10	21	9	651	73.9	7.65	50.2	102.9	93.1	91	115.4	104.1	93.6	102.4	97.6	0.85266	0.987131	0.0169497	1.01182
F1S8W0	CUTC	Copper homeostasis protein cutC homolog OS=Sus scrofa OX=9823 GN=CUTC PE=1 SV=2	33	8	10	8	249	26.8	9.13	35.01	115.1	80.1	94.7	104.4	97.8	85.7	95.1	127.1	0.814573	0.987131	-0.0411196	0.9719
F1RHM6	CCDC188	Coiled-coil domain containing 188 OS=Sus scrofa OX=9823 GN=CCDC188 PE=4 SV=5	24	7	10	7	474	51.1	7.9	35.39	111.5	93.4	95.1	88	126.5	81.8	107.4	96.3	0.595258	0.987131	-0.0865877	0.941748
A0A5G2RCB5	PPP2R5C	Protein phosphatase 2 regulatory subunit B'gamma OS=Sus scrofa OX=9823 GN=PPP2R5C PE=1 SV=2	16	8	13	6	539	62.4	8.68	33.19	105.9	96.9	97	108.8	108.8	90.4	98.2	94.1	0.426792	0.968123	0.0616769	1.04368
F1SV59	ADPRS	ADP-ribosylserine hydrolase OS=Sus scrofa OX=9823 GN=ADPRS PE=1 SV=4	21	7	9	7	473	50	5.55	28.48	96.7	96.7	97.2	107.3	106.3	96.8	102.4	96.7	0.76925	0.987131	-0.0155072	0.989309
A0A5G2QKU1	PITRM1	Presequence protease, mitochondrial OS=Sus scrofa OX=9823 GN=PITRM1 PE=1 SV=1	12	12	14	12	1081	120.3	7.46	41.2	95.9	170.7	79.5	86.3	92.2	84.6	104.9	85.9	0.482383	0.973719	0.23423	1.17628
O62855	DNASE2	Deoxyribonuclease-2-alpha OS=Sus scrofa OX=9823 GN=DNASE2 PE=1 SV=1	28	9	16	9	364	40.2	7.91	49.67	77.9	95.5	99.7	79.7	99.5	112.8	127.7	107.2	0.0270376	0.413625	-0.34207	0.788909
F1SRZ9	CATIP	Ciliosis associated TTC17 interacting protein OS=Sus scrofa OX=9823 GN=CATIP PE=4 SV=3	21	7	10	7	398	44.7	6.21	35.92	104.2	105	95.6	110.4	104.5	88.5	98.9	92.9	0.152819	0.783788	0.109698	1.079
P19133	FTL	Ferritin light chain (Fragment) OS=Sus scrofa OX=9823 GN=FTL PE=1 SV=1	65	4	6	2	78	8.8	6.25	33.89	104.3	92.4	89.2	120	98.1	80.3	103.9	111.8	0.770574	0.987131	0.0425626	1.02994
A0A287BT03	PTPA	Serine/threonine-protein phosphatase 2A activator OS=Sus scrofa OX=9823 GN=PTPA PE=1 SV=3	20	8	20	8	372	41.7	6.7	54.74	107.2	98.2	91.1	109.6	102.2	91.5	102.1	98.2	0.562808	0.987131	0.0436394	1.03071
F1SUG4	ELOB	Elongin B OS=Sus scrofa OX=9823 GN=ELOB PE=1 SV=1	75	7	10	7	118	13.2	5.01	37.42	104.5	97.5	93.5	113.7	104.5	83.3	102	100.9	0.507699	0.984494	0.0667449	1.04735
A0A287ATC5	PACSIN3	Protein kinase C and casein kinase substrate in neurons 3 OS=Sus scrofa OX=9823 GN=PACSIN3 PE=1 SV=1	25	13	14	12	501	56.6	7.09	42.38	89.6	83.2	103	66.2	142.6	109.3	102.6	103.6	0.0544285	0.548281	-0.421666	0.746562
A0A8W4FJW5		Uncharacterized protein OS=Sus scrofa OX=9823 PE=4 SV=1	41	4	40	4	96	11.2	7.94	101.62	92.8	81	102.9	81.6	92.5	104.4	120	124.9	0.0606517	0.554227	-0.302225	0.811
A0A287A856		Uncharacterized protein OS=Sus scrofa OX=9823 PE=4 SV=1	51	7	18	7	138	16.3	8.57	52.3	108.2	93.7	95.3	119.6	107.3	78	102.2	95.8	0.378804	0.95224	0.120881	1.0874
A0A5G2QRY8	TEX26	Testis expressed 26 OS=Sus scrofa OX=9823 GN=TEX26 PE=4 SV=1	33	12	14	12	321	36.8	9.5	40.93	105.6	97.8	87.3	108.1	103.8	86	108.4	103.1	0.929637	0.990492	-0.00901575	0.99377
A0A5G2RAQ7		Calponin-homology (CH) domain-containing protein OS=Sus scrofa OX=9823 PE=4 SV=1	14	13	13	13	952	107.9	8.69	34.35	104.7	93.6	91.3	107.7	107.4	88.3	101.3	105.8	0.82419	0.987131	-0.0198349	0.986346
F1RX35	FGG	Fibrinogen gamma chain OS=Sus scrofa OX=9823 GN=FGG PE=1 SV=4	26	11	14	11	451	51.3	6.06	37.68	439.8	85	39.4	35.6	57.2	46.3	50.6	46.1	0.344156	0.929102	1.58304	2.996
A0A286ZZM7	TXNDC17	Thioredoxin domain-containing protein 17 OS=Sus scrofa OX=9823 GN=TXNDC17 PE=1 SV=1	50	6	10	6	123	14.1	5.54	33.68	102.4	94.3	84	107.8	94.8	92.8	102.1	121.7	0.520235	0.986663	-0.0826272	0.944336
A0A287A5R7	PRSS55	Peptidase S1 domain-containing protein OS=Sus scrofa OX=9823 GN=PRSS55 PE=4 SV=1	21	5	11	5	318	35.9	9.28	38.04	98.1	91.3	96.4	99.1	101.2	95.7	129	89.2	0.430201	0.968733	-0.108975	0.927246
P59083	PHPT1	14 kDa phosphohistidine phosphatase OS=Sus scrofa OX=9823 GN=PHPT1 PE=1 SV=2	60	9	19	9	126	13.9	6.38	40.52	101.4	95.7	91.6	107.5	111.3	87.8	96	108.6	0.782641	0.987131	-0.0270547	0.981422
A0A8W4FAB6		Uncharacterized protein OS=Sus scrofa OX=9823 PE=4 SV=1	54	6	12	6	87	9.7	8.57	36.63	120.3	85.9	70.5	106.8	64.2	84.9	148.1	119.3	0.715383	0.987131	-0.11909	0.920768
F1SKK1	SLC25A20	Mitochondrial carnitine/acylcarnitine carrier protein OS=Sus scrofa OX=9823 GN=SLC25A20 PE=3 SV=1	41	11	23	11	301	32.8	9.52	46.41	103.4	93.2	86.9	116.1	102.2	91.4	103.5	103.4	0.975466	0.994948	-0.00324566	0.997753
Q007T5	ARF6	ADP-ribosylation factor 6 OS=Sus scrofa OX=9823 GN=ARF6 PE=2 SV=1	33	4	11	4	175	20.1	8.95	40.84	97.3	96.7	86.7	118.1	101.8	92	101.6	105.8	0.936466	0.990492	-0.0086562	0.994018
A0A287AQX4	PRSS22	Serine protease 22 OS=Sus scrofa OX=9823 GN=PRSS22 PE=4 SV=3	23	6	14	6	337	36.1	8.95	36.48	84.2	124.3	133.4	65.8	111.2	107.7	86.3	86.9	0.830221	0.987131	0.0562863	1.03979
F2Z513	CFAP20	Cilia-and flagella-associated protein 20 OS=Sus scrofa OX=9823 GN=CFAP20 PE=4 SV=1	41	9	22	9	193	22.7	9.76	73.48	107.4	95.2	87.7	123.1	101.7	81.8	102.8	100.4	0.49544	0.97983	0.0963236	1.06905
A0A287BJF7	SMPD4	Sphingomyelin phosphodiesterase 4 OS=Sus scrofa OX=9823 GN=SMPD4 PE=1 SV=1	14	11	12	11	828	93	8.43	35.22	94.5	90.1	98.7	101.7	105.5	102.7	90.9	115.9	0.2382	0.88419	-0.108253	0.927711
I3LGM4	NDUFA11	NADH dehydrogenase [ubiquinone] 1 alpha subcomplex subunit 11 OS=Sus scrofa OX=9823 GN=NDUFA11 PE=1 SV=1	35	3	9	3	141	14.7	8.72	33.29	106.6	100.4	96	91.7	109	94.6	102.6	99	0.57293	0.987131	-0.0378777	0.974087
F1RFD4	ATP5MK	ATP synthase membrane subunit k OS=Sus scrofa OX=9823 GN=ATP5MK PE=1 SV=1	47	3	9	3	58	6.4	9.83	33.96	95.7	98.1	90.3	115.1	101.1	93.7	100.4	105.5	0.95124	0.99206	-0.00541079	0.996257
F1SPF0	ACP3	Acid phosphatase 3 OS=Sus scrofa OX=9823 GN=ACP3 PE=4 SV=3	15	9	13	9	413	47.7	7.2	33.06	87.7	88	101.5	73.8	101.8	102.6	121.8	122.7	0.0232991	0.412198	-0.354923	0.781911
A0A5G2QYG2	NUP58	Nucleoporin 58 OS=Sus scrofa OX=9823 GN=NUP58 PE=4 SV=1	21	12	12	12	484	49.5	8.46	33.44	98.8	98.2	97.2	102.8	103.5	97.4	96.1	106	0.595717	0.987131	-0.0216408	0.985112
A0A287B988	ADAM32	ADAM metallopeptidase domain 32 OS=Sus scrofa OX=9823 GN=ADAM32 PE=4 SV=2	11	6	17	6	614	69.4	7.17	48.53	105.4	91.8	85.3	99.4	102.6	110.9	103.8	100.7	0.11627	0.729745	-0.130308	0.913636
A0A5G2QSK0	PRSS8	Serine protease 8 OS=Sus scrofa OX=9823 GN=PRSS8 PE=1 SV=1	17	3	10	3	344	36.5	5.99	37.95	80.9	99.8	120.9	67.4	106.8	123.3	108.2	92.6	0.286088	0.917361	-0.223732	0.856347
I3LIL5	HMGCL	hydroxymethylglutaryl-CoA lyase OS=Sus scrofa OX=9823 GN=HMGCL PE=1 SV=3	21	8	15	8	373	39.7	9.44	48.19	103.2	90.6	90	117.9	102.8	93.1	99.3	103.1	0.906931	0.989189	0.012263	1.00854
A0A287B5K7	SRR	L-serine ammonia-lyase OS=Sus scrofa OX=9823 GN=SRR PE=4 SV=1	21	6	13	6	352	37.8	6.09	43.26	109.1	103	101.3	112.3	94.7	82.5	104.1	93	0.045948	0.509748	0.185642	1.13732
A0A287A9G0	LANCL2	LanC like 2 OS=Sus scrofa OX=9823 GN=LANCL2 PE=1 SV=2	23	8	12	8	443	50.6	8.66	32.92	95.1	86.4	90.8	119	106.7	91.5	99.8	110.7	0.623435	0.987131	-0.0627671	0.957426
A0A287BJB7	TERB1	NEDD8-activating enzyme E1 regulatory subunit OS=Sus scrofa OX=9823 GN=TERB1 PE=1 SV=3	28	11	11	11	483	54.3	5.36	34.75	94.9	95	93.1	102.1	105.7	106.7	104.9	97.7	0.0397845	0.491601	-0.107878	0.927952
V5PZZ6	ARRDC5	Arrestin domain-containing 5 OS=Sus scrofa OX=9823 GN=ARRDC5 PE=2 SV=1	21	7	13	7	337	37.6	7.24	39.15	107.6	97	92.4	124.4	107.5	80.3	102.7	88.2	0.304052	0.918287	0.154135	1.11275
I3L7N8	CETN1	Centrin 1 OS=Sus scrofa OX=9823 GN=CETN1 PE=1 SV=2	47	7	14	5	168	19	4.97	41.5	106.5	97.6	93	101.1	102.7	102.4	103.9	92.9	0.816766	0.987131	-0.0133434	0.990794
F1RWC5	KIF5B	Kinesin-like protein OS=Sus scrofa OX=9823 GN=KIF5B PE=1 SV=2	12	10	12	10	963	109.7	6.44	38.56	104.7	102.9	113	88.1	98.7	107	86.7	99	0.540132	0.986663	0.0623985	1.0442
A0A5G2R2T5	SLC3A2	Solute carrier family 3 member 2 OS=Sus scrofa OX=9823 GN=SLC3A2 PE=1 SV=2	16	8	13	8	586	63.7	5.25	35.79	93.3	94.3	95.6	88.9	90.1	118.9	112	106.8	0.069404	0.581331	-0.201246	0.869799
A0A287BM71	CFAP69	Cilia and flagella associated protein 69 OS=Sus scrofa OX=9823 GN=CFAP69 PE=4 SV=2	12	12	15	12	940	106	7.72	39.66	107.7	95.5	98.4	109.6	98.6	90.7	98.6	101	0.224578	0.873533	0.080441	1.05734
A0A286ZVK0	TMEM38B	Transmembrane protein 38B OS=Sus scrofa OX=9823 GN=TMEM38B PE=1 SV=1	13	3	9	3	290	32.5	9.28	37.48	102.6	89.8	85.6	130.9	104.3	78	105	103.8	0.727022	0.987131	0.0642105	1.04551
Q8MI69	WFDC2	WAP four-disulfide core domain protein 2 OS=Sus scrofa OX=9823 GN=WFDC2 PE=2 SV=1	59	3	13	3	123	12.7	4.72	51.47	114	79.6	64.7	114.3	111.5	116.1	96.4	103.5	0.339771	0.929102	-0.198297	0.871579
A0A5G2Q8I9	A2M	Alpha-2-macroglobulin OS=Sus scrofa OX=9823 GN=A2M PE=1 SV=2	7	10	11	10	1444	160.4	6.34	32.96	141.8	136.5	92.6	69.7	87.6	103.7	75.2	92.9	0.312096	0.924076	0.293879	1.22593
A0A287AD92	GRPEL1	GrpE protein homolog OS=Sus scrofa OX=9823 GN=GRPEL1 PE=1 SV=2	46	11	14	11	216	24.3	7.88	36.6	95.3	92.8	98.7	103.9	103.1	104.4	105.7	95.9	0.206743	0.856469	-0.0663923	0.955023
A0A5G2QW89	MCU	Calcium uniporter protein OS=Sus scrofa OX=9823 GN=MCU PE=1 SV=1	38	11	11	11	296	34.4	7.02	30.64	103.9	101.7	89.9	105.9	97.9	101	104.8	94.9	0.872123	0.987131	0.0100989	1.00702
I3LE65	ATP6V1FNB	ATP6V1F neighbor OS=Sus scrofa OX=9823 GN=ATP6V1FNB PE=4 SV=2	36	9	15	9	220	24.5	9.47	46.26	106.3	98.2	93.3	106.5	98.3	94.5	103.6	99.3	0.5858	0.987131	0.0310191	1.02173
A0A286ZRF3	SERPINB6	Serpin family B member 6 OS=Sus scrofa OX=9823 GN=SERPINB6 PE=1 SV=2	26	9	16	9	402	45.3	6.46	40.55	94.9	106.5	95.2	93.7	96.9	119.7	87.5	105.5	0.541945	0.986663	-0.0696323	0.952881
A0A287AN57	LCN12	Lipocalin 12 OS=Sus scrofa OX=9823 GN=LCN12 PE=3 SV=1	35	5	11	5	192	21.6	8.76	40.1	98.3	93.1	112.9	95.3	87.8	85.8	101	125.8	0.985037	0.996593	-0.00288539	0.998002
I3LT90	MCCC1	Methylcrotonyl-CoA carboxylase subunit 1 OS=Sus scrofa OX=9823 GN=MCCC1 PE=1 SV=4	16	11	19	1	654	72.7	7.06	40.58	108.1	87	94.4	112.8	105.8	79	113.1	99.8	0.907194	0.989189	0.0165912	1.01157
A0A8W4FJC8	DCTN4	Dynactin subunit 4 OS=Sus scrofa OX=9823 GN=DCTN4 PE=4 SV=1	15	7	11	7	467	52.8	7.09	38.62	108.1	95	89.6	116.7	98.9	92.7	112.6	86.4	0.59284	0.987131	0.0678192	1.04813
F1SM09	IQCA1	IQ motif containing with AAA domain 1 OS=Sus scrofa OX=9823 GN=IQCA1 PE=4 SV=5	16	12	14	12	809	93.6	8.95	36.4	103.8	93.4	93.7	115.1	103.9	89.9	101.5	98.8	0.636462	0.987131	0.042918	1.0302
A0A286ZLP7	PSMD9	26S proteasome non-ATPase regulatory subunit 9 OS=Sus scrofa OX=9823 GN=PSMD9 PE=1 SV=1	37	6	11	6	223	24.4	6.43	35.02	114.1	104.9	100	109.1	97.1	87.3	94.4	93.2	0.00849359	0.275915	0.202645	1.15081
A0A287BPN2	RAB1B	Ras-related protein Rab-1B OS=Sus scrofa OX=9823 GN=RAB1B PE=4 SV=1	42	8	14	2	223	24.7	6.79	46.81	87.7	87.5	88.2	91.4	110.8	109.1	94.5	130.6	0.0234472	0.412198	-0.326799	0.797303
A0A5G2R744	PPME1	Protein phosphatase methylesterase 1 OS=Sus scrofa OX=9823 GN=PPME1 PE=1 SV=1	24	10	15	10	399	43.8	5.95	34.67	103.8	101.6	95.4	101.8	112.7	94.8	91	98.9	0.80623	0.987131	0.0187553	1.01309
I3LR64	ISCU	Iron-sulfur cluster assembly enzyme OS=Sus scrofa OX=9823 GN=ISCU PE=1 SV=2	49	9	12	9	196	20.8	9.06	36.89	99.4	90.7	97	126.6	90.1	87.8	106.5	101.9	0.481882	0.973719	0.0988633	1.07093
F1RRU4	EFCAB3	EF-hand calcium binding domain 3 OS=Sus scrofa OX=9823 GN=EFCAB3 PE=4 SV=3	22	12	16	12	476	54.2	9.32	38.81	107.7	98.6	88.8	111.6	104.3	87.6	105.8	95.7	0.632623	0.987131	0.047968	1.03381
A0A287A426	IST1	IST1 homolog OS=Sus scrofa OX=9823 GN=IST1 PE=1 SV=1	15	8	11	8	379	41.2	5.44	36.82	96.6	93	122.7	104.5	85.7	108.1	83.5	105.9	0.399985	0.964131	0.121258	1.08768
Q5S233	SMCP	Mitochondrial associated cysteine-rich protein OS=Sus scrofa OX=9823 GN=SMCP PE=1 SV=1	34	3	30	3	104	11.4	8.09	78.57	115.8	94.3	84.3	97	115.4	68	115.9	109.2	0.757522	0.987131	-0.0616923	0.95814
F1RFV5	PSMB6	Proteasome subunit beta OS=Sus scrofa OX=9823 GN=PSMB6 PE=1 SV=2	32	8	18	8	241	25.7	5.12	49.76	104.6	93.9	94.2	101.1	109.3	93.8	103.6	99.4	0.492537	0.975124	-0.0443719	0.969712
A0A286ZX90	CHCHD6	Coiled-coil-helix-coiled-coil-helix domain containing 6 OS=Sus scrofa OX=9823 GN=CHCHD6 PE=1 SV=1	41	10	12	10	228	25.5	8.02	45.06	102.7	102.3	90	102.1	105.2	96.4	100.1	101.2	0.699903	0.987131	-0.0209194	0.985604
A0A287AWB5	ABHD16A	Phosphatidylserine lipase ABHD16A OS=Sus scrofa OX=9823 GN=ABHD16A PE=1 SV=1	17	9	10	9	558	62.8	8.12	36.81	98.4	83.5	82.3	123.5	111.7	87.6	96.9	116.2	0.614915	0.987131	-0.0891036	0.940107
A0A8W4F9E2		Uncharacterized protein OS=Sus scrofa OX=9823 PE=4 SV=1	38	6	22	6	154	16.9	7.53	66.8	110.3	86.7	103.1	98.2	100.1	91.4	109.5	100.6	0.898248	0.989189	-0.0119038	0.991783
A0A287AL53	ABHD10	Abhydrolase domain containing 10, depalmitoylase OS=Sus scrofa OX=9823 GN=ABHD10 PE=1 SV=1	34	9	15	9	306	33.8	8.97	45.94	103.9	92.8	92.1	116.6	99	92	108.7	94.9	0.705626	0.987131	0.0389551	1.02737
F1RRB8	DLEC1	DLEC1 cilia and flagella associated protein OS=Sus scrofa OX=9823 GN=DLEC1 PE=4 SV=4	7	9	10	9	1711	190.4	6.57	29.7	102	96.3	101.8	102	104.4	99.9	97.1	96.5	0.66229	0.987131	0.0151484	1.01056
A0A287BQE5	FAM3B	FAM3 metabolism regulating signaling molecule B OS=Sus scrofa OX=9823 GN=FAM3B PE=3 SV=2	38	9	14	9	233	25.7	8.69	42.82	104.4	93.5	78.5	100.9	118.9	93.2	95.4	115.2	0.243116	0.88419	-0.163922	0.892595
A0A287AKV0	SEC31A	SEC31 homolog A, COPII coat complex component OS=Sus scrofa OX=9823 GN=SEC31A PE=1 SV=1	9	10	11	10	1220	132.2	6.8	35.6	92.3	99.9	105.5	89.6	96.3	104.1	100.4	111.9	0.2435	0.88419	-0.0916419	0.938454
F1SJ93	RCN2	Reticulocalbin 2 OS=Sus scrofa OX=9823 GN=RCN2 PE=1 SV=4	16	5	8	5	316	36.6	4.36	27.9	85.4	89	107.9	68.6	91.8	133.9	81.4	142	0.200809	0.849275	-0.355977	0.78134
A0A8W4FPI3	ARL8B	ADP ribosylation factor like GTPase 8B OS=Sus scrofa OX=9823 GN=ARL8B PE=4 SV=1	19	4	8	3	185	21.4	8.43	30.51	102.7	97.5	78.5	139	99.8	81.4	105.8	95.3	0.541286	0.986663	0.127762	1.0926
A0A287AUQ6	PHTF1	Putative homeodomain transcription factor 1 OS=Sus scrofa OX=9823 GN=PHTF1 PE=4 SV=1	13	9	12	9	762	87	9.64	38.21	78.9	65.1	62.6	215.4	105.3	61.9	101	109.8	0.784274	0.987131	0.158857	1.1164
A0A287BN36	RAB5C	RAB5C, member RAS onco family OS=Sus scrofa OX=9823 GN=RAB5C PE=1 SV=1	36	6	9	3	216	23.5	8.41	33.8	98.1	95.4	107.9	105.8	95.7	98.9	94.9	103.3	0.350074	0.93168	0.0519426	1.03666
I3LAJ6	RALA	small monomeric GTPase OS=Sus scrofa OX=9823 GN=RALA PE=1 SV=1	27	6	15	4	206	23.5	7.11	51.77	105.1	100.8	91.6	108.5	104.7	88.4	105.2	95.7	0.600486	0.987131	0.0432841	1.03046
A0A480JD87	DNAJB8	DnaJ heat shock protein family (Hsp40) member B8 OS=Sus scrofa OX=9823 GN=DNAJB8 PE=4 SV=1	47	9	12	8	231	25.5	6.81	46.84	107.2	92.1	85.6	126.4	104.8	83.3	102	98.6	0.601653	0.987131	0.081534	1.05814
F1SQF8	CAMK1	Calcium/calmodulin dependent protein kinase I OS=Sus scrofa OX=9823 GN=CAMK1 PE=1 SV=4	19	6	9	6	365	40.6	5.34	31.95	89.5	105.7	111.7	108.2	89.9	119.5	92.5	82.9	0.451626	0.970779	0.10935	1.07874
A0A287A7Q3	GNB1	G protein subunit beta 1 OS=Sus scrofa OX=9823 GN=GNB1 PE=3 SV=1	28	7	12	4	340	37.4	6	38.72	92.2	90.2	95.1	89.9	110.1	104.2	114.2	104.1	0.000994997	0.117099	-0.235682	0.849283
A0A287AV76	BAG2	BAG cochaperone 2 OS=Sus scrofa OX=9823 GN=BAG2 PE=1 SV=1	47	9	13	9	210	23.6	6.38	50.4	100.4	91.5	92.7	115.7	105.2	100	101.9	92.7	0.984481	0.996593	0.00180314	1.00125
F1S6Q0	TSSK6	Testis-specific serine kinase 6 OS=Sus scrofa OX=9823 GN=TSSK6 PE=2 SV=2	30	10	16	10	273	30.2	9.2	47.98	109.7	90.2	82.3	122.6	102.5	81.9	108.9	101.9	0.832661	0.987131	0.0346263	1.02429
A0A5G2RGK0	PURA	Purine rich element binding protein A OS=Sus scrofa OX=9823 GN=PURA PE=1 SV=1	16	5	7	5	482	50.5	8.43	28.28	99.5	102.4	100.3	87.8	113	101.3	110.1	85.5	0.504073	0.983624	-0.0717979	0.951452
F1RFY1	PFN1	Profilin OS=Sus scrofa OX=9823 GN=PFN1 PE=1 SV=3	27	5	11	5	223	23.8	10.56	31.17	86.7	82.9	91.6	78.2	123.4	103.4	94	139.8	0.0292506	0.428442	-0.440528	0.736865
F1RXR2	CRELD2	protein disulfide-isomerase OS=Sus scrofa OX=9823 GN=CRELD2 PE=3 SV=3	19	7	9	7	353	38.4	4.53	32.71	86.2	83.1	88.9	86.7	83	124.6	111	136.5	0.0546361	0.548281	-0.400005	0.757855
J9JIK0	GPX6	Glutathione peroxidase OS=Sus scrofa OX=9823 GN=GPX6 PE=3 SV=3	31	8	28	4	220	25	7.71	77.25	77.3	166.8	150.3	44.6	92	185.9	38	45.1	0.678791	0.987131	0.282222	1.21607
A0A8W4FC46	PDIA6	Protein disulfide isomerase family A member 6 OS=Sus scrofa OX=9823 GN=PDIA6 PE=4 SV=1	15	5	8	5	434	47.5	5.15	32.31	75.8	78.5	94.4	60	97	135.4	77.7	181.1	0.104815	0.703271	-0.670105	0.628461
A0A8W4F9E7	GLO1	Glyoxalase I OS=Sus scrofa OX=9823 GN=GLO1 PE=4 SV=1	39	9	20	9	184	20.7	5.44	56.7	103.8	95.7	88.4	110.3	101.4	90.4	106.8	103.1	0.887533	0.989189	-0.0126252	0.991287
F1RFN1	LOC100516852	Uncharacterized protein OS=Sus scrofa OX=9823 GN=LOC100516852 PE=4 SV=5	12	12	15	12	863	98.4	7.85	44.21	104.6	97.4	97.1	99.5	107.7	91	102.2	100.3	0.872564	0.987131	-0.0093799	0.993519
A0A5G2QAU2	RAB4B	Ras-related protein Rab-4 OS=Sus scrofa OX=9823 GN=RAB4B PE=1 SV=2	36	7	11	5	211	23.3	7.74	29.18	92.6	101.3	104.9	98.2	98.7	110.3	96	97.8	0.739591	0.987131	-0.0209247	0.985601
A0A288CFY3	TPM3	Tropomyosin alpha-3 chain OS=Sus scrofa OX=9823 GN=TPM3 PE=1 SV=2	33	9	15	6	227	26.4	4.78	43.3	100.2	94.7	94.6	81	111.1	104.4	99	115.1	0.0344997	0.465817	-0.21352	0.86243
F1SNT0	UBA5	Ubiquitin-like modifier-activating enzyme 5 OS=Sus scrofa OX=9823 GN=UBA5 PE=1 SV=3	18	6	12	6	442	49.4	5.24	33.73	105	106.4	93.8	89	104.9	101.8	110.7	88.5	0.660772	0.987131	-0.0421966	0.971175
F1RFI1	TUFM	Elongation factor Tu OS=Sus scrofa OX=9823 GN=TUFM PE=1 SV=2	17	9	9	9	566	61.4	8.34	25.61	88.7	78.5	104.9	111.1	88.9	100.7	101	126.2	0.467388	0.972536	-0.121258	0.919386
I3LK62	ALDH1A2	Aldehyde dehydrogenase 1 family member A2 OS=Sus scrofa OX=9823 GN=ALDH1A2 PE=1 SV=2	18	8	9	6	518	56.6	6	35.04	99.3	114.7	104.8	85.7	94.2	100.1	104.8	96.3	0.73759	0.987131	0.0328268	1.02301
I3L788	TRAPPC12	Trafficking protein particle complex subunit 12 OS=Sus scrofa OX=9823 GN=TRAPPC12 PE=1 SV=2	13	8	8	8	771	82.1	4.86	27.43	104.2	98.7	97	103.1	100.6	92.4	105.1	98.9	0.650393	0.987131	0.0216408	1.01511
A0A5G2QML3	H1-3	Histone H2B OS=Sus scrofa OX=9823 GN=H1-3 PE=1 SV=1	25	10	17	2	322	33.5	10.74	47.69	78.9	71.5	136.8	42.1	107.7	126.7	49.5	186.7	0.345759	0.929102	-0.515099	0.699745
A0A8W4FBU3	TXNDC2	Uncharacterized protein OS=Sus scrofa OX=9823 GN=TXNDC2 PE=4 SV=1	27	9	14	2	540	59.7	5.19	40.71	108.8	126.3	76.6	98.8	98.3	88.1	106.9	96.3	0.653475	0.987131	0.0753885	1.05364
F1RM25	PPP5C	Serine/threonine-protein phosphatase OS=Sus scrofa OX=9823 GN=PPP5C PE=1 SV=3	18	10	12	10	499	56.8	6.44	33.56	97.7	95.9	91.7	103.9	97.4	105.6	106.8	100.9	0.158313	0.790603	-0.0775732	0.94765
F1S4F7	GLMN	Glomulin, FKBP associated protein OS=Sus scrofa OX=9823 GN=GLMN PE=1 SV=4	19	10	16	10	532	60.7	5.11	36.71	104.2	99	90.2	108.6	100.9	88.4	109.5	99.2	0.870238	0.987131	0.0144271	1.01005
P00795	CTSD	Cathepsin D OS=Sus scrofa OX=9823 GN=CTSD PE=1 SV=2	24	8	17	1	345	37.3	6.77	50.33	74.3	116.2	84	49.2	222.1	108.1	61.8	84.2	0.357107	0.938452	-0.55691	0.679756
F1S720	ZC2HC1B	Zinc finger C2HC-type containing 1B OS=Sus scrofa OX=9823 GN=ZC2HC1B PE=1 SV=4	38	7	13	7	221	24.5	10.17	35.62	109.2	112.7	94.8	90.7	104.4	90.4	102.4	95.3	0.57388	0.987131	0.0537533	1.03796
F1S6K5	APRT	Adenine phosphoribosyltransferase OS=Sus scrofa OX=9823 GN=APRT PE=1 SV=2	32	7	11	7	244	26	7.5	26.91	93.4	92.5	92.9	114.9	100.2	97.3	118.4	90.5	0.708775	0.987131	-0.0458037	0.96875
F1RZQ2	C15H4orf47	Chromosome 15 C4orf47 homolog OS=Sus scrofa OX=9823 GN=C15H4orf47 PE=3 SV=1	32	10	12	10	310	34.5	9.66	40.55	109.8	107.5	97.4	66.8	102.9	106.9	112.8	96	0.411398	0.964131	-0.133889	0.911371
F1RK12	ITM2B	Integral membrane protein 2 OS=Sus scrofa OX=9823 GN=ITM2B PE=3 SV=3	30	6	15	6	266	30.3	5.4	46.77	77.1	79.5	97.7	80.9	111.1	108.9	104.7	140	0.0132609	0.335477	-0.471277	0.721326
A0A8W4F8D7	ADRM1	ADRM1 26S proteasome ubiquitin receptor OS=Sus scrofa OX=9823 GN=ADRM1 PE=4 SV=1	20	9	13	9	410	42.3	5.01	26.87	108.6	97	98.1	112.9	101.2	81.5	106.1	94.5	0.255132	0.892297	0.120189	1.08688
F1STT0	CCDC83	Coiled-coil domain containing 83 OS=Sus scrofa OX=9823 GN=CCDC83 PE=4 SV=3	25	11	12	11	412	48.8	5.39	32.83	98.9	96.6	94.3	112.3	100.3	98.7	102.9	96	0.814673	0.987131	0.0151484	1.01056
P02543	VIM	Vimentin OS=Sus scrofa OX=9823 GN=VIM PE=1 SV=2	17	9	25	5	466	53.6	5.12	78.41	121.2	90.9	36.6	22.8	289.4	182.5	25.1	31.5	0.380199	0.95224	-0.960951	0.513718
F1S3W0	LOC100524873	Cytochrome b-c1 complex subunit 6 OS=Sus scrofa OX=9823 GN=LOC100524873 PE=1 SV=1	81	7	15	7	91	10.7	4.54	54.59	106.2	94.7	86	125.6	100.9	81.8	107.9	96.8	0.560309	0.987131	0.0905702	1.06479
A0A286ZQZ4	L2HGDH	L-2-hydroxyglutarate dehydrogenase OS=Sus scrofa OX=9823 GN=L2HGDH PE=1 SV=3	18	7	9	7	428	47.3	8.66	32.99	99.2	95.7	97.5	108.3	101.7	94.2	112.5	90.9	0.951764	0.99229	0.00504944	1.00351
F1SGI7	KRT75	Keratin 75 OS=Sus scrofa OX=9823 GN=KRT75 PE=1 SV=4	13	9	18	2	550	59.5	8.15	44.98	90.6	93.5	94.6	89.7	108.2	103.6	65.3	154.5	0.421225	0.965439	-0.228422	0.853568
A0A287AR98	SBSN	Suprabasin OS=Sus scrofa OX=9823 GN=SBSN PE=1 SV=2	24	9	13	9	642	66.1	7.17	27.09	81.9	84.3	96.1	101.2	144.3	94.1	94.9	103.2	0.203028	0.851548	-0.264026	0.832761
A0A8W4FB34	PPM1B	Protein phosphatase, Mg2+/Mn2+ dependent 1B OS=Sus scrofa OX=9823 GN=PPM1B PE=4 SV=1	21	7	11	5	379	42.1	5.36	37.26	111	103.2	103	104.5	89.8	96.9	96.1	95.5	0.00474645	0.216751	0.156686	1.11472
A0A286ZYS2	DARS1	Aspartate--tRNA ligase, cytoplasmic OS=Sus scrofa OX=9823 GN=DARS1 PE=1 SV=1	25	10	11	10	468	53.5	6.48	24.16	90.7	108	102.6	87.9	101.5	115.9	84.2	109.1	0.5428	0.986663	-0.0775732	0.94765
I3LS52	CEP76	Centrosomal protein of 76 kDa OS=Sus scrofa OX=9823 GN=CEP76 PE=3 SV=3	19	13	21	13	659	74.3	6.71	52.5	106.5	87	81.2	147.9	95.3	80.2	93.3	108.5	0.509683	0.984895	0.163581	1.12006
A0A286ZIE2		Ig-like domain-containing protein OS=Sus scrofa OX=9823 PE=4 SV=1	17	6	7	6	441	47.8	5.82	27.07	101	95.3	78.8	117.4	98.1	105.8	84.3	119.2	0.741954	0.987131	-0.0537533	0.963427
A0A8W4FPJ3	CFAP54	Cilia and flagella associated protein 54 OS=Sus scrofa OX=9823 GN=CFAP54 PE=4 SV=1	4	13	14	13	3038	344.6	8	31.89	104.8	93.6	85.8	112.4	105.8	93.6	103.2	100.8	0.800907	0.987131	-0.0245264	0.983143
A0A287BMI3	GMDS	GDP-mannose 4,6-dehydratase OS=Sus scrofa OX=9823 GN=GMDS PE=1 SV=1	29	10	14	10	357	40.1	8.02	37.91	83.7	90.1	88.4	73.4	125.5	101.5	102	135.4	0.0135359	0.335477	-0.468625	0.722653
A0A5G2RH94	NEU1	exo-alpha-sialidase OS=Sus scrofa OX=9823 GN=NEU1 PE=3 SV=1	21	7	9	1	416	45.1	7.05	33.08	107.1	224.3	139.3	23.6	64.8	126.5	50.3	64.2	0.33381	0.929102	0.692798	1.61642
I3LUQ5	CFAP74	Cilia and flagella associated protein 74 OS=Sus scrofa OX=9823 GN=CFAP74 PE=4 SV=4	7	12	14	12	1495	166.2	8.29	39.07	99.7	97.5	94	108.2	103.3	96.1	101.2	100	0.932125	0.990492	-0.00432809	0.997004
E2I6L6	IGFBP5	Insulin-like growth factor-binding protein 5 OS=Sus scrofa OX=9823 GN=IGFBP5 PE=2 SV=1	31	9	13	9	271	30.3	8.18	40.43	78.5	138	105.3	69.8	162.7	97.2	90.2	58.2	0.881142	0.987131	-0.0602488	0.959099
F1RJB2	UBQLNL	Ubiquilin like OS=Sus scrofa OX=9823 GN=UBQLNL PE=4 SV=2	15	7	13	7	459	49.8	6.48	31.52	95.5	105.2	74.5	131.2	106.5	85.4	115.5	86.1	0.824995	0.987131	0.0465368	1.03278
A0A287AZ57	NUP62	Nucleoporin 62 OS=Sus scrofa OX=9823 GN=NUP62 PE=1 SV=1	18	8	11	8	478	49.1	5.43	35.15	100.5	103.2	91.3	121.4	99.2	96.1	93.2	95	0.247991	0.887875	0.118743	1.08579
I3LEF8	HSD17B4	Hydroxysteroid 17-beta dehydrogenase 4 OS=Sus scrofa OX=9823 GN=HSD17B4 PE=1 SV=2	13	9	9	9	737	80	8.03	28.38	71.4	105.3	100.5	61.7	121.3	133.6	72.1	134.1	0.144056	0.766359	-0.44422	0.734982
F1SDN7	FAM166C	Family with sequence similarity 166 member C OS=Sus scrofa OX=9823 GN=FAM166C PE=4 SV=2	40	9	19	9	201	23.4	10.15	56.26	106.8	95.8	95.6	102.1	105	84.5	105.2	105	0.980236	0.996344	0.00216404	1.0015
A0A287BM11	LOC100156325	SERPIN domain-containing protein OS=Sus scrofa OX=9823 GN=LOC100156325 PE=3 SV=2	18	10	15	1	423	47.2	6.11	40.4	143.9	96.7	76.6	60.6	109.4	118.1	102	92.6	0.578425	0.987131	-0.159962	0.895049
A0A287AW19	MDH1B	Malate dehydrogenase 1B OS=Sus scrofa OX=9823 GN=MDH1B PE=3 SV=2	17	9	13	9	521	58.5	5.63	34.98	106.7	94.8	90.4	117.8	101	87.7	104.3	97.4	0.524413	0.986663	0.0696148	1.04944
A0A8W4FHU8	NDUFS8	NADH:ubiquinone oxidoreductase core subunit S8 OS=Sus scrofa OX=9823 GN=NDUFS8 PE=4 SV=1	37	7	15	7	190	21.5	5.17	52.56	99.8	93.3	90.3	115.9	102.8	92.3	110.3	95.2	0.964472	0.993893	-0.00468935	0.996755
Q29268	STXBP2	Syntaxin-binding protein 2 (Fragment) OS=Sus scrofa OX=9823 GN=STXBP2 PE=2 SV=1	56	8	10	1	118	13	7.87	27.54	106.1	82.5	111.7	90.7	102.9	83.4	112.2	110.5	0.65045	0.987131	-0.0649322	0.95599
A0A8W4FCQ5	H1-2	Uncharacterized protein OS=Sus scrofa OX=9823 GN=H1-2 PE=4 SV=1	27	10	16	2	300	31.3	10.71	45.9	68.4	69.3	112.7	54.6	185.6	125	56.3	128.1	0.156123	0.786441	-0.698619	0.616162
F1RNQ2	MORN3	MORN repeat containing 3 OS=Sus scrofa OX=9823 GN=MORN3 PE=4 SV=1	22	6	11	6	240	27.8	8.51	37.12	106.8	89.8	88.4	115.4	101.9	87.1	110.4	100.2	0.981254	0.996501	0.00288539	1.002
A0A286ZQ62	CSNK1G1	non-specific serine/threonine protein kinase OS=Sus scrofa OX=9823 GN=CSNK1G1 PE=3 SV=2	22	12	17	5	459	52.6	9.01	40.7	100.2	98.4	92.5	110.6	102.2	93	105.3	97.7	0.85624	0.987131	0.0126252	1.00879
F1SSA6		Myosin motor domain-containing protein OS=Sus scrofa OX=9823 PE=1 SV=4	10	9	14	5	947	110	5.4	33.6	87.6	136.8	131.9	56.2	81.1	154.6	66.4	85.4	0.827491	0.987131	0.0901978	1.06452
D5K8A4	SPATA3	Spermatogenesis associated 3 OS=Sus scrofa OX=9823 GN=SPATA3 PE=2 SV=1	48	10	14	10	209	22.1	10.76	39.57	97.8	98.9	81.3	132.6	100.5	82.9	97	108.9	0.674057	0.987131	0.0768513	1.05471
F1S2A8	BCAP31	B-cell receptor-associated protein OS=Sus scrofa OX=9823 GN=BCAP31 PE=1 SV=2	42	10	14	10	246	27.8	8.44	47.3	80.8	87.2	102.7	68.3	105.8	123.7	60	171.6	0.253254	0.890684	-0.443794	0.735198
F1SEM2	RPN2	Dolichyl-diphosphooligosaccharide--protein glycosyltransferase subunit 2 OS=Sus scrofa OX=9823 GN=RPN2 PE=1 SV=5	16	7	8	7	631	69.2	5.72	30.46	75.5	81	122	53.3	101.2	139.1	58.8	169.2	0.266508	0.903062	-0.497119	0.70852
A0A287AYW0	LOC102165484	Gasdermin-C OS=Sus scrofa OX=9823 GN=LOC102165484 PE=3 SV=1	19	9	11	9	462	50.2	6.55	29.56	110.7	94.1	108.8	124.8	90.1	83.5	99.7	88.4	0.0362205	0.479191	0.277454	1.21205
F1SUK6	CAPN5	Calpain 5 OS=Sus scrofa OX=9823 GN=CAPN5 PE=1 SV=3	12	7	10	7	692	78.3	7.83	31.73	97.7	119.1	126.2	65.4	99.7	131.4	82	78.6	0.826437	0.987131	0.0602337	1.04263
A0A287AHZ7	SSNA1	SS nuclear autoantigen 1 OS=Sus scrofa OX=9823 GN=SSNA1 PE=1 SV=1	41	6	12	6	119	13.6	5.68	41.45	104.8	96.3	84	113.7	101.8	94	107.8	97.6	0.934345	0.990492	-0.0086562	0.994018
F1RI18	UQCRQ	Cytochrome b-c1 complex subunit 8 OS=Sus scrofa OX=9823 GN=UQCRQ PE=1 SV=1	56	7	14	7	82	9.8	10.15	43.55	103.8	92.6	90.1	110.7	107.9	83.7	112.8	98.4	0.867201	0.987131	-0.0201981	0.986097
F1RTY8	DNAJC5B	DnaJ homolog subfamily C member 5B OS=Sus scrofa OX=9823 GN=DNAJC5B PE=3 SV=1	39	6	10	6	199	22.6	5.44	34.47	97.7	99.3	84.8	118.9	107.6	78.7	110.7	102.3	0.97349	0.994948	0.00504944	1.00351
A0A5G2RF17	PSMD5	26S proteasome non-ATPase regulatory subunit 5 OS=Sus scrofa OX=9823 GN=PSMD5 PE=1 SV=1	15	6	9	6	461	51.3	5.29	32.6	93.6	100.8	114.2	90.3	96.5	107.1	98.2	99.3	0.927489	0.990492	-0.00793484	0.994515
A0A286ZRK1		Ferritin OS=Sus scrofa OX=9823 PE=3 SV=2	39	8	14	6	182	20.8	7.58	31.92	98.4	103.9	100.8	109.9	102	89.5	92.5	103.1	0.174955	0.823465	0.0934355	1.06691
F1RKI3	HINT1	Histidine triad nucleotide binding protein 1 OS=Sus scrofa OX=9823 GN=HINT1 PE=1 SV=1	40	4	8	4	126	13.7	6.87	29.59	111.5	95.4	83.6	101.1	99.3	95.6	103.5	110	0.547169	0.987131	-0.0606021	0.958864
D2D0E6	MLYCD	Malonyl-CoA decarboxylase OS=Sus scrofa OX=9823 GN=MLYCD PE=4 SV=1	19	8	10	8	499	55.6	9.25	27.87	102.3	95.9	96.2	103.6	107.1	90.9	103.6	100.4	0.811805	0.987131	-0.0144271	0.99005
Q8WNV7	DHRS4	Dehydrogenase/reductase SDR family member 4 OS=Sus scrofa OX=9823 GN=DHRS4 PE=1 SV=2	31	9	18	9	279	29.9	9.23	49.75	104.8	97.2	93.6	114.9	101.6	93.2	97.3	97.4	0.335325	0.929102	0.0757589	1.05392
I3LI71	FER	Tyrosine-protein kinase OS=Sus scrofa OX=9823 GN=FER PE=3 SV=2	11	8	10	1	822	94.7	7.27	30.03	103	100.7	96.2	107.9	108.6	92.6	94.4	96.6	0.404969	0.964131	0.0562722	1.03978
A0A287BPW8	NDUFB4	NADH dehydrogenase [ubiquinone] 1 beta subcomplex subunit 4 OS=Sus scrofa OX=9823 GN=NDUFB4 PE=1 SV=1	50	5	13	5	129	15.1	9.66	42.45	102.5	99	96.5	102	104.4	99.4	103.3	92.8	0.99356	0.997122	0.000360719	1.00025
F1SMX5	CAB39	Calcium-binding protein 39 OS=Sus scrofa OX=9823 GN=CAB39 PE=1 SV=1	26	10	12	10	341	39.9	6.89	31.92	106.5	100.7	99.7	93.3	106.4	97.1	95.2	101.3	0.989578	0.997122	0.000721167	1.0005
A0A5G2QCI9		lysozyme OS=Sus scrofa OX=9823 PE=1 SV=1	35	6	40	6	72	8.1	5.38	99.85	100.4	96.1	84.1	116.3	98.5	98.4	105.1	101.1	0.828202	0.987131	-0.0223622	0.984619
F1SI25	LRRC57	Leucine rich repeat containing 57 OS=Sus scrofa OX=9823 GN=LRRC57 PE=1 SV=1	34	9	15	9	239	26.9	8.62	43.45	113.7	82.9	87.3	127	104.7	82.4	107.6	94.3	0.664665	0.987131	0.0790172	1.0563
I3L6V0	LEXM	Lymphocyte expansion molecule OS=Sus scrofa OX=9823 GN=LEXM PE=4 SV=3	27	11	14	11	402	45.2	9.94	38.92	103.8	99.7	95.6	105.3	104.5	86.9	103.5	100.7	0.651262	0.987131	0.0317406	1.02224
A0A8W4FML3	COX6C	Cytochrome c oxidase subunit 6C OS=Sus scrofa OX=9823 GN=COX6C PE=4 SV=1	64	9	30	9	75	8.6	10.14	49.69	104.9	97.6	96	107.3	107.7	77.8	105.2	103.5	0.712074	0.987131	0.0418411	1.02943
F1S0G3	CFAP206	Cilia- and flagella-associated protein 206 OS=Sus scrofa OX=9823 GN=CFAP206 PE=3 SV=1	16	12	14	12	622	70.9	6.8	32.49	105	94.3	95.3	106.9	106.2	94.2	98.7	99.4	0.860358	0.987131	0.0108203	1.00753
A0A5G2QPZ9	FER	Tyrosine-protein kinase OS=Sus scrofa OX=9823 GN=FER PE=3 SV=1	20	8	10	1	456	52	8.65	27.93	135.5	91.3	116	103.3	88.1	114.9	78.6	72.3	0.134268	0.763487	0.334025	1.26053
F1SEJ9	LRRC18	Leucine rich repeat containing 18 OS=Sus scrofa OX=9823 GN=LRRC18 PE=4 SV=3	30	8	12	8	260	29.5	9.73	40.31	108.4	102	95.1	101.6	101.1	92.1	104.1	95.6	0.38935	0.963393	0.0512211	1.03614
A0A8W4FLB6	GUCA1ANB	GUCA1A neighbor OS=Sus scrofa OX=9823 GN=GUCA1ANB PE=4 SV=1	48	5	14	5	112	12.8	10.01	32.76	104.6	97	100.8	102.8	96.5	94.2	107.1	97	0.460326	0.970779	0.0375122	1.02634
A0A8W4FQC8	CUL5	Cullin 5 OS=Sus scrofa OX=9823 GN=CUL5 PE=4 SV=1	13	10	10	10	759	88.5	7.94	27.62	105.4	90.9	92.4	100.3	106.1	92.1	112.9	100.1	0.358689	0.939984	-0.0800701	0.946012
I3L954	TKTL1	Transketolase like 1 OS=Sus scrofa OX=9823 GN=TKTL1 PE=1 SV=2	14	7	8	7	596	64.5	5.95	28.84	61.1	57.7	98	50.3	59.7	145.5	52.2	275.5	0.256668	0.892297	-0.996485	0.50122
A0A5G2QNM6	PHGDH	D-3-phosphoglycerate dehydrogenase OS=Sus scrofa OX=9823 GN=PHGDH PE=4 SV=1	18	8	10	8	504	53.4	6.9	32.85	93.8	90	90.5	80.2	111.4	94.6	99.4	140.3	0.0763544	0.612057	-0.330287	0.795378
C8C419	SLC25A19	Solute carrier family 25 member 19 OS=Sus scrofa OX=9823 GN=SLC25A19 PE=3 SV=1	23	7	10	7	318	35.2	9.33	34.07	105.7	95.9	94.7	101.9	105.1	87.7	100.6	108.4	0.868904	0.987131	-0.0129843	0.99104
A0A287BNE4	UBE2M	Ubiquitin conjugating enzyme E2 M OS=Sus scrofa OX=9823 GN=UBE2M PE=1 SV=3	32	8	12	8	256	29	9.88	39.14	103.5	95.1	83.2	107.5	102.4	100.2	114.3	93.7	0.468333	0.97258	-0.0768513	0.948125
A4L2Z4	GNA14	G protein subunit alpha 14 OS=Sus scrofa OX=9823 GN=GNA14 PE=2 SV=1	23	9	11	5	355	41.5	5.87	31.04	118.5	76.8	89.2	52.4	99.9	81.1	140.1	142	0.173199	0.820902	-0.459003	0.727489
A0A287A5F9	PDP1	Pyruvate dehydrogenase phosphatase catalytic subunit 1 OS=Sus scrofa OX=9823 GN=PDP1 PE=1 SV=1	17	8	11	8	562	63.6	6.8	32.95	93.3	107.6	103.1	96.1	101.5	105.8	99.6	92.9	0.986403	0.996593	0.00108216	1.00075
K7GSK1	ART3	NAD(P)(+)--arginine ADP-ribosyltransferase OS=Sus scrofa OX=9823 GN=ART3 PE=1 SV=1	25	9	12	9	371	41.5	6.9	31.46	89.1	105.3	97.9	108.3	87	96.9	129.2	86.2	0.977307	0.995503	0.00468935	1.00326
A0A5G2R660	SCAMP2	Secretory carrier-associated membrane protein OS=Sus scrofa OX=9823 GN=SCAMP2 PE=1 SV=1	14	5	7	5	371	41.7	6	24.67	100.8	117.4	127.6	43.1	115.9	103	100	92.2	0.785525	0.987131	-0.0800901	0.945999
F1RWY7	BPHL	Biphenyl hydrolase like OS=Sus scrofa OX=9823 GN=BPHL PE=1 SV=4	24	7	10	7	309	34.1	9.47	30.88	103.1	84.5	78.1	116.1	100.2	100.1	110.1	107.8	0.354168	0.934751	-0.131376	0.91296
P12309	GLRX	Glutaredoxin-1 OS=Sus scrofa OX=9823 GN=GLRX PE=1 SV=2	32	4	10	4	106	11.8	8.18	41.4	80.5	78.2	94.3	60	139	114.7	116.3	117	0.00307379	0.182173	-0.637759	0.64271
F1S0Q1	HSPB9	Heat shock protein family B (small) member 9 OS=Sus scrofa OX=9823 GN=HSPB9 PE=3 SV=2	24	3	15	3	160	17	7.9	31.82	108.4	100.3	83.4	134.1	107.2	74.4	96.1	96.2	0.339273	0.929102	0.188878	1.13988
A0A8W4FPU9	ACSL3	Acyl-CoA synthetase long chain family member 3 OS=Sus scrofa OX=9823 GN=ACSL3 PE=4 SV=1	14	10	12	9	729	81.3	8.62	25.71	99.7	90.8	98.2	100.7	109.5	102.7	86.4	112	0.424262	0.966983	-0.0764807	0.948368
I3LQ01	CLGN	Calmegin OS=Sus scrofa OX=9823 GN=CLGN PE=1 SV=1	15	10	11	10	610	69.7	4.7	31.55	69.4	61.2	125.6	38.8	53.9	178.4	37.7	235	0.346501	0.929633	-0.775568	0.584158
F1SNW5		Peptidase S1 domain-containing protein OS=Sus scrofa OX=9823 PE=4 SV=5	22	7	14	7	379	40.4	5.38	33.07	104.3	94.2	96	118.4	97.4	90.5	106.4	92.8	0.362117	0.942454	0.0930861	1.06665
F1SPH2	SUOX	sulfite oxidase OS=Sus scrofa OX=9823 GN=SUOX PE=1 SV=3	20	9	10	9	545	60.4	6.42	26.13	84.4	106	133.1	86.2	113	102.2	88.2	86.9	0.720281	0.987131	0.0699844	1.04971
A0A287A6N7	NUP98	Nuclear pore complex protein Nup98-Nup96 OS=Sus scrofa OX=9823 GN=NUP98 PE=1 SV=1	6	8	8	8	1481	161.7	5.96	25.46	99.8	100.5	86	115.9	100.1	92.6	102.9	102.3	0.875076	0.987131	0.0155072	1.01081
F1SCF0	SERPINA1	Alpha-1-antitrypsin OS=Sus scrofa OX=9823 GN=SERPINA1 PE=3 SV=2	17	7	13	1	420	46.9	5.85	33.43	98.8	114	74.6	57.1	142.1	82.7	104	126.7	0.1767	0.825631	-0.402947	0.756312
F1RUJ9	GSPT2	G1 to S phase transition 2 OS=Sus scrofa OX=9823 GN=GSPT2 PE=3 SV=4	13	9	12	1	632	69.3	5.39	26.94	83.7	97.8	122.8	105.9	114.7	101	72.1	102.1	0.690877	0.987131	0.0732233	1.05206
F1SMI8	C6	Complement component C6 OS=Sus scrofa OX=9823 GN=C6 PE=1 SV=4	10	11	12	11	880	99.1	7.46	31.43	69.2	76.5	100.4	168.3	58	146.1	83.5	98.1	0.814057	0.987131	0.103545	1.07441
F1SFY5	HTATIP2	HIV-1 Tat interactive protein 2 OS=Sus scrofa OX=9823 GN=HTATIP2 PE=1 SV=4	29	10	13	10	280	30.7	8.12	30.01	102.9	103.1	92.8	108.4	102.5	91.3	102.9	96.1	0.432754	0.968733	0.0519426	1.03666
I3LUD1	SOD3	Superoxide dismutase [Cu-Zn] OS=Sus scrofa OX=9823 GN=SOD3 PE=1 SV=2	18	4	12	4	303	32.4	6.51	42.38	101.7	96.2	79.4	99	105.2	107.3	108.6	102.7	0.0618094	0.557349	-0.1715	0.887919
I3LJE4	BTBD16	BTB/POZ domain-containing protein 16 OS=Sus scrofa OX=9823 GN=BTBD16 PE=4 SV=3	24	13	15	13	506	58.4	9.2	38.67	102.2	97.4	96	96.6	114.5	91.9	100.8	100.5	0.457487	0.970779	-0.0559184	0.961982
A0A287AZV4	ADH5	S-(hydroxymethyl)glutathione dehydrogenase OS=Sus scrofa OX=9823 GN=ADH5 PE=1 SV=2	21	8	11	8	392	41.9	7.5	31.73	103	102.9	94.2	104	102.9	93	109.8	90.2	0.699834	0.987131	0.0295763	1.02071
A0A287ANH6	ENO2	phosphopyruvate hydratase OS=Sus scrofa OX=9823 GN=ENO2 PE=1 SV=3	14	6	26	2	503	55.1	8.25	54.82	109	103.5	95.8	94.9	99	91.5	106.2	100.1	0.734589	0.987131	0.0230836	1.01613
Q9MYT8	ATP5ME	ATP synthase subunit e, mitochondrial OS=Sus scrofa OX=9823 GN=ATP5ME PE=1 SV=4	72	5	13	5	71	8.2	9.31	43.47	98.7	98	92.7	116.8	101.8	90.9	106.6	94.4	0.639705	0.987131	0.0450935	1.03175
Q9TV69	DHDH	Trans-1,2-dihydrobenzene-1,2-diol dehydrogenase OS=Sus scrofa OX=9823 GN=DHDH PE=1 SV=1	30	8	11	8	335	36.5	6.77	28.61	88	91	116.3	85.6	96.9	115.6	106.9	99.7	0.290916	0.918287	-0.137882	0.908852
F1S7W3	ARMT1	Sugar phosphate phosphatase OS=Sus scrofa OX=9823 GN=ARMT1 PE=1 SV=3	21	9	11	9	443	51.2	6.43	39.46	101	96.4	96.2	94.7	102.7	110.1	99.8	99.2	0.084851	0.642361	-0.0847721	0.942933
P0DTA4	PCCA	Propionyl-CoA carboxylase alpha chain, mitochondrial OS=Sus scrofa OX=9823 GN=PCCA PE=1 SV=1	13	10	13	10	730	80.1	7.23	31.58	95.1	98.6	97.5	113	96.3	103.4	104.2	92	0.692331	0.987131	0.0299333	1.02096
A0A287B2X0	CPNE3	Copine 3 OS=Sus scrofa OX=9823 GN=CPNE3 PE=1 SV=1	18	8	10	8	571	64.2	6.15	28	92	99.3	118.1	77.3	116.7	105.5	91.9	99.2	0.529826	0.986663	-0.0959746	0.93564
M3TYG7	SERPINB1	Leukocyte elastase inhibitor OS=Sus scrofa OX=9823 GN=SERPINB1 PE=2 SV=1	26	11	11	11	378	42.5	6.57	33.94	95.8	96.5	98.4	80.6	116.5	105.4	95.5	111.2	0.0569763	0.551415	-0.207047	0.866309
A0A5G2R0B4	UROD	Uroporphyrinogen decarboxylase OS=Sus scrofa OX=9823 GN=UROD PE=1 SV=1	25	6	6	6	321	35.8	5.22	26.48	105	101.2	82.6	108.1	104.8	97.6	104.8	95.9	0.8104	0.987131	-0.0223622	0.984619
A0A5S6HMA2	NAMPT	Nicotinamide phosphoribosyltransferase OS=Sus scrofa OX=9823 GN=NAMPT PE=1 SV=1	15	7	9	7	524	58.8	8	30.45	98.8	97.9	97.9	106.2	113.7	93.3	99.5	92.8	0.94557	0.991413	0.00540944	1.00376
A0A287A5F7	PPP2R1B	Serine/threonine-protein phosphatase 2A 65 kDa regulatory subunit A beta isoform OS=Sus scrofa OX=9823 GN=PPP2R1B PE=4 SV=3	12	6	9	3	601	66.1	5.01	26.36	99.8	101.1	104.5	100.5	112.3	87.2	90	104.5	0.64045	0.987131	0.0429287	1.0302
A0A287BJS7	FOLR2	Folate receptor 2 (fetal) OS=Sus scrofa OX=9823 GN=FOLR2 PE=1 SV=1	21	5	11	5	305	34.7	6.98	25.47	74.6	126.8	104.6	60.2	125.3	116.2	83.3	109	0.370558	0.950247	-0.244398	0.844168
K7GL74	PRPS2	ribose-phosphate diphosphokinase OS=Sus scrofa OX=9823 GN=PRPS2 PE=1 SV=3	29	8	11	5	296	32.4	6.71	29.56	101.8	95	97.9	103.4	105.9	95.4	95	105.6	0.800204	0.987131	-0.0137057	0.990545
Q69GF7	MT-CO2	Cytochrome c oxidase subunit 2 OS=Sus scrofa OX=9823 GN=MT-CO2 PE=1 SV=1	30	6	20	6	229	26.2	4.89	43.68	103.2	103.7	102.5	105	103.6	80.4	102.7	98.9	0.235013	0.88419	0.103919	1.07469
A0A5G2RB64	HMOX2	Heme oxygenase OS=Sus scrofa OX=9823 GN=HMOX2 PE=1 SV=2	32	8	8	8	288	32.7	5.35	24.01	98.1	73.7	78.5	142.9	108	79.5	101.7	117.5	0.855238	0.987131	-0.0487017	0.966806
A0A8W4FIG2	SH3BGRL3	SH3 domain binding glutamate rich protein like 3 OS=Sus scrofa OX=9823 GN=SH3BGRL3 PE=4 SV=1	52	5	9	5	84	9.2	9.31	30.32	84.2	78.1	92.5	65.8	140.4	111.5	104.9	122.6	0.00606164	0.240132	-0.580455	0.668753
A0A287A1V9	DHRS7B	Dehydrogenase/reductase 7B OS=Sus scrofa OX=9823 GN=DHRS7B PE=3 SV=3	32	9	14	9	310	33.1	9.38	34.6	101.5	100.1	108.5	92.1	112.9	89.1	91.3	104.5	0.872251	0.987131	0.0158698	1.01106
F1SQ01	PRDX4	Peroxiredoxin 4 OS=Sus scrofa OX=9823 GN=PRDX4 PE=4 SV=2	24	6	10	4	290	32.4	7.15	33.68	74.7	113	135.6	50.7	83.8	171	56.6	114.6	0.690022	0.987131	-0.187815	0.877934
A0A287B5T6	ARF3	peptidylprolyl isomerase OS=Sus scrofa OX=9823 GN=ARF3 PE=1 SV=3	25	4	10	3	181	20.6	7.43	32.88	94.2	87.1	93.4	87.3	110.9	103.9	97.3	125.9	0.0253408	0.412198	-0.274941	0.826484
A0A287AMN2	NDUFS4	NADH dehydrogenase [ubiquinone] iron-sulfur protein 4, mitochondrial OS=Sus scrofa OX=9823 GN=NDUFS4 PE=1 SV=1	26	5	12	5	175	19.7	10.04	36.69	96.5	91	92.9	113	102.4	90.5	110.6	103.1	0.630401	0.987131	-0.0476133	0.967536
A0A5G2RBM6	GLRX3	Glutaredoxin 3 OS=Sus scrofa OX=9823 GN=GLRX3 PE=1 SV=2	16	7	11	7	450	50	9.07	34.79	78.8	88.7	83.5	127.3	97.2	113.1	89.3	122.1	0.447704	0.970779	-0.156686	0.897083
A0A5G2R894	TIMM44	Translocase of inner mitochondrial membrane 44 OS=Sus scrofa OX=9823 GN=TIMM44 PE=1 SV=1	17	8	9	8	473	53.5	8.1	25.29	107.4	98.2	92.2	107.1	98.8	97.7	102.1	96.5	0.551014	0.987131	0.0353478	1.0248
A0A287B7Q9	ACSS1	propionate--CoA ligase OS=Sus scrofa OX=9823 GN=ACSS1 PE=1 SV=1	15	8	15	2	608	66.5	8.25	39.92	107.9	95.3	94	97.8	91.1	92.7	103.2	117.9	0.733197	0.987131	-0.035713	0.97555
A0A287ARP6	CYRIB	CYFIP related Rac1 interactor B OS=Sus scrofa OX=9823 GN=CYRIB PE=1 SV=1	24	6	8	6	324	36.8	6.46	28.92	97.7	98.2	105.6	96.2	104.7	104.6	92.6	100.5	0.750799	0.987131	-0.0169497	0.98832
P06867	PLG	Plasminogen OS=Sus scrofa OX=9823 GN=PLG PE=1 SV=3	15	9	10	9	809	90.6	7.21	29.06	141.2	110	103.1	71.7	113.3	88.4	82.5	89.9	0.442587	0.969535	0.187429	1.13873
A0A5G2QGV5	TXNDC8	Thioredoxin domain containing 8 OS=Sus scrofa OX=9823 GN=TXNDC8 PE=4 SV=2	28	3	13	2	118	13.5	9.01	46.39	110.4	101.5	99.5	93.7	102.4	91.6	99.8	101.1	0.568862	0.987131	0.0367907	1.02583
A0A5G2QZN1	QDPR	Dihydropteridine reductase OS=Sus scrofa OX=9823 GN=QDPR PE=4 SV=2	35	5	7	5	243	25.7	7.83	21.41	91.6	104.7	108.6	98.4	95.2	105.3	93	103.2	0.741694	0.987131	0.023805	1.01664
A0A287AY31		Endoplasmin OS=Sus scrofa OX=9823 PE=1 SV=1	57	4	9	4	76	8.9	7.25	23.35	103.2	92.4	81	106	112.5	92.3	109.2	103.4	0.273512	0.90463	-0.125594	0.916627
I3LGI9	GLB1	Beta-galactosidase OS=Sus scrofa OX=9823 GN=GLB1 PE=1 SV=3	14	7	7	6	614	69.2	7.28	23.68	69.2	118.7	111.7	62.2	101.8	114.1	118.9	103.4	0.250416	0.890024	-0.276397	0.82565
F1RLA4	BSPH1	Binder of sperm protein homolog 1 OS=Sus scrofa OX=9823 GN=BSPH1 PE=4 SV=4	35	4	10	4	127	15.3	7.61	29.84	73.4	110	120.1	99.1	70.8	91.2	162.4	73	0.958104	0.992522	0.0187553	1.01309
A0A5G2QVA7	SLC25A35	Solute carrier family 25 member 35 OS=Sus scrofa OX=9823 GN=SLC25A35 PE=1 SV=2	26	6	11	6	275	29.8	9.67	33.58	100.3	102.4	87.6	110.8	109.6	91	101.6	96.7	0.932271	0.990492	0.00793484	1.00552
F1SIN0	GCNT1	Beta-1,3-galactosyl-O-glycosyl-glycoprotein beta-1,6-N-acetylglucosaminyltransferase OS=Sus scrofa OX=9823 GN=GCNT1 PE=4 SV=1	15	8	11	8	428	50	8.18	30.39	107.2	189.1	224.5	30.2	43.4	139	41.2	25.5	0.186265	0.838601	1.14533	2.21196
F1RJJ3	SBDS	Ribosome maturation protein SBDS OS=Sus scrofa OX=9823 GN=SBDS PE=1 SV=1	39	10	14	10	250	28.7	8.62	44.41	94.9	96.2	101.4	117.9	106.4	86.7	86.7	109.8	0.547609	0.987131	0.0750371	1.05339
F1SP81	PLAA	Phospholipase A2 activating protein OS=Sus scrofa OX=9823 GN=PLAA PE=1 SV=4	11	7	8	7	741	81	6.44	25.03	101.7	99	91.2	110.2	106.7	89.9	97.9	103.5	0.85508	0.987131	0.0147859	1.0103
Q6SEG5	UCHL1	Ubiquitin carboxyl-terminal hydrolase isozyme L1 OS=Sus scrofa OX=9823 GN=UCHL1 PE=2 SV=1	25	6	10	6	223	24.8	5.35	34.06	109.8	95.5	109.9	98.9	104.1	80.5	104.3	96.9	0.332408	0.929102	0.102126	1.07335
A0A5G2QME2	MLF1	Myeloid leukemia factor 1 OS=Sus scrofa OX=9823 GN=MLF1 PE=3 SV=1	35	11	18	11	268	31.2	9.42	41.83	120.4	108.2	91.2	83.9	112.6	85	106.5	92.1	0.863044	0.987131	0.0270547	1.01893
A0A8W4FCL5	SYPL1	Synaptophysin like 1 OS=Sus scrofa OX=9823 GN=SYPL1 PE=4 SV=1	13	4	11	4	329	35.8	9.48	43	112	98.3	98.3	96.6	102.4	83.4	113.8	95.2	0.734526	0.987131	0.0375122	1.02634
Q2QLE3	TES	Testin OS=Sus scrofa OX=9823 GN=TES PE=3 SV=1	19	7	8	7	421	47.9	7.68	20.45	101.3	92.8	110.7	94.6	98.9	96.9	89.8	115	0.965681	0.993893	-0.00432809	0.997004
A0A286ZW60	PRSS21	Serine protease 21 OS=Sus scrofa OX=9823 GN=PRSS21 PE=4 SV=3	16	4	5	4	333	36.5	9.06	24.4	106.4	87.5	98.3	111.2	97.7	89.4	107.6	102	0.803805	0.987131	0.0241627	1.01689
F1SLD2	FAM136A	Protein FAM136A OS=Sus scrofa OX=9823 GN=FAM136A PE=1 SV=2	38	7	14	7	151	16.9	7.81	44.93	111	94	80	109	96.4	83.9	112.1	113.6	0.776407	0.987131	-0.0432841	0.970443
A0A480I0Y2	MYL6	Myosin light polypeptide 6 OS=Sus scrofa OX=9823 GN=MYL6 PE=4 SV=1	39	8	12	8	205	22.1	5.47	28.64	84.9	88.5	92	75	127.5	109.6	94.6	128	0.0147723	0.343744	-0.433462	0.740483
A0A286ZJQ4	MAP1B	Microtubule associated protein 1B OS=Sus scrofa OX=9823 GN=MAP1B PE=1 SV=2	3	9	10	9	2469	269.9	4.78	24.22	101.5	108.4	110.7	100.5	100.1	95.3	89.2	94.3	0.0202781	0.386816	0.152346	1.11138
A0A287AF07	SIRT5	NAD-dependent protein deacylase sirtuin-5, mitochondrial OS=Sus scrofa OX=9823 GN=SIRT5 PE=1 SV=1	22	6	8	6	308	33.4	8.43	28.94	90.7	115	103.9	114.9	92.5	102.8	97.5	82.8	0.138828	0.765317	0.176567	1.13019
F1SNG7	LRGUK	Leucine rich repeats and guanylate kinase domain containing OS=Sus scrofa OX=9823 GN=LRGUK PE=4 SV=5	12	11	11	11	824	93.4	6.68	29.43	104.7	94.7	96.9	104.9	105.9	92.8	101	99.1	0.879117	0.987131	0.0086562	1.00602
F1RG35	STUB1	RING-type E3 ubiquitin transferase OS=Sus scrofa OX=9823 GN=STUB1 PE=1 SV=3	29	8	12	8	284	32.7	6.15	35.28	104.9	89.3	92.9	109.7	105.3	93.5	105.9	98.4	0.790496	0.987131	-0.0227258	0.984371
A0A287AXI2	ATP6V1C1	V-type proton ATPase subunit C OS=Sus scrofa OX=9823 GN=ATP6V1C1 PE=1 SV=2	22	9	11	9	397	45.9	7.83	28.95	103.9	106.7	96.4	104.5	97.3	96.8	93.5	100.9	0.077632	0.615243	0.0829778	1.0592
A0A287BFE6	RAB35	RAB35, member RAS onco family OS=Sus scrofa OX=9823 GN=RAB35 PE=1 SV=1	33	6	10	5	201	23	8.29	35.53	89.1	111.5	107.2	71.5	108.8	127.8	95.8	88.3	0.442878	0.969535	-0.149452	0.901593
A0A287BSG9	NUP188	Nucleoporin 188 OS=Sus scrofa OX=9823 GN=NUP188 PE=1 SV=1	6	10	11	1	1708	191.2	6.79	27.38	88.5	108.9	122.4	94.2	93.7	115.4	75.4	101.5	0.558486	0.987131	0.10103	1.07254
A0A5G2QLZ0	CBY2	Protein chibby homolog 2 OS=Sus scrofa OX=9823 GN=CBY2 PE=3 SV=1	16	7	11	7	447	51.4	7.24	39.24	82.1	94.2	72.7	76.6	81.2	196.4	63.9	132.8	0.263691	0.900104	-0.542699	0.686485
F1RWZ8		Protein-tyrosine-phosphatase OS=Sus scrofa OX=9823 PE=4 SV=3	23	4	14	4	193	21.7	6.93	42.87	107.2	98.1	91.1	103.7	103.5	85.7	107.3	103.4	0.993606	0.997122	0.000721348	1.0005
A0A287A636	RIIAD1	RIIa domain-containing protein 1 OS=Sus scrofa OX=9823 GN=RIIAD1 PE=4 SV=1	59	3	6	3	92	10.7	8.44	24.01	105.3	88.2	86.5	115.4	104.3	95	105.2	100.1	0.764654	0.987131	-0.0331834	0.977261
A0A5K1V8J1	SPATA4	Spermatosis associated 4 OS=Sus scrofa OX=9823 GN=SPATA4 PE=4 SV=2	25	8	9	8	307	35	10.02	27.24	103.4	99.2	100.9	102.6	102.4	97	98.1	96.3	0.112751	0.723947	0.0443719	1.03123
A0A8W4F839	PDCD6	Programmed cell death 6 OS=Sus scrofa OX=9823 GN=PDCD6 PE=4 SV=1	32	7	8	7	206	23.2	9.72	28.56	102.5	83.5	102.1	97.1	102.2	106.2	99.5	106.8	0.172546	0.82047	-0.10646	0.928864
A0A8W4F9E5	ATP5MG	ATP synthase membrane subunit g OS=Sus scrofa OX=9823 GN=ATP5MG PE=4 SV=1	41	5	11	5	98	10.8	8.46	31.11	100.9	96.1	88.8	117.9	102.4	84.6	107.7	101.6	0.823881	0.987131	0.0266906	1.01867
C0LZL0	FSCN1	Fascin OS=Sus scrofa OX=9823 GN=FSCN1 PE=2 SV=1	13	6	9	6	493	54.6	6.48	24.96	98.9	102.4	92.6	102.7	114.4	92.1	105.2	91.8	0.782206	0.987131	-0.024884	0.9829
F1SIM7	DNAJB9	DnaJ heat shock protein family (Hsp40) member B9 OS=Sus scrofa OX=9823 GN=DNAJB9 PE=4 SV=1	16	4	9	4	223	25.7	8.53	36.08	74.6	172.8	189.1	30.7	65.3	166.8	44.8	55.9	0.505957	0.98425	0.489385	1.40385
A0A287AJ52	SERHL2	Serine hydrolase like 2 OS=Sus scrofa OX=9823 GN=SERHL2 PE=1 SV=1	27	7	13	7	305	34.3	8.29	30.84	97.5	102.9	100.7	105	106.4	100	91.3	96.2	0.425271	0.967624	0.0440056	1.03097
A0A287AQJ3	TTC29	Tetratricopeptide repeat domain 29 OS=Sus scrofa OX=9823 GN=TTC29 PE=4 SV=1	16	8	15	8	467	53.6	5.83	41.01	108.3	96.2	92	102.6	103.3	89	108.7	100	0.933825	0.990492	-0.00685196	0.995262
A0A8W4FMZ7		Uncharacterized protein OS=Sus scrofa OX=9823 PE=4 SV=1	42	10	19	8	199	23.4	9.77	50.21	105.6	93.3	88.2	125.5	103.9	84.3	103	96.2	0.529747	0.986663	0.0909199	1.06505
A0A287B5Q7	PSMD8	26S proteasome non-ATPase regulatory subunit 8 OS=Sus scrofa OX=9823 GN=PSMD8 PE=1 SV=1	26	11	17	11	351	39.7	9.83	49.26	105.8	95.9	92.2	110.1	112.4	85.4	106	92.3	0.800049	0.987131	0.0284906	1.01994
F1RMN7	HPX	Hemopexin OS=Sus scrofa OX=9823 GN=HPX PE=3 SV=3	15	6	9	6	459	51.2	6.96	27.29	144.4	104.8	89.7	60	124.7	102.2	86.1	88	0.979592	0.996344	-0.00757511	0.994763
A0A287AZQ6		nucleoside-diphosphate kinase OS=Sus scrofa OX=9823 PE=4 SV=3	15	5	8	5	396	45.4	5.26	22.41	96.3	104.8	94.8	96.1	116.7	97.6	100.9	92.7	0.509708	0.984895	-0.0573619	0.96102
A0A8W4F807		Uncharacterized protein OS=Sus scrofa OX=9823 PE=4 SV=1	28	3	6	1	121	13	4.93	27.83	108.1	109.9	69.6	122.9	114.2	112.3	85.6	77.5	0.735922	0.987131	0.0753885	1.05364
I3LFS9	IQCF5	IQ motif containing F5 OS=Sus scrofa OX=9823 GN=IQCF5 PE=4 SV=4	46	8	20	6	145	17.5	10.76	48.4	106.6	93.6	88.4	117.1	98.5	83.7	104.2	107.8	0.743049	0.987131	0.0414855	1.02917
A0A480XE17	NUDT5	ADP-sugar pyrophosphatase isoform 1 OS=Sus scrofa OX=9823 GN=NUDT5 PE=1 SV=1	35	5	8	5	219	24.3	5.25	31.15	106	90.5	89.5	100.5	111.6	93.6	111.2	97.1	0.315027	0.924076	-0.0974189	0.934704
F1S1B9	MRM1	Dehydrogenase/reductase 11 OS=Sus scrofa OX=9823 GN=MRM1 PE=1 SV=4	13	5	9	5	396	41.8	6.95	30.46	99.8	97	92.6	100.1	115	88.1	102.1	105.2	0.404328	0.964131	-0.0754074	0.949074
F1SCC7	LOC396684	SERPIN domain-containing protein OS=Sus scrofa OX=9823 GN=LOC396684 PE=3 SV=4	15	8	12	1	451	50.2	6.34	35.34	75.9	96.5	112	65	205.7	78.6	85.8	80.6	0.468996	0.97258	-0.367288	0.775239
F1SPK8	CD63	Tetraspanin OS=Sus scrofa OX=9823 GN=CD63 PE=1 SV=3	14	5	14	5	237	25.8	7.4	43.99	97.1	108.3	97.9	84	100.2	114.8	99.3	98.4	0.353751	0.934751	-0.0916419	0.938454
Q6R953	DEFB1	Beta-defensin 1 OS=Sus scrofa OX=9823 GN=DEFB1 PE=2 SV=1	46	4	16	4	69	7.4	8.69	47.55	102.6	202.4	130.7	9	51.5	228.1	22.2	53.5	0.729623	0.987131	0.323795	1.25162
F1SPA2	TEX55	Testis expressed 55 OS=Sus scrofa OX=9823 GN=TEX55 PE=1 SV=2	20	9	13	9	456	52.7	4.72	29.93	106.9	127.5	120.2	64.4	89.9	125.1	89.9	76.2	0.60891	0.987131	0.136781	1.09945
F1S8U0	DPCD	Protein DPCD OS=Sus scrofa OX=9823 GN=DPCD PE=3 SV=1	24	7	10	7	203	23.2	8.82	32.88	130.9	112.8	76	30.3	51.1	100	82.6	216.3	0.57652	0.987131	-0.36257	0.777778
F2Z4Z8	GNB2	G protein subunit beta 2 OS=Sus scrofa OX=9823 GN=GNB2 PE=1 SV=3	24	7	12	2	340	37.3	6	37.64	94.2	89.8	96.5	87.6	109.6	108.6	106.2	107.5	0.000311938	0.110219	-0.2306	0.852281
A0A286ZVG1	PGAM5	PGAM family member 5, mitochondrial serine/threonine protein phosphatase OS=Sus scrofa OX=9823 GN=PGAM5 PE=4 SV=1	32	8	8	6	288	31.9	8.68	20.43	119.8	95	87.3	109.9	104.1	86.2	93	104.7	0.510385	0.98509	0.0865877	1.06186
F1SBI2	BANF2	BANF family member 2 OS=Sus scrofa OX=9823 GN=BANF2 PE=4 SV=2	49	4	6	4	97	11	7.12	24.99	103.1	109.3	112.4	93.9	87.4	100.4	96.9	96.5	0.106127	0.704863	0.135369	1.09837
A0A480X2X7	GRK3	G protein-coupled receptor kinase OS=Sus scrofa OX=9823 GN=GRK3 PE=3 SV=1	12	7	9	7	688	79.8	7.52	24.17	109.7	103.7	98.8	96.1	99	99.7	93	100	0.270122	0.904265	0.0598804	1.04238
I3LVM4	BPIFA3	BPI fold containing family A member 3 OS=Sus scrofa OX=9823 GN=BPIFA3 PE=4 SV=1	20	5	14	5	238	26.9	9.64	43.45	103	100.5	98.5	107.4	99.1	98.2	98.2	95	0.0673119	0.576229	0.0681886	1.0484
A0A5G2QN68	DNAJC11	DnaJ heat shock protein family (Hsp40) member C11 OS=Sus scrofa OX=9823 GN=DNAJC11 PE=1 SV=1	21	10	10	10	507	57.3	7.56	27.77	108.5	91.4	88.4	107.7	108.8	90.8	98.4	106.1	0.771654	0.987131	-0.0292119	0.979955
F1SQ00	ACOT9	Acyl-CoA thioesterase 9 OS=Sus scrofa OX=9823 GN=ACOT9 PE=1 SV=4	18	8	10	8	433	49.4	7.81	28.17	103.1	101.1	97.3	95.6	104.5	102.6	97.1	98.8	0.563735	0.987131	-0.0212775	0.98536
A0A287ASS9	NSDHL	NAD(P) dependent steroid dehydrogenase-like OS=Sus scrofa OX=9823 GN=NSDHL PE=1 SV=1	22	7	9	7	363	40.7	8.68	25.92	88.2	79.7	86	86	95.1	133.7	91.2	140.1	0.0580081	0.551415	-0.436837	0.738752
A0A287AEL5	LETM2	Leucine zipper and EF-hand containing transmembrane protein 2 OS=Sus scrofa OX=9823 GN=LETM2 PE=4 SV=1	22	8	10	8	450	51.5	9.69	30.94	103.1	94.6	95	116.3	102.5	92.2	99.1	97.1	0.443207	0.969535	0.0653013	1.0463
A0A5G2QZY6	RAN	GTP-binding nuclear protein Ran OS=Sus scrofa OX=9823 GN=RAN PE=1 SV=2	33	7	11	7	221	25	7.9	32.65	87.9	75.8	91.6	94.7	97.8	113	85.7	153.5	0.154128	0.786441	-0.36257	0.777778
A0A287AJ89	HNRNPM	Heteroous nuclear ribonucleoprotein M OS=Sus scrofa OX=9823 GN=HNRNPM PE=1 SV=3	10	6	6	6	802	85.9	9.47	21.8	86	96.6	118.3	53.1	93.9	144.7	51.5	156	0.437615	0.969283	-0.333618	0.793544
A0A5G2QWP7	IVD	Isovaleryl-CoA dehydrogenase, mitochondrial OS=Sus scrofa OX=9823 GN=IVD PE=1 SV=1	16	6	9	6	398	43.5	8.05	28.2	96.3	129.9	66.6	104.4	80.4	81.3	103.7	137.3	0.94365	0.991392	-0.0198398	0.986342
F1SFR1	MYG1	MYG1 exonuclease OS=Sus scrofa OX=9823 GN=MYG1 PE=1 SV=3	38	5	8	5	154	17.3	6.33	26.13	96.2	111.4	100.3	94.8	93.6	106.6	103.9	93.2	0.800633	0.987131	0.0194767	1.01359
A0A0E3KLW5	NUDT3	Nucleoside diphosphate linked moiety X-type motif 3 OS=Sus scrofa OX=9823 GN=NUDT3 PE=1 SV=1	41	7	12	7	172	19.4	6.34	31.3	100.6	98.5	90.2	109.9	109.3	91.3	96	104.3	0.943211	0.991392	-0.0061307	0.99576
A0A5G2RBD3	KRT18	Keratin 18 OS=Sus scrofa OX=9823 GN=KRT18 PE=1 SV=2	21	9	14	7	429	48	5.73	37.47	92	93.6	99.3	93.9	120.5	103.9	76.3	120.5	0.353759	0.934751	-0.153069	0.899335
F1SHY5	LOC100515176	Peptidase S1 domain-containing protein OS=Sus scrofa OX=9823 GN=LOC100515176 PE=4 SV=5	13	5	19	5	367	40.2	6.89	56.18	109.3	98.3	99.8	109.3	93.3	89.1	109.9	91.1	0.188629	0.838601	0.120159	1.08685
A0A5G2R2D5	ARMC6	Armadillo repeat containing 6 OS=Sus scrofa OX=9823 GN=ARMC6 PE=1 SV=1	19	10	12	10	505	54.4	6.6	34.97	94	94.7	91.9	125	103	97.7	92.4	101.4	0.747539	0.987131	0.0400324	1.02814
A0A5G2RAG0	ACY1	N-acyl-aliphatic-L-amino acid amidohydrolase OS=Sus scrofa OX=9823 GN=ACY1 PE=3 SV=1	15	6	10	6	437	48.3	6.05	35.68	86.5	101.2	101.2	82.6	120.6	109.7	90.7	107.5	0.120104	0.732459	-0.205933	0.866978
A0A5G2R618	RNASE6	Ribonuclease K3 OS=Sus scrofa OX=9823 GN=RNASE6 PE=3 SV=1	33	4	8	4	153	17.3	8.48	27.19	88.9	106.3	105.2	96.2	93.6	100.9	114.8	94	0.803081	0.987131	-0.0241687	0.983387
A0A287AUJ0	LYRM4	LYR motif containing 4 OS=Sus scrofa OX=9823 GN=LYRM4 PE=3 SV=3	48	4	9	4	91	10.6	10.37	32.18	103.6	92	94.8	124.1	99.2	85.6	103.5	97.3	0.412456	0.964131	0.104267	1.07495
A0A5G2QB88	SH3GL3	SH3 domain containing GRB2 like 3, endophilin A3 OS=Sus scrofa OX=9823 GN=SH3GL3 PE=3 SV=1	18	7	9	7	345	39.1	5.16	27.98	105.5	101.6	94.6	112.4	110.4	89.9	95.5	90.1	0.290861	0.918287	0.101752	1.07308
A0A5G2QYA6	ACTR1B	Actin related protein 1B OS=Sus scrofa OX=9823 GN=ACTR1B PE=1 SV=1	24	7	11	3	364	40.5	7.36	32.38	87.5	119.2	130	82.8	93.9	121.7	80.5	84.3	0.536156	0.986663	0.141154	1.10279
A0A2C9F392	PCCB	Propionyl-CoA carboxylase beta chain, mitochondrial OS=Sus scrofa OX=9823 GN=PCCB PE=4 SV=2	14	6	7	6	506	55.1	7.84	25.43	97.8	106.4	97.9	105.7	95.5	108.8	96.3	91.6	0.411334	0.964131	0.0562722	1.03978
F1SPA3	B4GALT4	Beta-1,4-galactosyltransferase OS=Sus scrofa OX=9823 GN=B4GALT4 PE=3 SV=3	22	6	8	6	344	40.2	8.9	26.62	75.2	157	195.4	37.3	54	163.4	67.6	50.1	0.499366	0.981041	0.472329	1.38735
A0A287AKM3	BCS1L	Mitochondrial chaperone BCS1 OS=Sus scrofa OX=9823 GN=BCS1L PE=1 SV=1	16	6	8	6	419	47.4	8.72	29.72	107.6	101.3	104.3	111.1	105.1	87.3	94.7	88.5	0.0377715	0.489835	0.175888	1.12966
A0A8W4FN88	SLC25A22	Solute carrier family 25 member 22 OS=Sus scrofa OX=9823 GN=SLC25A22 PE=4 SV=1	22	5	7	5	316	33.7	9.55	19.57	102.8	95.7	98.9	100.9	109.2	90.5	102.2	99.7	0.849038	0.987131	-0.0119038	0.991783
A0A5G2QTE1	ESPN	Espin OS=Sus scrofa OX=9823 GN=ESPN PE=1 SV=1	9	6	7	6	834	89.9	7.43	23.61	114.2	106.4	96.4	81.2	80	93.2	120.3	108.3	0.939155	0.990492	-0.0129843	0.99104
A0A8W4FGC5	ACSS1	Acyl-CoA synthetase short chain family member 1 OS=Sus scrofa OX=9823 GN=ACSS1 PE=4 SV=1	13	7	14	1	626	68	6.58	36.84	101.1	88.8	84.6	99.8	101.1	84.5	109.3	130.7	0.264848	0.901121	-0.185303	0.879464
A0A5G2QNY8	MIA3	MIA SH3 domain ER export factor 3 OS=Sus scrofa OX=9823 GN=MIA3 PE=4 SV=1	4	8	10	8	1966	212.5	4.68	30.2	90.7	110.5	119.7	77.8	104	115.9	85.8	95.5	0.958166	0.992522	-0.009018	0.993769
I3LLX9	ARMC10	Armadillo repeat containing 10 OS=Sus scrofa OX=9823 GN=ARMC10 PE=1 SV=1	21	4	7	4	307	33.6	7.08	21.51	97.2	98.3	94.1	109.7	103.8	84.3	120.1	92.6	0.966086	0.993893	-0.00540944	0.996257
A0A5G2QSZ2	RNF123	Ring finger protein 123 OS=Sus scrofa OX=9823 GN=RNF123 PE=1 SV=1	8	10	13	10	1320	148.8	6.74	30	104.4	99.9	90	110.2	106.1	87	112.2	90.2	0.772564	0.987131	0.032462	1.02276
A0A5G2QA09	CFAP107	Cilia and flagella associated protein 107 OS=Sus scrofa OX=9823 GN=CFAP107 PE=4 SV=1	36	8	14	8	195	23.3	9.96	36.51	108.5	89	85.4	116.3	108.1	79.5	101.1	112.1	0.97065	0.993893	-0.00577079	0.996008
A0A287ARU4	SKP1	S-phase kinase-associated protein 1 OS=Sus scrofa OX=9823 GN=SKP1 PE=3 SV=2	24	7	9	7	165	18.9	4.54	26.84	103.3	94.4	91.1	101.8	105.1	89.8	103.9	110.5	0.411295	0.964131	-0.0674667	0.954312
Q2VBJ8	LOC692190	Beta-defensin OS=Sus scrofa OX=9823 GN=LOC692190 PE=2 SV=1	51	6	11	6	73	8.3	8.47	36.88	68.4	96.4	83.3	83.3	71.6	102.9	171.8	122.4	0.165861	0.808603	-0.500091	0.707062
A0A287ABP7	FLCN	Folliculin OS=Sus scrofa OX=9823 GN=FLCN PE=3 SV=2	16	5	6	5	423	47.5	6.96	21.21	102.3	98.7	102.8	97.4	101.2	93.2	102.8	101.6	0.822814	0.987131	0.0086562	1.00602
A0A5G2R5N5	BRD4	Bromodomain containing 4 OS=Sus scrofa OX=9823 GN=BRD4 PE=4 SV=1	9	6	8	5	722	80.4	8.62	24.82	118.3	97.9	88.7	102.9	115.1	82.9	105.2	89	0.699608	0.987131	0.0562722	1.03978
I3LPB5	CKB	creatine kinase OS=Sus scrofa OX=9823 GN=CKB PE=3 SV=2	19	7	7	7	381	42.7	5.78	22.86	89.4	113	108.6	82.4	96.4	98.2	105.3	106.6	0.689477	0.987131	-0.0472584	0.967774
A0A287A1F2	FAM228B	Family with sequence similarity 228 member B OS=Sus scrofa OX=9823 GN=FAM228B PE=3 SV=1	26	7	9	7	264	31.5	9.11	25.81	101	100.8	94.5	104.6	102.3	93.6	102.9	100.3	0.885361	0.988724	0.00649214	1.00451
A5PF10	NEU1	Sialidase-1 OS=Sus scrofa OX=9823 GN=NEU1 PE=3 SV=1	21	7	8	1	416	45.1	7.36	28.51	80.7	151	213.4	42	57.5	150.8	52.1	52.6	0.371119	0.950247	0.638055	1.55623
I3LNY0	REEP6	Receptor accessory protein 6 OS=Sus scrofa OX=9823 GN=REEP6 PE=3 SV=3	10	3	4	3	450	48.1	9.35	18.71	106.2	100.7	96.9	112.2	96.4	103.8	94.4	89.4	0.124169	0.738859	0.115477	1.08333
F1RMR6	HSPBP1	HSPA (Hsp70) binding protein 1 OS=Sus scrofa OX=9823 GN=HSPBP1 PE=1 SV=2	22	6	8	6	357	39.1	5.14	31.36	108.3	98.6	96	113.2	103.5	87.5	100	92.9	0.186877	0.838601	0.1162	1.08388
A0A5G2R9L2	KPNA4	Importin subunit alpha OS=Sus scrofa OX=9823 GN=KPNA4 PE=1 SV=1	13	6	7	2	509	56.6	5.17	26.75	89.2	99.1	90.5	120.9	113.8	91.8	96.4	98.3	0.986873	0.996593	-0.00216404	0.998501
A0A5G2QYJ0	HDHD5	Haloacid dehalogenase like hydrolase domain containing 5 OS=Sus scrofa OX=9823 GN=HDHD5 PE=1 SV=1	22	8	9	8	380	41.6	7.96	29.58	102.6	95.7	101.1	109.8	102	90.6	108	90.3	0.417245	0.964131	0.0660066	1.04682
I3LGF0	LOC100625134	Phospholipid-transporting ATPase OS=Sus scrofa OX=9823 GN=LOC100625134 PE=3 SV=2	7	7	7	7	1119	126.4	6.3	26.1	98.5	91.7	104.6	106.7	111	81.2	108.2	98.1	0.923958	0.989978	0.0108203	1.00753
A0A287BMW6	NDUFB11	NADH dehydrogenase [ubiquinone] 1 beta subcomplex subunit 11, mitochondrial OS=Sus scrofa OX=9823 GN=NDUFB11 PE=1 SV=2	32	4	7	4	164	18.4	5.12	26.84	99.6	97.8	88.5	128.5	101.8	84	109.6	90.2	0.513901	0.98509	0.103919	1.07469
F1SB05	ADAM30	ADAM metallopeptidase domain 30 OS=Sus scrofa OX=9823 GN=ADAM30 PE=4 SV=2	13	7	9	7	727	81.8	7.31	34.09	76.6	91.3	107.8	94.3	73.6	102.5	135	118.9	0.343341	0.929102	-0.216811	0.860465
A0A287AYJ5	GAS6	Growth arrest specific 6 OS=Sus scrofa OX=9823 GN=GAS6 PE=4 SV=3	10	6	11	6	675	74.1	5.4	28.82	93.1	116.3	158	63.9	108.4	98.5	81.2	80.6	0.484337	0.973719	0.226244	1.16979
I3L6E7	PHOSPHO1	Phosphoethanolamine/phosphocholine phosphatase isoform 1 OS=Sus scrofa OX=9823 GN=PHOSPHO1 PE=3 SV=2	38	10	14	10	292	32.7	7.66	38.75	107.9	94.1	103.9	115	94.1	91.2	93.4	100.4	0.0717685	0.591639	0.150899	1.11026
A0A5G2QSS3	PLOD1	procollagen-lysine 5-dioxygenase OS=Sus scrofa OX=9823 GN=PLOD1 PE=1 SV=1	15	10	11	10	726	83.5	6.8	24.28	76.7	122.1	163.2	51.2	90.9	139.5	74.4	81.9	0.825638	0.987131	0.0956255	1.06853
A0A286ZM55		Maestro heat-like repeat family member 5 OS=Sus scrofa OX=9823 PE=4 SV=3	9	9	12	9	1093	122.7	8.37	24.01	99.9	89.4	89.8	106	104.6	89.1	112.2	109.2	0.295175	0.918287	-0.108226	0.927728
F1SK06	WDR93	WD repeat domain 93 OS=Sus scrofa OX=9823 GN=WDR93 PE=4 SV=5	11	7	8	7	659	75	7.27	22.65	83.5	86.7	87.1	94.2	108.7	158.9	87	94	0.188908	0.838601	-0.351905	0.783549
F1RL96	SYNGR4	Synaptogyrin OS=Sus scrofa OX=9823 GN=SYNGR4 PE=3 SV=2	17	4	9	4	234	25.1	8.19	30.76	103.7	97.3	100.9	86.6	114.4	89.5	120.9	86.6	0.566504	0.987131	-0.0826272	0.944336
A0A5G2RD69	MELTF	Melanotransferrin OS=Sus scrofa OX=9823 GN=MELTF PE=1 SV=1	10	7	8	7	731	79.6	5.95	22.15	91.4	90.9	104.9	92.4	92	101.3	126	101.1	0.250921	0.890024	-0.147283	0.90295
F1RMW6	TEX101	Testis expressed 101 OS=Sus scrofa OX=9823 GN=TEX101 PE=1 SV=2	19	4	14	4	244	26.7	5.5	45.49	99	89.9	97.6	99.4	104.6	94.5	126.1	88.9	0.438254	0.969283	-0.101752	0.931901
A0A286ZWA5	UBQLN2	Ubiquilin 2 OS=Sus scrofa OX=9823 GN=UBQLN2 PE=4 SV=3	11	4	5	1	547	58.1	5.21	22.35	95.2	103.9	83.7	106	96.1	97.3	116.1	101.6	0.446416	0.970779	-0.0804612	0.945755
A0A286ZMR3	THEGL	Theg spermatid protein like OS=Sus scrofa OX=9823 GN=THEGL PE=4 SV=1	26	13	14	13	434	48.9	9.88	29.63	90	135.9	85.5	82.1	103.1	93	104.8	105.5	0.811554	0.987131	-0.0465368	0.968258
A0A287B7B9	B2M	Beta-2-microglobulin OS=Sus scrofa OX=9823 GN=B2M PE=1 SV=1	20	3	24	3	140	15.7	6.06	53.88	77.1	88.1	97.3	57.9	107.5	141.6	87.8	142.6	0.0463855	0.512428	-0.581657	0.668196
P50447	SERPINA1	Alpha-1-antitrypsin OS=Sus scrofa OX=9823 GN=SERPINA1 PE=2 SV=1	17	7	12	1	421	47.2	5.85	29.83	104.5	132.3	122.6	63.6	130.2	82.1	80.3	84.5	0.574972	0.987131	0.165711	1.12172
A0A8W4FQX5	CT83	Cancer/testis antigen 83 OS=Sus scrofa OX=9823 GN=CT83 PE=4 SV=1	36	3	4	3	115	12.9	10.27	18.16	115.7	85.9	92.1	124.1	117.2	52.7	98.7	113.7	0.629165	0.987131	0.128107	1.09286
F1SRQ7	SSBP1	Single-stranded DNA-binding protein, mitochondrial OS=Sus scrofa OX=9823 GN=SSBP1 PE=1 SV=2	31	5	8	5	142	16.5	9.94	25.24	102.1	87.4	96.2	114	94.8	97.8	105.1	102.7	0.977849	0.995503	-0.0025244	0.998252
A0A287AY47	RANGRF	RAN guanine nucleotide release factor OS=Sus scrofa OX=9823 GN=RANGRF PE=1 SV=1	36	5	12	5	182	20.2	4.63	30.74	103.8	86.9	90.2	135.6	105.5	78.9	102.5	96.7	0.53826	0.986663	0.118714	1.08577
B3SP85	IFI30	Gamma-interferon-inducible-lysosomal thiol reductase OS=Sus scrofa OX=9823 GN=IFI30 PE=2 SV=1	25	6	9	6	246	27.6	5.08	28.33	77.7	92.5	101.7	65.4	110.4	123.4	110.1	118.7	0.0110955	0.314927	-0.455733	0.72914
A0A287AEH0	PSMD7	Proteasome 26S subunit, non-ATPase 7 OS=Sus scrofa OX=9823 GN=PSMD7 PE=1 SV=1	26	9	10	9	324	37	6.77	26.2	105	96.9	97.9	106.7	103	91.9	106.3	92.2	0.48949	0.974815	0.0472584	1.0333
I3LNG8	STIP1	Stress-induced-phosphoprotein 1 OS=Sus scrofa OX=9823 GN=STIP1 PE=1 SV=2	15	10	11	10	543	62.4	6.76	24.74	96.8	81.2	104.3	85.5	90	133.7	69.5	139	0.398182	0.964131	-0.232778	0.850995
A0A5G2QBU0	TSTD1	Thiosulfate sulfurtransferase like domain containing 1 OS=Sus scrofa OX=9823 GN=TSTD1 PE=1 SV=1	44	4	6	1	109	11.8	4.97	23.35	102.3	86.7	90.5	119.1	108.7	92.3	107.2	93.3	0.934836	0.990492	-0.0104583	0.992777
A0A287B239	GLB1L2	Beta-galactosidase OS=Sus scrofa OX=9823 GN=GLB1L2 PE=1 SV=3	9	6	8	6	681	77.1	5.92	26.15	86.9	75.1	103.5	80.5	123.2	114.7	94.6	121.4	0.0240114	0.412198	-0.391602	0.762282
A0A287BPW4	VARS1	Valine--tRNA ligase OS=Sus scrofa OX=9823 GN=VARS1 PE=1 SV=2	6	6	6	6	1237	137.1	8.32	20.12	85.3	117.6	113.2	67.2	92.1	141.8	68.7	114	0.686236	0.987131	-0.120189	0.920067
P49930	PMAP23	Antibacterial peptide PMAP-23 OS=Sus scrofa OX=9823 GN=PMAP23 PE=2 SV=1	31	5	10	5	153	17.5	9.09	28.02	94.9	87	111.3	75.9	136.7	138.2	82.7	73.3	0.44277	0.969535	-0.223341	0.856579
I3LRR4	NDUFV3	NADH dehydrogenase [ubiquinone] flavoprotein 3, mitochondrial OS=Sus scrofa OX=9823 GN=NDUFV3 PE=1 SV=4	28	4	7	2	110	12.1	10.33	27.2	98.6	96.7	93	122.7	102.9	85.4	106.8	94.1	0.534261	0.986663	0.0786267	1.05601
F1SPG0	RAB7A	RAB7A, member RAS onco family OS=Sus scrofa OX=9823 GN=RAB7A PE=1 SV=3	31	7	7	7	195	22.2	5.07	19.68	100.7	88.9	97.8	86.1	114.6	98.4	104.3	109.2	0.0356829	0.476952	-0.191437	0.875733
I3LCQ9	KRAS	GTPase KRas isoform X1 OS=Sus scrofa OX=9823 GN=KRAS PE=1 SV=3	42	5	8	2	189	21.6	6.77	23.16	92.2	94.3	97	78.9	115.3	114.1	109.1	99.1	0.0137013	0.335477	-0.27203	0.828154
A0A480DI89	CFAP221	Cilia and flagella associated protein 221 OS=Sus scrofa OX=9823 GN=CFAP221 PE=4 SV=1	13	9	9	9	842	96.6	8.16	21.61	90.5	114.9	99.2	99.1	98.3	111.2	97	89.9	0.795869	0.987131	0.0263266	1.01842
F1RZ82	GAA	Alpha glucosidase OS=Sus scrofa OX=9823 GN=GAA PE=1 SV=4	10	10	12	10	939	103.9	5.73	32.83	67.7	118.1	138.2	78	82.5	139.3	84.5	91.6	0.963279	0.993893	0.0147896	1.0103
F1S9T0	DNAJB4	DnaJ heat shock protein family (Hsp40) member B4 OS=Sus scrofa OX=9823 GN=DNAJB4 PE=1 SV=2	17	5	7	5	337	37.8	8.51	27.1	108.5	94.7	83.7	120.3	97.4	89.5	102.4	103.5	0.690027	0.987131	0.0519426	1.03666
A0A5G2QXY8	ELOC	Elongin-C OS=Sus scrofa OX=9823 GN=ELOC PE=1 SV=1	38	4	6	4	139	15.6	6.16	22.04	104.6	89.3	97.5	104.2	104.6	81.8	111.1	106.9	0.778844	0.987131	-0.0317406	0.978239
I3LHM7	GOLM2	Protein GOLM2 OS=Sus scrofa OX=9823 GN=GOLM2 PE=1 SV=2	21	8	9	8	380	43.6	7.2	28.33	95.6	95.1	98.1	80.2	103	122.2	97.9	107.8	0.0582563	0.551415	-0.223732	0.856347
A0A8W4FFH5	LAMA5	Laminin subunit alpha 5 OS=Sus scrofa OX=9823 GN=LAMA5 PE=4 SV=1	2	5	5	5	3697	397.6	6.8	16.55	88.9	119.5	130.7	70.3	86.2	120.4	89.5	94.6	0.778526	0.987131	0.0674498	1.04786
F1RQR4	EHD1	EH domain containing 1 OS=Sus scrofa OX=9823 GN=EHD1 PE=1 SV=3	17	8	8	6	564	63.6	7.25	24.46	80.8	91.8	100.3	145.6	91	109	80.4	101.2	0.574109	0.987131	0.133166	1.0967
A0A287AYJ8	SERPINF1	Serpin family F member 1 OS=Sus scrofa OX=9823 GN=SERPINF1 PE=1 SV=1	18	7	8	7	433	47.6	7.12	18.52	87.4	115.4	106.2	90.3	98.6	104.9	98.5	98.6	0.963547	0.993893	-0.00468935	0.996755
I3L7Y9	BIN2	Bridging integrator 2 OS=Sus scrofa OX=9823 GN=BIN2 PE=4 SV=3	21	7	8	7	512	56	5.48	25.16	62.7	71.7	101.6	73.8	131.1	127.3	118.1	113.7	0.00287411	0.174629	-0.662033	0.631987
F1S3D5	LMAN2	Lectin, mannose binding 2 OS=Sus scrofa OX=9823 GN=LMAN2 PE=1 SV=1	19	6	9	6	359	40.4	7.33	29.7	84.5	95	104.6	79.1	95.8	126.9	85.4	128.7	0.18621	0.838601	-0.266209	0.831502
F1SNW2	PRSS50	Serine protease 50 OS=Sus scrofa OX=9823 GN=PRSS50 PE=4 SV=5	14	4	7	4	384	42.9	8.03	19.68	95.8	98.8	100.4	122	95.1	91.7	101.3	95	0.228404	0.877807	0.122326	1.08849
A0A287BCJ7	PHYKPL	5-phosphohydroxy-L-lysine phospho-lyase OS=Sus scrofa OX=9823 GN=PHYKPL PE=3 SV=2	17	6	6	6	450	49.8	6.61	23	106.2	98.2	89.5	115.9	106.7	77.6	118.4	87.4	0.664474	0.987131	0.071076	1.0505
A0A287AFA6	SPACA7	Dickkopf-like protein 1 OS=Sus scrofa OX=9823 GN=SPACA7 PE=1 SV=2	15	6	12	6	353	39.2	10.27	40.42	112.2	100.1	87.1	111.5	107.7	96.2	88.2	97	0.473634	0.973719	0.0786464	1.05603
F1SAH1	NLRX1	NLR family member X1 OS=Sus scrofa OX=9823 GN=NLRX1 PE=1 SV=1	9	7	7	7	975	107.5	7.12	20.48	62.1	117.8	96.7	73.4	97.9	110.8	150.9	90.3	0.221871	0.871806	-0.362249	0.777951
F1RR89	RARS1	Arginine--tRNA ligase, cytoplasmic OS=Sus scrofa OX=9823 GN=RARS1 PE=1 SV=3	13	9	9	9	660	75.3	7.18	24.99	97.7	93.4	96.7	99.1	106.8	104.3	92.5	109.5	0.147207	0.774628	-0.0945303	0.936577
A0A287A6X5	HTRA2	HtrA serine peptidase 2 OS=Sus scrofa OX=9823 GN=HTRA2 PE=3 SV=2	13	4	5	4	444	47.3	9.52	19.92	91.2	98.1	98.4	104.5	107.2	100.1	99.3	101.1	0.279224	0.910669	-0.0559184	0.961982
F1RI32	SARS2	serine--tRNA ligase OS=Sus scrofa OX=9823 GN=SARS2 PE=1 SV=3	16	6	7	6	521	58.5	7.39	22.69	98.9	115	101.1	112.7	93.8	96.8	95	86.7	0.0239849	0.412198	0.200134	1.1488
A0A8W4FNR6	TMED7	Transmembrane p24 trafficking protein 7 OS=Sus scrofa OX=9823 GN=TMED7 PE=4 SV=1	26	7	10	7	228	25.7	7.01	27.64	82.1	88.9	104.1	69.1	103.5	127.3	79.1	145.8	0.136298	0.765317	-0.404837	0.755321
O02772	FABP3	Fatty acid-binding protein, heart OS=Sus scrofa OX=9823 GN=FABP3 PE=2 SV=3	48	9	21	8	133	14.7	6.57	63.17	104.8	96.1	83.1	110.4	109.7	94.3	105	96.6	0.700964	0.987131	-0.0403981	0.972387
A0A5G2QPJ7	FAH	Fumarylacetoacetase OS=Sus scrofa OX=9823 GN=FAH PE=1 SV=2	18	7	9	7	484	53	7.4	32.71	80.2	107.8	104	103.4	99.6	105	95	105	0.744526	0.987131	-0.0331834	0.977261
A0A287APK0	PGLS	6-phosphogluconolactonase OS=Sus scrofa OX=9823 GN=PGLS PE=1 SV=1	27	5	8	1	222	23.5	6.38	29.09	83.3	112	80	95.8	102.6	105.2	119.5	101.5	0.13558	0.765317	-0.208497	0.865438
F1RGR4	EFNA1	Ephrin-A1 OS=Sus scrofa OX=9823 GN=EFNA1 PE=3 SV=1	35	7	14	2	205	23.7	6.89	44.2	89.1	99.1	111.7	73.1	94.3	112.6	107.6	112.5	0.193622	0.845314	-0.19506	0.873536
F1SB09	SEC22B	Vesicle-trafficking protein SEC22b OS=Sus scrofa OX=9823 GN=SEC22B PE=1 SV=1	28	6	7	6	215	24.7	8.5	19.31	90.9	77.4	97.2	81.6	101.3	112.6	75.6	163.3	0.212479	0.862067	-0.383523	0.766564
A0A5G2R7F9	AP2A2	AP-2 complex subunit alpha OS=Sus scrofa OX=9823 GN=AP2A2 PE=1 SV=2	8	8	9	3	1011	110.3	8.57	22.65	95.7	98.3	102.1	94.2	111.6	97.5	86.2	114.4	0.501041	0.981442	-0.0699844	0.952648
A0A5G2Q8H7	DPY19L1	Dpy-19 like C-mannosyltransferase 1 OS=Sus scrofa OX=9823 GN=DPY19L1 PE=1 SV=1	8	6	13	4	730	82.6	9.06	25.46	92.8	87.2	63.7	126.2	117.3	72.8	117.5	122.4	0.419962	0.964912	-0.217201	0.860233
I3LEP1	LRRIQ4	Leucine rich repeats and IQ motif containing 4 OS=Sus scrofa OX=9823 GN=LRRIQ4 PE=4 SV=3	15	7	10	7	561	64.3	8.22	29.65	97.4	105.1	106.1	102	101	103.7	93.1	91.7	0.185692	0.838601	0.0761103	1.05417
A0A287BKX9	TRAPPC8	Trafficking protein particle complex subunit 8 OS=Sus scrofa OX=9823 GN=TRAPPC8 PE=4 SV=2	6	8	8	8	1434	160.7	6.76	26.16	100.4	103	95.5	99.4	103.2	106.5	96	96	0.790914	0.987131	-0.012263	0.991536
A0A8W4FIB0		Uncharacterized protein OS=Sus scrofa OX=9823 PE=4 SV=1	60	4	7	4	40	4.4	4.91	26.51	105.1	112.2	107.9	95.1	96	101	93.3	89.4	0.0593616	0.551415	0.146559	1.10693
F1RKZ5	CCDC116	Coiled-coil domain containing 116 OS=Sus scrofa OX=9823 GN=CCDC116 PE=4 SV=4	14	6	8	6	513	55.7	8.98	25.93	117.4	95.7	85.5	120.2	100.4	80.5	102.3	98	0.374514	0.95224	0.135713	1.09864
D0G0C7	ATOX1	Antioxidant 1 copper chaperone OS=Sus scrofa OX=9823 GN=ATOX1 PE=2 SV=1	90	5	7	5	68	7.4	6.51	25.68	79.7	93.6	84.1	74.4	123.1	101.7	106.3	137.1	0.00942394	0.285108	-0.496811	0.708672
A0A287A5W6	TRAPPC13	Trafficking protein particle complex subunit 13 OS=Sus scrofa OX=9823 GN=TRAPPC13 PE=1 SV=1	21	7	8	7	422	47.5	5.39	24.94	104.2	99.3	90.6	97.9	111.2	99.3	98.2	99.4	0.371023	0.950247	-0.0580691	0.960549
A0A5G2R0H3	DKK3	Dickkopf WNT signaling pathway inhibitor 3 OS=Sus scrofa OX=9823 GN=DKK3 PE=1 SV=2	10	4	5	4	485	52.4	5.85	20.36	97.9	86.6	59.6	87.8	103.4	96.2	141.2	127.3	0.042629	0.49952	-0.496068	0.709037
A0A286ZS31	PGLS	6-phosphogluconolactonase OS=Sus scrofa OX=9823 GN=PGLS PE=1 SV=3	21	5	9	1	267	28.2	6.77	28.61	95.8	122	135.2	90.5	88.4	107.1	82	79	0.129079	0.752343	0.315032	1.24404
Q8SPJ0	RNASE10	Inactive ribonuclease-like protein 10 OS=Sus scrofa OX=9823 GN=RNASE10 PE=1 SV=1	21	5	18	5	213	23.7	6.67	37.6	69.4	105	80	100.2	77.5	124.4	144.4	99.1	0.226422	0.876835	-0.328909	0.796138
P82460	TXN	Thioredoxin OS=Sus scrofa OX=9823 GN=TXN PE=1 SV=3	51	5	12	5	105	11.8	5.03	35.11	85.4	85.9	85.2	72.4	131.5	103	103.4	133	0.00762252	0.266058	-0.517772	0.69845
Q2L969	MTX2	Metaxin-2 OS=Sus scrofa OX=9823 GN=MTX2 PE=2 SV=1	27	6	9	6	267	30.1	6	22.14	106.7	101.1	97.2	119.7	102.3	77.9	96.6	98.4	0.142022	0.766359	0.178784	1.13193
A0A287A551	MGAT5	alpha-1,6-mannosyl-glycoprotein 6-beta-N-acetylglucosaminyltransferase OS=Sus scrofa OX=9823 GN=MGAT5 PE=3 SV=1	13	11	11	10	741	84.6	7.97	25.26	91.3	105.7	120.1	72.7	105.1	114.1	95.8	95.2	0.661281	0.987131	-0.0735934	0.950268
A0A5G2QA49	VWA8	von Willebrand factor A domain containing 8 OS=Sus scrofa OX=9823 GN=VWA8 PE=1 SV=1	6	9	9	9	1709	191.6	6.76	18.13	108	100.1	103.6	115.9	101.8	89.8	94.5	86.2	0.0278607	0.413625	0.199796	1.14854
I3LBK9	DNAJC3	DnaJ heat shock protein family (Hsp40) member C3 OS=Sus scrofa OX=9823 GN=DNAJC3 PE=1 SV=2	13	8	10	8	504	57.6	5.85	19.81	77.6	137.9	189.8	46.4	69.5	142.5	54.8	81.5	0.513783	0.98509	0.375034	1.29687
I3L6W0	SPAG11	Sperm associated antigen 11 OS=Sus scrofa OX=9823 GN=SPAG11 PE=4 SV=1	35	4	12	4	85	9.6	7.05	35.3	68.6	75.3	85	59.3	83.5	164.2	108	156.1	0.0317683	0.449274	-0.82851	0.563111
A0A287AA61	CEP135	Centrosomal protein 135 OS=Sus scrofa OX=9823 GN=CEP135 PE=4 SV=1	7	8	9	8	1139	132.9	6.55	19.29	92.1	82.9	97.9	121.9	99.7	92.7	93.1	119.8	0.810583	0.987131	-0.0378682	0.974093
A0A287BGH5	TEX50	Testis expressed 50 OS=Sus scrofa OX=9823 GN=TEX50 PE=4 SV=1	18	3	9	3	179	20.6	9.42	29.73	99.3	95.4	81.3	132.4	104.2	64.7	109.4	113.3	0.796584	0.987131	0.0606021	1.0429
A0A5G2R1B3	HRAS	HRas proto-onco, GTPase OS=Sus scrofa OX=9823 GN=HRAS PE=1 SV=2	45	5	7	2	170	18.8	5	22.69	82.2	90.4	101.7	87.8	110	126.4	103.6	97.8	0.0432896	0.500448	-0.273884	0.82709
F2Z563	CETN2	Centrin 2 OS=Sus scrofa OX=9823 GN=CETN2 PE=1 SV=2	32	7	10	5	234	26.4	8.02	30.26	98.5	95.1	88.9	107.3	107.8	96	100.5	105.9	0.317487	0.924076	-0.0735934	0.950268
F1RNR9	CFAP251	Cilia and flagella associated protein 251 OS=Sus scrofa OX=9823 GN=CFAP251 PE=4 SV=4	15	8	12	7	525	59.7	8.27	35.47	106.3	95.6	95.7	110.7	107.1	92	92.7	100	0.458636	0.970779	0.0595122	1.04211
Q29095	PTGDS	Prostaglandin-H2 D-isomerase OS=Sus scrofa OX=9823 GN=PTGDS PE=1 SV=1	26	7	25	7	189	20.6	8.46	75.64	99.2	63.5	105.8	47.4	209	74.7	71.4	128.9	0.276216	0.907172	-0.615539	0.652686
A9Y007	AQP7	Aquaporin 7 OS=Sus scrofa OX=9823 GN=AQP7 PE=1 SV=1	14	3	9	3	328	35.9	9.19	28.59	100.9	94.9	98.9	127.9	99.3	88.3	97.4	92.4	0.203611	0.851548	0.163198	1.11977
A0A287AQS7	SCO2	Synthesis of cytochrome C oxidase 2 OS=Sus scrofa OX=9823 GN=SCO2 PE=1 SV=1	19	4	8	4	264	29.6	9.07	31.13	84.4	96.6	99.8	89.9	104.3	88.7	124.6	111.7	0.125964	0.739637	-0.211734	0.863499
I3LN92	NME5	NME/NM23 family member 5 OS=Sus scrofa OX=9823 GN=NME5 PE=3 SV=1	29	6	12	6	212	24.1	6.52	31.14	102	88.8	94.6	108.5	103.3	94.1	103.8	104.9	0.561944	0.987131	-0.0440056	0.969958
F1SC02	DYNLT2	Dynein light chain Tctex-type 2 OS=Sus scrofa OX=9823 GN=DYNLT2 PE=3 SV=3	30	6	11	6	194	22.6	9	36.8	101.6	92.5	103.8	100.3	106.7	90.2	96.9	108	0.859872	0.987131	-0.0129843	0.99104
F1S770	MROH7	Maestro heat like repeat family member 7 OS=Sus scrofa OX=9823 GN=MROH7 PE=4 SV=5	6	8	9	8	1325	144.6	6.7	27.78	106.5	91.6	82.6	139.5	110.6	89.9	89.8	89.5	0.483939	0.973719	0.145836	1.10637
A0A287ADA9	GCLC	Glutamate--cysteine ligase OS=Sus scrofa OX=9823 GN=GCLC PE=1 SV=1	15	7	7	2	564	63.8	6	22.56	100	106.8	102.4	102.2	103.2	94.5	94.7	96.2	0.0626426	0.557349	0.0822559	1.05867
I3LC07	RAB18	Ras-related protein Rab-18 OS=Sus scrofa OX=9823 GN=RAB18 PE=1 SV=1	34	6	7	6	206	23	5.24	24.88	85.3	101.1	106.6	89.2	96.9	117.2	88.2	115.5	0.344727	0.929102	-0.128485	0.914792
A0A8W4FFT7	CPA5	Carboxypeptidase A5 OS=Sus scrofa OX=9823 GN=CPA5 PE=4 SV=1	14	5	11	5	436	49	7.11	27.08	104.4	101.8	90.5	101.7	99	97.7	107.2	97.8	0.837186	0.987131	-0.0119008	0.991785
F1SEQ3	GHITM	Growth hormone-inducible transmembrane protein OS=Sus scrofa OX=9823 GN=GHITM PE=1 SV=1	15	6	9	6	345	37.1	9.89	22.24	101.6	97.7	85.9	105.2	104.4	99.2	112.1	93.9	0.432767	0.968733	-0.0692627	0.953125
F1S3A9	PMFBP1	Polyamine modulated factor 1 binding protein 1 OS=Sus scrofa OX=9823 GN=PMFBP1 PE=4 SV=5	10	11	11	11	1021	119.5	6.27	27.22	100.8	71.4	82.2	173	107.2	73.6	94.5	97.3	0.587873	0.987131	0.197959	1.14707
I3LC58	GLIPR1L2	GLIPR1 like 2 OS=Sus scrofa OX=9823 GN=GLIPR1L2 PE=4 SV=4	21	6	12	6	329	38.5	4.61	40.08	103	85.4	85.6	104.2	101.9	119.9	101.1	99.1	0.175184	0.823465	-0.158094	0.896209
Q9XT00	HSD17B8	(3R)-3-hydroxyacyl-CoA dehydrogenase OS=Sus scrofa OX=9823 GN=HSD17B8 PE=3 SV=2	20	4	7	4	259	26.6	7.06	22.42	96.2	113.4	110.5	96.3	90.4	111.2	100.4	81.7	0.337054	0.929102	0.117991	1.08522
A0A8W4FMT4		Uncharacterized protein OS=Sus scrofa OX=9823 PE=4 SV=1	9	2	5	2	191	21.4	9.47	26.98	80.4	93.7	98.5	97	90.6	111.4	117.5	110.9	0.0781953	0.617864	-0.219713	0.858736
A0A287AQ20	CFI	Complement factor I OS=Sus scrofa OX=9823 GN=CFI PE=1 SV=1	15	10	15	10	587	65.3	7.31	41.27	96.3	88	103.8	73.7	124.7	135.6	89.3	88.6	0.213048	0.862067	-0.276397	0.82565
I3LR43	PEPD	Peptidase D OS=Sus scrofa OX=9823 GN=PEPD PE=1 SV=2	17	7	7	7	444	49.5	5.97	23.42	96.1	94.4	102.4	107.5	111.8	89.7	100.3	97.8	0.972008	0.994127	0.00288539	1.002
M3VK32	PPP4C	Serine/threonine-protein phosphatase OS=Sus scrofa OX=9823 GN=PPP4C PE=2 SV=1	18	5	6	4	307	35.1	5.06	22.1	109.1	86.5	72	115.6	102.5	94.8	116.8	102.8	0.475926	0.973719	-0.121604	0.919165
F1S3J7	PAPLN	Papilin, proteoglycan like sulfated glycoprotein OS=Sus scrofa OX=9823 GN=PAPLN PE=1 SV=3	9	7	7	7	961	103.3	8	18.61	76.6	103.1	118.2	90.6	107.7	103.5	107.7	92.6	0.569459	0.987131	-0.0829778	0.944107
F1SFB7	FAM183A	Family with sequence similarity 183 member A OS=Sus scrofa OX=9823 GN=FAM183A PE=4 SV=3	33	5	9	5	135	16.3	9.33	32.38	109.5	84.9	99.8	106.7	103.7	94.6	104.3	96.6	0.946064	0.991413	0.0061307	1.00426
A0A287B213	AGXT2	Alanine--glyoxylate aminotransferase 2 OS=Sus scrofa OX=9823 GN=AGXT2 PE=1 SV=2	14	7	8	7	496	54.8	8.38	25.86	97.8	104.5	83.8	121	101.4	115	102.8	73.7	0.770949	0.987131	0.0512211	1.03614
F1RQU6	CAPN11	Calpain 11 OS=Sus scrofa OX=9823 GN=CAPN11 PE=3 SV=5	12	8	10	7	729	83.5	5.77	23.23	108.4	93.3	97.5	114.1	101.4	85.3	100.1	99.8	0.317285	0.924076	0.0963477	1.06906
A0A5G2QFS9	TSFM	Elongation factor Ts, mitochondrial OS=Sus scrofa OX=9823 GN=TSFM PE=1 SV=1	18	6	12	6	383	41.8	8.82	35.45	105.1	80.3	103.1	118.4	80	94.2	110.3	108.5	0.754333	0.987131	0.050145	1.03537
A0A8W4FHK2	STYXL1	Serine/threonine/tyrosine interacting like 1 OS=Sus scrofa OX=9823 GN=STYXL1 PE=4 SV=1	24	4	7	4	217	24.7	7.43	26.14	106.8	100	98.9	114.9	100	96.2	90.6	92.4	0.0504156	0.528102	0.14949	1.10918
I3L736	C3H16orf89	Chromosome 3 C16orf89 homolog OS=Sus scrofa OX=9823 GN=C3H16orf89 PE=4 SV=2	17	7	8	7	361	40.5	7.02	22.54	98.1	120.5	127	72.3	99.1	110.1	87.9	85	0.536198	0.986663	0.129208	1.09369
A0A5G2R117	EIF6	Eukaryotic translation initiation factor 6 OS=Sus scrofa OX=9823 GN=EIF6 PE=1 SV=2	18	3	6	3	249	27.1	4.74	23.42	97.1	89.1	98.1	109	100.8	89.3	105.3	111.4	0.606181	0.987131	-0.0486895	0.966814
A0A287AUC9	AMZ2	Archaelysin family metallopeptidase 2 OS=Sus scrofa OX=9823 GN=AMZ2 PE=3 SV=1	17	6	7	6	368	42.4	8.28	22.37	99.6	88.1	78.4	148.6	115.6	76	93.9	99.8	0.690829	0.987131	0.106086	1.0763
F1SIX9	GLYCTK	Glycerate kinase OS=Sus scrofa OX=9823 GN=GLYCTK PE=1 SV=1	15	6	9	6	523	55.2	6.71	28.18	99.9	98.3	92.5	116.1	102.1	96.6	102.8	91.7	0.571718	0.987131	0.0490564	1.03459
A0A8W4F9L2		Uncharacterized protein OS=Sus scrofa OX=9823 PE=4 SV=1	11	9	9	7	710	79.5	6.23	26.68	112.4	91.6	85.8	135.4	99.1	73.1	95.9	106.6	0.381486	0.95328	0.182406	1.13477
A0A8W4F7K1	PTS	6-pyruvoyltetrahydropterin synthase OS=Sus scrofa OX=9823 GN=PTS PE=4 SV=1	26	4	6	4	138	15.8	8.87	21.61	85.2	96.5	86.4	116.4	108.2	89.1	113.2	105.1	0.415949	0.964131	-0.112212	0.925168
A0A287ALH7	LY6K	Lymphocyte antigen 6 family member K OS=Sus scrofa OX=9823 GN=LY6K PE=4 SV=1	29	4	9	4	157	17.2	7.96	26.88	104.9	91	90.3	105.9	104.6	93.1	114.4	95.8	0.561696	0.987131	-0.0569939	0.961265
F1SJ23	ZMYND10	Zinc finger MYND domain-containing protein 10 OS=Sus scrofa OX=9823 GN=ZMYND10 PE=3 SV=2	12	5	8	5	440	50.2	5.59	27.63	100.2	94.9	80.4	115.7	96.4	88.5	73.3	150.7	0.817593	0.987131	-0.0638417	0.956713
A0A287AXP0	ALDH5A1	Succinate-semialdehyde dehydrogenase OS=Sus scrofa OX=9823 GN=ALDH5A1 PE=1 SV=1	13	6	7	6	507	54	8.22	22.25	103.5	103.1	98.3	116.4	96.1	94.3	89.9	98.4	0.0470214	0.514656	0.153792	1.11249
A0A287AIX2	DNAI7	Dynein axonemal intermediate chain 7 OS=Sus scrofa OX=9823 GN=DNAI7 PE=3 SV=1	11	9	11	9	722	83.8	5.41	26.72	101.5	116.5	114.7	97.2	95.3	104.3	86.1	84.5	0.0652389	0.570622	0.215696	1.16126
F1RIS6	MMAB	Metabolism of cobalamin associated B OS=Sus scrofa OX=9823 GN=MMAB PE=1 SV=3	30	5	5	5	227	24.8	9.22	16.85	101.8	98.5	103.5	118.5	102.8	92.7	85.3	96.9	0.101048	0.69605	0.161027	1.11808
I3L752	TXNRD3	thioredoxin-disulfide reductase OS=Sus scrofa OX=9823 GN=TXNRD3 PE=3 SV=4	14	9	9	9	597	65.2	8.05	27.68	95.4	88	85.3	116.8	95.4	100.1	97.9	121.2	0.462731	0.970779	-0.104989	0.929812
F1RXT1	LOC100624836	Family with sequence similarity 47 member E OS=Sus scrofa OX=9823 GN=LOC100624836 PE=3 SV=2	24	11	11	11	426	49.3	9.16	22.91	105.7	97.6	94	106.2	105	90.5	102.9	97.9	0.697865	0.987131	0.0259757	1.01817
F1RZ66	ST6GALNAC1	ST6 N-acetylgalactosaminide alpha-2,6-sialyltransferase 1 OS=Sus scrofa OX=9823 GN=ST6GALNAC1 PE=3 SV=3	13	9	13	9	591	66.1	9.96	33.71	96.8	89.7	109.6	78.6	111.6	117.7	91.6	104.3	0.191836	0.842086	-0.182406	0.881232
F1S1E9	OXR1	Oxidation resistance 1 OS=Sus scrofa OX=9823 GN=OXR1 PE=1 SV=4	9	7	9	6	778	87.3	5.12	27.62	101.4	108.8	91.6	113.9	97.2	90.2	111.8	85.1	0.338869	0.929102	0.11331	1.08171
P12026	DBI	Acyl-CoA-binding protein OS=Sus scrofa OX=9823 GN=DBI PE=1 SV=2	52	5	11	5	87	9.9	8.28	24.29	90.3	100	92	83	110.1	110.7	104.5	109.3	0.00368138	0.19654	-0.250606	0.840543
F1SMM8	GARIN1A	Golgi associated RAB2 interactor 1A OS=Sus scrofa OX=9823 GN=GARIN1A PE=4 SV=3	15	4	7	4	299	33.1	7.08	24.57	110.4	91.7	73.5	135.9	124.9	65.3	90.5	107.7	0.764597	0.987131	0.0833492	1.05947
A0A287ARC6	RAD23A	UV excision repair protein RAD23 OS=Sus scrofa OX=9823 GN=RAD23A PE=1 SV=1	12	6	15	6	417	45.6	4.5	42.9	101.7	98.6	89.1	107	104.3	93.1	101.7	104.3	0.716774	0.987131	-0.0252541	0.982647
A0A287AM44	NDRG3	Protein NDRG3 OS=Sus scrofa OX=9823 GN=NDRG3 PE=1 SV=1	16	5	7	5	363	39.8	5.39	22.15	115	117.9	101.1	74.7	92.5	94.5	101.2	103.2	0.686215	0.987131	0.0623985	1.0442
F1RQT8	TCTE1	T-complex-associated testis-expressed protein 1 isoform X1 OS=Sus scrofa OX=9823 GN=TCTE1 PE=4 SV=1	12	7	8	7	501	55.3	6.6	24.4	105.6	87.4	94.9	113.9	101.1	91.7	101.2	104.1	0.890306	0.989189	0.0133467	1.00929
A0A8W4FQB3	IDI1	Isopentenyl-diphosphate delta isomerase 1 OS=Sus scrofa OX=9823 GN=IDI1 PE=4 SV=1	16	4	5	4	221	25.3	6.11	22.47	101.4	98.3	106.1	108.2	94.1	108.8	93.9	89.4	0.196414	0.847156	0.100283	1.07198
A0A286ZW53	LOC110260932	CKLF like MARVEL transmembrane domain containing 1 OS=Sus scrofa OX=9823 GN=LOC110260932 PE=4 SV=2	11	2	4	2	276	29.3	11.52	18.99	80	94	103.5	89.7	84.3	105.4	127.5	115.6	0.165023	0.808122	-0.237134	0.848429
A0A8W4F9U1	DNAJC5	DnaJ heat shock protein family (Hsp40) member C5 OS=Sus scrofa OX=9823 GN=DNAJC5 PE=4 SV=1	16	5	6	5	198	22	5.07	21.38	100.3	109.4	101	93.1	100	106.1	106.9	83.3	0.779894	0.987131	0.0270479	1.01893
I3L554	CEP128	Centrosomal protein 128 OS=Sus scrofa OX=9823 GN=CEP128 PE=4 SV=3	7	8	10	8	1142	134	6.15	30.46	110.1	107	96	113.7	88.4	87.9	94.5	102.5	0.0399554	0.491601	0.193225	1.14332
A0A287AJ84	ARHGAP18	Rho GTPase activating protein 18 OS=Sus scrofa OX=9823 GN=ARHGAP18 PE=1 SV=1	12	8	8	8	639	72.3	6.62	18.61	98.8	84.1	91.4	71.3	125.2	108.7	106	114.4	0.00947173	0.285108	-0.394542	0.760731
A0A5G2R483	SLC26A8	Solute carrier family 26 member 8 OS=Sus scrofa OX=9823 GN=SLC26A8 PE=4 SV=1	5	6	7	6	1149	130	8.53	19.91	109.2	107.8	101.8	85.2	110.6	95.3	94.6	95.4	0.773815	0.987131	0.0292192	1.02046
F1SIW5	B3GNT2	Hexosyltransferase OS=Sus scrofa OX=9823 GN=B3GNT2 PE=3 SV=2	20	5	6	5	397	46.1	8.66	18.54	88.6	105.9	100	90.8	101.1	113.8	100.9	98.9	0.213612	0.862067	-0.106086	0.929105
Q8HY46	CPT1B	Carnitine O-palmitoyltransferase 1, muscle isoform OS=Sus scrofa OX=9823 GN=CPT1B PE=2 SV=1	12	9	9	9	772	88.2	8.73	20.59	108.5	76.8	112.8	105.4	113.5	79.9	128.7	74.4	0.913486	0.989189	0.0252478	1.01765
A0A287A0Y1	MYG1	MYG1 exonuclease OS=Sus scrofa OX=9823 GN=MYG1 PE=1 SV=2	21	7	10	7	384	43.2	6.67	27.35	102.5	106.1	99.2	99.2	107.5	92.9	97.2	95.4	0.369031	0.950247	0.0504995	1.03562
Q19PY3	RTCB	RNA-splicing ligase RtcB homolog OS=Sus scrofa OX=9823 GN=RTCB PE=2 SV=1	14	7	9	7	505	55.2	7.23	22.63	84.8	91.8	85.6	121.6	119.4	95.4	94.5	106.9	0.468666	0.97258	-0.116922	0.922153
A0A287AT99	ENPP1	Ectonucleotide pyrophosphatase/phosphodiesterase 1 OS=Sus scrofa OX=9823 GN=ENPP1 PE=1 SV=3	9	9	10	9	925	104.5	7.31	25.71	86.6	103.1	127.1	79.4	87.9	104.8	111.5	99.5	0.877945	0.987131	-0.0270547	0.981422
A0A287BPF8	CLXN	Calaxin OS=Sus scrofa OX=9823 GN=CLXN PE=4 SV=1	28	8	11	8	212	24.4	5.01	28.28	101.9	98.4	92.7	114	101.5	91.1	99.3	101	0.516221	0.985812	0.0508666	1.03589
F1S2X3	ECHDC1	Ethylmalonyl-CoA decarboxylase 1 OS=Sus scrofa OX=9823 GN=ECHDC1 PE=1 SV=4	23	6	7	6	306	33.7	8.07	23.38	100.7	94.2	102.5	97.7	107.3	102.3	101.1	94.1	0.486651	0.974461	-0.0349914	0.976038
F1SCC9	LOC106504545	SERPIN domain-containing protein OS=Sus scrofa OX=9823 GN=LOC106504545 PE=1 SV=3	19	6	10	1	339	37.8	6.46	23.19	70.2	100.4	114.1	53.3	167	86.8	141	67.1	0.295661	0.918287	-0.450557	0.73176
A0A287AAK0	LRBA	LPS responsive beige-like anchor protein OS=Sus scrofa OX=9823 GN=LRBA PE=1 SV=1	3	10	10	10	2834	315.1	5.55	27.16	92.8	109.7	123	95.1	102.4	98	91	88	0.232361	0.881388	0.148729	1.10859
A0A287AKD1	C1orf185	Chromosome 1 open reading frame 185 OS=Sus scrofa OX=9823 GN=C1orf185 PE=4 SV=2	24	5	6	5	199	22.2	7.69	22.85	90.7	80.2	79.3	152.3	107.6	77.8	105.2	106.9	0.949286	0.991806	0.0180339	1.01258
A0A287AZ24	CADM1	Cell adhesion molecule 1 OS=Sus scrofa OX=9823 GN=CADM1 PE=1 SV=3	15	5	6	5	411	45.9	5.27	21.96	97	105.2	87.6	90.3	102.3	100.9	110.5	106.2	0.0680324	0.576781	-0.143667	0.905216
A0A287AL14	EFCAB14	EF-hand calcium binding domain 14 OS=Sus scrofa OX=9823 GN=EFCAB14 PE=4 SV=3	12	4	5	4	430	47.5	7.43	16.04	80.6	90.9	90.1	76.1	118.8	112.3	117.6	113.7	0.000217957	0.110219	-0.453399	0.73032
F1S297	IDH3G	Isocitrate dehydrogenase [NAD] subunit, mitochondrial OS=Sus scrofa OX=9823 GN=IDH3G PE=1 SV=3	25	10	16	10	379	41.2	8.65	29.63	111.8	90.8	93.3	116.7	100.2	86.8	104.5	95.9	0.434584	0.968733	0.0909199	1.06505
F1RHK8	LRRC71	Leucine rich repeat containing 71 OS=Sus scrofa OX=9823 GN=LRRC71 PE=4 SV=1	10	5	8	5	559	61.6	9.25	29.08	102.5	105.6	99.7	97.4	108.5	92.3	96.4	97.5	0.52476	0.986663	0.0378777	1.0266
F1RTR7	YOD1	Ubiquitin thioesterase OTU1 OS=Sus scrofa OX=9823 GN=YOD1 PE=1 SV=3	16	4	8	4	304	33.8	4.84	30.83	109.3	105.8	104.7	69.1	95.2	99.2	112.9	103.8	0.604767	0.987131	-0.0800901	0.945999
A0A5G2QGK7	LRP2BP	LRP2 binding protein OS=Sus scrofa OX=9823 GN=LRP2BP PE=4 SV=2	17	6	7	6	366	42.1	8.34	22.57	94.1	119.7	148.7	79.6	83.3	113.5	79	82.1	0.266707	0.903062	0.304816	1.23526
A0A8W4FK75	A1BG	Alpha-1B-glycoprotein OS=Sus scrofa OX=9823 GN=A1BG PE=4 SV=1	11	6	6	6	687	74.1	7.72	22.34	148.6	101.8	93	69.1	99.1	95.4	104.9	88.2	0.727124	0.987131	0.0898255	1.06424
A0A287A191	DSC2	Desmocollin 2 OS=Sus scrofa OX=9823 GN=DSC2 PE=1 SV=2	5	5	8	5	911	100.9	5.27	23.61	87.5	103.4	108.7	69.1	93.7	133.4	94.7	109.6	0.268393	0.904265	-0.226579	0.854659
F2Z580	LOC100152878	Histone H2B OS=Sus scrofa OX=9823 GN=LOC100152878 PE=3 SV=3	41	7	14	3	127	14.3	10.24	34.1	77.9	62.6	143.3	33	53.4	147.5	38.5	243.8	0.462178	0.970779	-0.609048	0.655629
A0A287BBE1	PKIB	cAMP-dependent protein kinase inhibitor beta OS=Sus scrofa OX=9823 GN=PKIB PE=1 SV=1	37	2	3	2	109	11.6	4.68	14.67	108.4	91.7	97.3	102.3	113.9	87.5	88.5	110.4	0.985398	0.996593	-0.00216404	0.998501
A0A286ZIW3	SPG7	SPG7 matrix AAA peptidase subunit, paraplegin OS=Sus scrofa OX=9823 GN=SPG7 PE=3 SV=2	9	6	6	6	733	80.7	9.11	19.42	99.5	100.5	102.9	109.8	97.9	99.2	99.6	90.7	0.0888154	0.653457	0.0912695	1.06531
A0A8W4FCM3		Uncharacterized protein OS=Sus scrofa OX=9823 PE=4 SV=1	19	2	6	2	81	9.4	8.5	36.35	121	79.4	80.3	130.6	100.5	85.1	102.6	100.6	0.701995	0.987131	0.0811629	1.05787
A0A5G2R4Y3	SGTA	Small glutamine rich tetratricopeptide repeat co-chaperone alpha OS=Sus scrofa OX=9823 GN=SGTA PE=1 SV=1	25	7	10	7	318	34.7	5	17.73	94.7	102.4	94.1	108.1	106.1	95.4	103.2	96	0.937316	0.990492	-0.00504944	0.996506
F1RUE0	ACOT13	Acyl-CoA thioesterase 13 OS=Sus scrofa OX=9823 GN=ACOT13 PE=1 SV=2	35	5	11	5	141	15.2	8.34	27.39	86.1	115.8	73.7	52.9	152.5	92.1	132	95	0.119404	0.732459	-0.52167	0.696565
A0A287BBE6	ACACA	Acetyl-CoA carboxylase alpha OS=Sus scrofa OX=9823 GN=ACACA PE=4 SV=1	2	5	6	1	2348	265.4	6.46	20.42	102.6	106	89	121.8	99.4	91.7	96.2	93.2	0.211297	0.861199	0.14043	1.10223
A0A5G2RE71	ACTR2	Actin related protein 2 OS=Sus scrofa OX=9823 GN=ACTR2 PE=3 SV=2	17	7	8	7	404	46.2	6.95	21.08	99.1	92.3	87.6	91.8	117.4	101.6	97.8	112.4	0.0298384	0.431277	-0.211009	0.863933
F1SV23	NDUFS5	NADH dehydrogenase [ubiquinone] iron-sulfur protein 5 OS=Sus scrofa OX=9823 GN=NDUFS5 PE=1 SV=1	55	6	8	6	106	12.5	8.73	18.7	101.8	96.9	93.9	123.7	96.5	94.4	102.8	90	0.303769	0.918287	0.117645	1.08496
F1RMV3	IRGC	Immunity related GTPase cinema OS=Sus scrofa OX=9823 GN=IRGC PE=3 SV=1	14	6	7	6	464	50.3	5.73	20.24	121.8	72	107.3	85.3	115.6	83.1	114.1	100.8	0.630702	0.987131	-0.0981411	0.934236
A0A287BIG1	TMEM65	Transmembrane protein 65 OS=Sus scrofa OX=9823 GN=TMEM65 PE=1 SV=1	23	5	6	5	235	25	8.48	22.43	101.7	106.5	107	100.6	94.6	97.4	95.2	96.9	0.00416741	0.204079	0.114408	1.08253
A0A8W4FDE8	LELP1	Late cornified envelope like proline rich 1 OS=Sus scrofa OX=9823 GN=LELP1 PE=4 SV=1	35	6	26	6	105	11.3	8.16	48.18	117.8	81.1	82	119	114.9	59.6	118.8	106.8	0.997794	0.998448	-0.000721348	0.9995
A0A287B356	EIF5A	eIF-5a domain-containing protein OS=Sus scrofa OX=9823 GN=EIF5A PE=1 SV=2	18	5	8	5	311	33.5	6.15	24.78	88.4	86.5	100.8	80.3	111.8	108.4	99	124.8	0.0183486	0.376346	-0.318682	0.801802
P05027	ATP1B1	Sodium/potassium-transporting ATPase subunit beta-1 OS=Sus scrofa OX=9823 GN=ATP1B1 PE=1 SV=2	18	4	5	4	303	35.1	8.53	17.22	89.3	127.2	136.8	67.8	95.4	112.3	82.5	88.7	0.566314	0.987131	0.152346	1.11138
A0A287AVQ1	DDX3X	RNA helicase OS=Sus scrofa OX=9823 GN=DDX3X PE=1 SV=1	7	4	5	4	659	72.9	7.59	16.76	94	85.3	113	87.4	89.7	116.7	81	132.8	0.48254	0.973719	-0.146216	0.903617
F1S0T3	C16H5orf49	Chromosome 16 C5orf49 homolog OS=Sus scrofa OX=9823 GN=C16H5orf49 PE=4 SV=2	37	6	9	6	147	16.9	8.97	27.84	104.9	91.8	92.5	98.5	100.8	100	110.1	101.5	0.16037	0.798445	-0.0891036	0.940107
A0A286ZJL5	ATP6V1D	V-type proton ATPase subunit D OS=Sus scrofa OX=9823 GN=ATP6V1D PE=1 SV=1	24	8	11	8	247	28.2	9.36	27.95	107.6	101.9	94.7	101.5	103.8	90.2	103.6	96.7	0.520911	0.986663	0.0411196	1.02891
A0A287A1M9	ARF4	ADP-ribosylation factor OS=Sus scrofa OX=9823 GN=ARF4 PE=1 SV=2	30	5	8	4	190	21.6	5.64	18.16	93.5	96.1	102.1	92.2	108.4	101.4	87.2	119.2	0.295989	0.918287	-0.116546	0.922393
A0A5G2QST4	FDPS	Farnesyl diphosphate synthase OS=Sus scrofa OX=9823 GN=FDPS PE=1 SV=1	12	4	7	4	380	43.8	5.96	22.4	96.2	91.8	96.4	106.6	108.4	104.7	95.7	100.2	0.322213	0.924076	-0.0649322	0.95599
F1SMC0	CAP1	Adenylyl cyclase-associated protein OS=Sus scrofa OX=9823 GN=CAP1 PE=1 SV=4	18	9	11	9	474	51.3	7.28	32.14	80.2	88.9	104.5	63.9	102.5	123.2	77.8	159.1	0.154022	0.786441	-0.454878	0.729572
K7GPW3	APOO	MICOS complex subunit OS=Sus scrofa OX=9823 GN=APOO PE=1 SV=1	33	5	8	5	198	22.4	9.23	19.09	109.1	98.2	95.4	108.6	96.5	87.9	104.6	99.7	0.299579	0.918287	0.081534	1.05814
F1SSR3	KNSTRN	Kinetochore localized astrin (SPAG5) binding protein OS=Sus scrofa OX=9823 GN=KNSTRN PE=4 SV=3	34	7	7	7	220	24.9	5.05	14.67	111.8	88.2	80.7	142.8	100.5	67	110.6	98.5	0.51284	0.98509	0.169329	1.12454
Q06AS9	EFNA1	Ephrin-A1 OS=Sus scrofa OX=9823 GN=EFNA1 PE=2 SV=1	35	6	12	1	205	23.7	6.58	39.52	72.4	93.2	101.5	75.9	121.9	161.8	116.4	56.9	0.256267	0.892297	-0.413986	0.750547
A0A480LC98	TIMM50	Mitochondrial import inner membrane translocase subunit TIM50 OS=Sus scrofa OX=9823 GN=TIMM50 PE=1 SV=1	18	5	5	5	355	40	8.12	19.73	102	98.6	83.5	118	113.7	91.9	95.1	97.2	0.906688	0.989189	0.0151484	1.01056
F2Z5F2	RAB10	RAB10, member RAS onco family OS=Sus scrofa OX=9823 GN=RAB10 PE=1 SV=1	30	8	11	6	200	22.5	8.38	30.66	106.8	95.4	82.4	102.9	101.3	99.5	102	109.5	0.32685	0.92645	-0.0894982	0.93985
Q9MZ16	VDAC1	Voltage-dependent anion-selective channel protein 1 OS=Sus scrofa OX=9823 GN=VDAC1 PE=2 SV=3	21	7	11	6	283	30.7	8.54	25.06	95.2	89.6	86.2	100.4	132.2	86.3	97.2	112.9	0.220386	0.87137	-0.206658	0.866542
F1RPE4	TCN2	Transcobalamin-2 OS=Sus scrofa OX=9823 GN=TCN2 PE=3 SV=1	19	9	13	9	429	47.7	8.92	38.47	75.2	153.1	175.8	42.1	68.9	168.8	50.5	65.7	0.599404	0.987131	0.334349	1.26081
A0A5G2RMC5	HDAC11	Histone deacetylase 11 OS=Sus scrofa OX=9823 GN=HDAC11 PE=4 SV=1	21	5	7	5	268	30.6	6.19	21.77	108	95	91.7	116	103.2	88.6	98	99.5	0.439402	0.969535	0.0772026	1.05497
A0A5G2R941	RPL5	60S ribosomal protein L5 OS=Sus scrofa OX=9823 GN=RPL5 PE=1 SV=1	12	2	5	2	299	34.5	9.73	13.27	132.8	134.9	62.1	58.9	129.3	162	56.3	63.7	0.870744	0.987131	-0.081534	0.945052
I3LV17	RALB	small monomeric GTPase OS=Sus scrofa OX=9823 GN=RALB PE=1 SV=2	19	4	11	2	206	23.4	6.62	31.9	98.5	101.2	97.5	94.9	111.8	88.9	115.4	91.8	0.587888	0.987131	-0.0569939	0.961265
A0A5G2QJP3	DNAJB6	DnaJ heat shock protein family (Hsp40) member B6 OS=Sus scrofa OX=9823 GN=DNAJB6 PE=1 SV=1	17	5	8	3	330	36.3	6.67	28.74	101.1	107.4	91.8	126	105.3	91	93.8	83.6	0.173414	0.820902	0.189988	1.14075
A0A287A6G6	PAOX	Polyamine oxidase OS=Sus scrofa OX=9823 GN=PAOX PE=4 SV=2	12	7	9	7	511	55.3	5.36	30.18	109.6	94.6	87.3	102.7	109	91	114.6	91.3	0.719383	0.987131	-0.0421966	0.971175
I3LFC5	C3H2orf81	Chromosome 3 C2orf81 homolog OS=Sus scrofa OX=9823 GN=C3H2orf81 PE=1 SV=1	9	4	6	4	614	66.9	5.4	27.51	104.5	97.4	97.2	110.3	103.3	93.1	97.8	96.5	0.264069	0.900104	0.0674498	1.04786
F1RZX9	HDHD2	Haloacid dehalogenase like hydrolase domain containing 2 OS=Sus scrofa OX=9823 GN=HDHD2 PE=1 SV=1	26	5	9	5	259	28.4	6.44	21.77	107.4	94.3	99.2	106.4	95.3	95.4	95.2	106.8	0.421368	0.965439	0.0526642	1.03718
A0A287AYE7	ATP8B1	Phospholipid-transporting ATPase OS=Sus scrofa OX=9823 GN=ATP8B1 PE=1 SV=2	4	5	7	3	1248	143.5	6.83	19.8	84	102.2	110.8	74	119.6	127.5	84.3	97.6	0.307099	0.921016	-0.209558	0.864802
K7GSM4	ARFGEF1	ADP ribosylation factor guanine nucleotide exchange factor 1 OS=Sus scrofa OX=9823 GN=ARFGEF1 PE=1 SV=3	5	9	10	9	1849	208.6	5.83	22.1	101.4	103.4	98.9	99	94.1	100.5	103.2	99.6	0.567732	0.987131	0.0191136	1.01334
A0A8W4FHW7		Uncharacterized protein OS=Sus scrofa OX=9823 PE=4 SV=1	29	3	13	3	73	8.5	8.76	45.86	80.5	76.3	116.7	87.2	80	100.5	106.7	152.2	0.310092	0.924076	-0.284735	0.820892
A0A480LAY6	CTSA	Carboxypeptidase OS=Sus scrofa OX=9823 GN=CTSA PE=3 SV=1	15	5	7	5	495	55.7	6.2	21.09	81	107.9	120.6	62.6	89.6	131.7	106.1	100.5	0.412151	0.964131	-0.201583	0.869596
A0A287AN50	AGRN	Agrin OS=Sus scrofa OX=9823 GN=AGRN PE=1 SV=2	4	8	8	8	2069	218.7	6.27	22.28	83.2	117.9	135.7	76.5	103.1	133.3	66.4	84	0.752829	0.987131	0.0956016	1.06851
A0A5G2QLH6	TOMM40	Translocase of outer mitochondrial membrane 40 OS=Sus scrofa OX=9823 GN=TOMM40 PE=1 SV=1	12	4	5	4	400	41.8	7.03	16.94	106.8	106.7	93.5	107.1	109.6	87	88.7	100.6	0.304662	0.918287	0.101752	1.07308
I3LJY8	HSD17B12	Hydroxysteroid 17-beta dehydrogenase 12 OS=Sus scrofa OX=9823 GN=HSD17B12 PE=1 SV=2	17	4	4	4	312	34.5	9.26	16.34	95.4	86	84	97.8	98.1	101.5	88.1	149.1	0.237387	0.88419	-0.266209	0.831502
F1SMN6	ATP6V1F	V-type proton ATPase subunit F OS=Sus scrofa OX=9823 GN=ATP6V1F PE=1 SV=1	41	5	9	5	119	13.4	5.82	27.29	99.9	108.2	102.3	112.8	98.8	88.2	103.2	86.5	0.058814	0.551415	0.167924	1.12344
A0A287ARC4	GGPS1	Geranylgeranyl diphosphate synthase 1 OS=Sus scrofa OX=9823 GN=GGPS1 PE=3 SV=1	18	6	12	6	300	34.9	6.3	27.93	101.2	111.3	95.1	99.3	93.7	98.8	103	97.5	0.41122	0.964131	0.050145	1.03537
I3LK91	LRRC34	Leucine rich repeat containing 34 OS=Sus scrofa OX=9823 GN=LRRC34 PE=4 SV=4	13	5	10	4	436	48.2	6.3	22.04	100.9	96.9	86.3	122.5	100.5	95.3	104.1	93.5	0.693555	0.987131	0.0476133	1.03355
F1ST05	CYB5D1	Cytochrome b5 domain containing 1 OS=Sus scrofa OX=9823 GN=CYB5D1 PE=4 SV=1	23	4	6	4	228	26.6	5.01	23.65	103.4	96.2	90.7	107.1	98.9	95.7	103.1	104.9	0.768002	0.987131	-0.0187553	0.987084
I3LS97	PUDP	Pseudouridine-5'-phosphatase isoform b OS=Sus scrofa OX=9823 GN=PUDP PE=1 SV=3	26	5	8	5	231	25.4	5.63	19.17	99.3	107	99.2	104.2	95.5	99.9	100.5	94.6	0.0965603	0.680414	0.0692453	1.04917
F1SJP6	NDUFA6	NADH dehydrogenase [ubiquinone] 1 alpha subcomplex subunit 6 OS=Sus scrofa OX=9823 GN=NDUFA6 PE=1 SV=3	32	5	8	5	154	17.8	10.45	24.52	96	95.3	87.2	130.1	100.8	94.2	103.7	92.7	0.678728	0.987131	0.0620454	1.04394
A0A5G2QB35	LRRC74A	Leucine rich repeat containing 74A OS=Sus scrofa OX=9823 GN=LRRC74A PE=4 SV=2	18	8	9	8	482	53.4	4.91	21.71	103.5	95	90.9	115.2	104.6	89.2	103.9	97.8	0.736204	0.987131	0.0328186	1.02301
I3LT46	PCSK4	Proprotein convertase subtilisin/kexin type 4 OS=Sus scrofa OX=9823 GN=PCSK4 PE=3 SV=3	6	6	9	6	834	91.4	8.02	20.44	95.5	96.6	109	82.7	112.1	98.7	106.1	99.1	0.245124	0.886716	-0.116229	0.922596
A2TLM1	RPIA	Ribose-5-phosphate isomerase OS=Sus scrofa OX=9823 GN=RPIA PE=2 SV=1	23	7	12	7	306	32.7	8.28	26.12	102.1	102.4	100.5	106.8	99.4	92.2	104.2	92.5	0.115834	0.729745	0.0847721	1.06052
F1SQ67	BCL2L14	BCL2 like 14 OS=Sus scrofa OX=9823 GN=BCL2L14 PE=3 SV=2	17	5	5	5	329	37.2	7.52	18.06	108.2	79.3	77.2	166.8	93.9	86.1	88.9	99.5	0.48261	0.973719	0.228087	1.17128
A0A287BS81	ARMH1	Armadillo like helical domain containing 1 OS=Sus scrofa OX=9823 GN=ARMH1 PE=4 SV=3	15	6	8	6	414	46.1	7.05	21.87	103.4	97.4	96.5	115.1	100.9	94.5	97.7	94.6	0.223071	0.872343	0.0891036	1.06371
I3LDA5	EHD4	EH domain containing 4 OS=Sus scrofa OX=9823 GN=EHD4 PE=1 SV=2	13	8	8	6	541	61.2	6.76	21.19	87.9	108.8	133.7	64.2	101.1	127.5	82.3	94.6	0.882176	0.987131	-0.039311	0.97312
C5H0C6	OTUB1	Ubiquitin thioesterase OS=Sus scrofa OX=9823 GN=OTUB1 PE=1 SV=1	23	5	6	5	271	31.3	4.94	22.32	94.6	91.7	85.7	102.4	100.7	102.6	95.2	127.1	0.155467	0.786441	-0.184918	0.879699
A0A480PM95	LIN7A	Protein lin-7 homolog OS=Sus scrofa OX=9823 GN=LIN7A PE=1 SV=1	26	6	8	4	233	26	8.72	24.51	103.5	93.1	87.4	126.9	101.3	82.8	102.4	102.6	0.604353	0.987131	0.0786464	1.05603
A0A287ABL1	SLC44A5	Choline transporter-like protein OS=Sus scrofa OX=9823 GN=SLC44A5 PE=3 SV=2	9	5	6	5	717	81.8	8.56	15.75	100.8	100	98.9	122.9	92	86.8	108.8	89.7	0.186336	0.838601	0.163581	1.12006
F1SS01	ARPC2	Arp2/3 complex 34 kDa subunit OS=Sus scrofa OX=9823 GN=ARPC2 PE=1 SV=5	18	5	8	5	300	34.3	7.36	24.42	92.7	94.3	100.7	78.3	128.7	106.3	93.2	105.8	0.100583	0.69605	-0.245851	0.843318
A0A5G2RMC7	RAB4A	Ras-related protein Rab-4 OS=Sus scrofa OX=9823 GN=RAB4A PE=1 SV=2	22	4	7	2	176	19.6	5.22	20.77	91.5	78.3	101.6	102.3	80.8	101.3	122.2	121.9	0.291958	0.918287	-0.18965	0.876818
F1STB1	FAM221B	Family with sequence similarity 221 member B OS=Sus scrofa OX=9823 GN=FAM221B PE=3 SV=3	13	4	5	4	442	49	6.43	18.64	104	95.3	95.8	103.8	104.6	89.7	99.7	107.1	0.907527	0.989189	-0.00793484	0.994515
F6PTK4	C17H20orf85	Chromosome 17 C20orf85 homolog OS=Sus scrofa OX=9823 GN=C17H20orf85 PE=4 SV=2	38	6	10	6	151	17.2	9.16	27.36	104.1	100.8	103.9	83.9	107.8	98.3	100	101.2	0.5127	0.98509	-0.0526642	0.964154
K7GSE5	NDUFB9	NADH dehydrogenase [ubiquinone] 1 beta subcomplex subunit 9 OS=Sus scrofa OX=9823 GN=NDUFB9 PE=1 SV=2	28	6	13	3	221	26.3	9.44	30.23	99.1	92.4	100.1	116.6	113.3	73.7	105.2	99.5	0.693826	0.987131	0.0595271	1.04212
A0A5G2QWC4	FAM24B	Protein FAM24A OS=Sus scrofa OX=9823 GN=FAM24B PE=3 SV=2	20	2	9	2	91	9.7	5.11	29.24	106.4	76.6	80.6	132.9	116.7	61.7	99.8	125.3	0.93037	0.990492	-0.0252478	0.982652
F1S179	TSTD1	Thiosulfate sulfurtransferase like domain containing 1 OS=Sus scrofa OX=9823 GN=TSTD1 PE=1 SV=3	31	4	5	1	137	14.9	9.38	18.98	99.5	83.8	96.9	96.5	116	108.7	105	93.7	0.0922386	0.661146	-0.168605	0.889702
A0A8W4FMD9	APLP2	Amyloid beta like protein 2 OS=Sus scrofa OX=9823 GN=APLP2 PE=4 SV=1	10	7	8	7	760	86.6	4.82	19.59	100.8	104.4	114.3	91.2	115.1	102.6	84.2	87.5	0.558202	0.987131	0.0768321	1.0547
A0A8W4FPK3	RAB4A	RAB4A, member RAS onco family OS=Sus scrofa OX=9823 GN=RAB4A PE=4 SV=1	26	3	50	2	119	13.4	7.4	107.78	102.7	99.3	89	98.1	91.5	108.7	101.7	108.9	0.322204	0.924076	-0.0782952	0.947176
A0A287AY64	GLIPR2	GLI pathosis related 2 OS=Sus scrofa OX=9823 GN=GLIPR2 PE=1 SV=1	27	4	7	4	154	17.2	9.47	25.33	88.3	100.4	122.4	57.3	105.4	127.4	104.8	94	0.340991	0.929102	-0.228422	0.853568
A0A286ZJ07	TXNRD2	thioredoxin-disulfide reductase OS=Sus scrofa OX=9823 GN=TXNRD2 PE=1 SV=2	7	2	3	1	487	52.6	8.18	14.36	93.9	80.7	79.6	123	97.7	111.5	103.8	109.9	0.321776	0.924076	-0.164987	0.891937
A0A287A770	NPTN	Neuroplastin OS=Sus scrofa OX=9823 GN=NPTN PE=1 SV=1	11	4	7	4	412	46.1	8.38	23.06	100.4	98.2	92.8	107.5	100.3	98	105.6	97.2	0.88308	0.987131	-0.00793484	0.994515
A0A8W4FDC6	ARIH2	Ariadne RBR E3 ubiquitin protein ligase 2 OS=Sus scrofa OX=9823 GN=ARIH2 PE=4 SV=1	13	4	4	4	488	56.9	6.6	16.39	99.3	100.4	91.3	113.9	93.5	89.2	105.7	106.8	0.718854	0.987131	0.0349827	1.02454
A0A5G2RAT5	BOLA3	BolA family member 3 OS=Sus scrofa OX=9823 GN=BOLA3 PE=1 SV=1	14	4	5	4	221	23.3	11.34	18.62	103.9	88	89.6	112.3	91.1	104.9	107.1	103.1	0.666665	0.987131	-0.0447271	0.969473
Q29307	ATP5IF1	ATPase inhibitor, mitochondrial OS=Sus scrofa OX=9823 GN=ATP5IF1 PE=1 SV=2	32	6	17	6	108	12.2	9.35	44	102.4	96.3	97.4	120.9	91.7	98.9	104.4	88	0.256729	0.892297	0.122703	1.08877
A0A287AGX9	STK33	Serine/threonine kinase 33 OS=Sus scrofa OX=9823 GN=STK33 PE=4 SV=1	14	6	6	6	523	57.5	7.39	17.02	108.4	109.9	95.8	105.4	89.5	100.7	99.9	90.4	0.066709	0.57598	0.140774	1.1025
K7GSX7	CXHXorf65	Chromosome X CXorf65 homolog OS=Sus scrofa OX=9823 GN=CXHXorf65 PE=4 SV=1	24	5	7	5	174	20.1	9.72	21	106	96.1	91.6	111	103.3	88.8	106.8	96.4	0.707318	0.987131	0.0339049	1.02378
I3LBP0	WDFY1	WD repeat and FYVE domain containing 1 OS=Sus scrofa OX=9823 GN=WDFY1 PE=1 SV=3	9	3	4	3	415	46.8	7.78	13.42	128.3	95.1	100.8	122.5	86.4	88.2	103.2	75.5	0.0563863	0.551415	0.338413	1.26436
A0A287BJW3		High mobility group protein B3 OS=Sus scrofa OX=9823 PE=1 SV=1	21	4	5	4	196	22.3	9.26	15.53	131.6	99.8	110.8	80.7	102	80.7	82.7	111.7	0.413434	0.964131	0.165369	1.12145
I3LU85	ACHE	Carboxylic ester hydrolase OS=Sus scrofa OX=9823 GN=ACHE PE=1 SV=2	8	4	5	4	612	66.5	5.94	15.48	95.9	104.6	122.1	100.3	87.3	103.2	98.2	88.3	0.148384	0.775238	0.165752	1.12175
I3LIQ4	CFAP126	Protein Flattop OS=Sus scrofa OX=9823 GN=CFAP126 PE=3 SV=2	21	4	11	4	177	19.2	10.48	25.82	109.4	91.1	95.2	102	101.3	86.3	107.3	107.3	0.865778	0.987131	-0.0162325	0.988812
A0A5G2QH63	UBE4A	Ubiquitin conjugation factor E4 A isoform 2 OS=Sus scrofa OX=9823 GN=UBE4A PE=1 SV=2	6	5	6	5	1067	122.5	5.34	12.34	104.6	100	92.1	107.5	104	91.9	104.7	95.2	0.666383	0.987131	0.0302977	1.02122
I3LHK5	ACTR10	Actin-related protein 10 OS=Sus scrofa OX=9823 GN=ACTR10 PE=1 SV=1	17	7	7	7	417	46.2	7.37	18.3	107.1	96	91.2	105.7	101.4	96	110.5	92.2	0.996532	0.998053	-0.000360629	0.99975
A0A5G2QWQ4	MIX23	Protein MIX23 OS=Sus scrofa OX=9823 GN=MIX23 PE=1 SV=1	42	5	8	5	130	15.3	8.6	23.53	107.2	92.5	78.1	113.7	107.9	87.8	97.5	115.3	0.684533	0.987131	-0.0613238	0.958384
I3LHT9	STX12	Syntaxin 12 OS=Sus scrofa OX=9823 GN=STX12 PE=1 SV=2	16	6	14	6	369	41.4	9.22	35.47	100.2	97.7	97.6	106.7	107.8	93.1	104.2	92.7	0.811173	0.987131	0.0158698	1.01106
A0A287BR64	C4orf45	Chromosome 4 open reading frame 45 OS=Sus scrofa OX=9823 GN=C4orf45 PE=4 SV=3	25	4	8	4	186	21.5	9.74	24.29	101.5	91.2	86.7	116.3	109.4	85.2	104.3	105.3	0.81095	0.987131	-0.0306623	0.978971
F1RYQ0	PREP	Prolyl endopeptidase OS=Sus scrofa OX=9823 GN=PREP PE=3 SV=3	7	5	6	5	746	84.6	6.42	16.55	102.4	90.5	105.8	101.9	92.2	107.5	98.7	101	0.950015	0.991806	0.00432809	1.003
A0A5G2QNV7	ISOC1	Isochorismatase domain containing 1 OS=Sus scrofa OX=9823 GN=ISOC1 PE=1 SV=1	12	4	5	4	331	36.2	7.66	16.9	93.2	96.1	89.7	110.7	101.8	90.9	113.4	104	0.464455	0.971313	-0.0736118	0.950256
A0A287A260	C12H17orf98	Chromosome 12 C17orf98 homolog OS=Sus scrofa OX=9823 GN=C12H17orf98 PE=4 SV=1	35	4	9	4	154	17.8	10.26	33.08	106.2	98.3	92.8	104	101.6	97.6	101.6	98	0.851825	0.987131	0.00901575	1.00627
A0A287BA12	VPS4B	vesicle-fusing ATPase OS=Sus scrofa OX=9823 GN=VPS4B PE=1 SV=1	12	5	5	4	444	49.4	6.96	18.27	87.4	112.2	163.4	56.8	95	124.8	78	82.6	0.705835	0.987131	0.142185	1.10358
I3LBL7	LOC100510917	glutathione transferase OS=Sus scrofa OX=9823 GN=LOC100510917 PE=1 SV=2	27	7	11	6	222	25.5	8.19	26.37	71.4	83.1	103.2	82.9	127.8	92.8	123.9	114.9	0.0273883	0.413625	-0.431672	0.741402
A0A5G2R7S2	ERP44	Endoplasmic reticulum protein 44 OS=Sus scrofa OX=9823 GN=ERP44 PE=1 SV=1	17	7	8	7	389	45.2	5.69	22.58	89.3	96.5	110.9	76.1	106.4	114.3	78.8	127.7	0.322346	0.924076	-0.19651	0.872659
P53715	LCN1	Lipocalin-1 OS=Sus scrofa OX=9823 GN=LCN1 PE=1 SV=1	35	4	5	4	176	19.3	5.1	15.12	96.7	140.8	85.1	59.4	117.4	134.3	77.1	89.3	0.688064	0.987131	-0.130275	0.913657
F2Z505	ETF1	Eukaryotic peptide chain release factor subunit 1 OS=Sus scrofa OX=9823 GN=ETF1 PE=1 SV=1	11	4	6	4	437	49	5.71	18.87	101.9	96	91.9	106	112	91.9	97.4	102.9	0.705686	0.987131	-0.0302977	0.979218
F1SU59	ANXA7	Annexin OS=Sus scrofa OX=9823 GN=ANXA7 PE=1 SV=4	15	8	8	8	463	49.8	6.34	23.1	92.6	82.8	82.3	86.2	115.2	105.4	92.7	142.9	0.0423237	0.49845	-0.407677	0.753836
M3VH37	ITPRIPL1	ITPRIP like 1 OS=Sus scrofa OX=9823 GN=ITPRIPL1 PE=2 SV=1	12	7	7	7	546	62.6	6.77	19.83	85	78	69.7	174.2	111.3	72.2	100.3	109.3	0.898676	0.989189	0.0497779	1.03511
F1SNA4	SLC46A2	Solute carrier family 46 member 2 OS=Sus scrofa OX=9823 GN=SLC46A2 PE=1 SV=1	10	4	7	4	472	50.8	9.11	24.43	85.4	80.8	79	63.5	155.6	114.8	114.9	106	0.00924381	0.285108	-0.670399	0.628333
Q27HK4	MTX1	Metaxin-1 OS=Sus scrofa OX=9823 GN=MTX1 PE=2 SV=1	21	6	6	6	317	35.7	6.35	11.99	113.1	84.2	91.9	104.4	100.5	88.1	101.3	116.4	0.726279	0.987131	-0.0458151	0.968742
A0A5G2QP11	TRAPPC3	Trafficking protein particle complex subunit OS=Sus scrofa OX=9823 GN=TRAPPC3 PE=1 SV=1	34	6	6	6	178	19.7	4.78	18.72	104.5	105.9	92.9	92.1	105.3	94.7	108.9	95.6	0.671264	0.987131	-0.0328268	0.977503
I3L660	PFN2	Profilin OS=Sus scrofa OX=9823 GN=PFN2 PE=1 SV=4	17	3	3	3	229	24	10.58	13.4	93.6	93.9	87	65.5	111.3	101.4	107.6	139.8	0.0322529	0.454171	-0.436413	0.73897
A0A5G2QR66	TAMM41	Phosphatidate cytidylyltransferase, mitochondrial OS=Sus scrofa OX=9823 GN=TAMM41 PE=1 SV=1	26	6	7	6	316	35.8	8.75	21.87	107.1	107.6	99	99.2	102.9	97.6	97.1	89.5	0.127206	0.745293	0.0930861	1.06665
F1SCT9	RDH14	Retinol dehydrogenase 14 OS=Sus scrofa OX=9823 GN=RDH14 PE=1 SV=1	21	7	8	7	336	36.8	8.32	19.8	108.3	93.5	94.4	117.4	99.3	89	109.5	88.6	0.405821	0.964131	0.0981411	1.07039
A0A8W4FJN4		Uncharacterized protein OS=Sus scrofa OX=9823 PE=4 SV=1	34	6	12	6	113	13.1	8.18	31.34	79.8	102.9	94.9	86.6	96.5	98.5	122.9	117.9	0.0762769	0.612057	-0.258935	0.835704
F1RVZ7	LCN6	Lipocalin 6 OS=Sus scrofa OX=9823 GN=LCN6 PE=1 SV=3	39	6	6	6	181	20.3	8.05	17.22	59.4	130.7	80.8	61.2	85	125.1	170.7	87.2	0.24073	0.88419	-0.494891	0.709615
F1S110	SLC9B1	Solute carrier family 9 member B1 OS=Sus scrofa OX=9823 GN=SLC9B1 PE=4 SV=4	13	6	6	6	512	55.2	8.21	16.95	95.5	95.1	95.9	110.8	95.6	93.1	106.8	107.2	0.808012	0.987131	-0.0194767	0.986591
F1SGC6	NDUFB5	NADH dehydrogenase [ubiquinone] 1 beta subcomplex subunit 5, mitochondrial OS=Sus scrofa OX=9823 GN=NDUFB5 PE=1 SV=1	28	5	10	5	189	21.5	9.66	32.09	102.4	93.5	91.1	117.8	106.6	79.9	107.5	101.2	0.795117	0.987131	0.0346263	1.02429
F1RQI0	COL12A1	Collagen type XII alpha 1 chain OS=Sus scrofa OX=9823 GN=COL12A1 PE=1 SV=3	2	7	7	7	3065	332.6	5.49	12.37	93.5	93	92.2	88.9	104.2	96.7	92.3	139.1	0.180659	0.83103	-0.233896	0.850335
A0A8W4FM33	DYDC1	DPY30 domain containing 1 OS=Sus scrofa OX=9823 GN=DYDC1 PE=4 SV=1	29	7	11	7	194	23	4.72	28.12	100.6	109.2	118.1	83.2	105.7	95.5	99.4	88.3	0.527744	0.986663	0.0800901	1.05708
A0A286ZID6	DAZAP1	DAZ associated protein 1 OS=Sus scrofa OX=9823 GN=DAZAP1 PE=1 SV=2	20	6	7	6	417	44.5	8.54	19.12	104.8	90.2	99.6	101.5	97.6	94.9	91.3	120	0.798058	0.987131	-0.0277762	0.980931
A0A5G2R081	CMPK1	nucleoside-diphosphate kinase OS=Sus scrofa OX=9823 GN=CMPK1 PE=1 SV=1	28	5	8	5	179	20.3	8.16	25.63	103.4	95.6	90.9	99.6	108.1	93	102.2	107.2	0.275713	0.906436	-0.0757589	0.948843
F1SL35		glutathione transferase OS=Sus scrofa OX=9823 PE=3 SV=4	23	6	28	3	256	29.7	9.2	75.17	112.2	96.9	81.6	117.6	101.9	83.6	103.6	102.6	0.674935	0.987131	0.0598804	1.04238
F1RHW4	RRAS	RAS related OS=Sus scrofa OX=9823 GN=RRAS PE=1 SV=1	28	5	6	3	218	23.8	6.93	19.35	89.7	97.6	115.9	72.6	104	122.9	98.8	98.4	0.30129	0.918287	-0.174439	0.886112
A0A5G2R9E6	KPNA3	Importin subunit alpha OS=Sus scrofa OX=9823 GN=KPNA3 PE=1 SV=1	13	6	6	2	511	56.6	4.97	19.83	104.2	93.8	91.7	114.5	109.3	92.8	97.3	96.4	0.75238	0.987131	0.0302977	1.02122
A0A5G2QAE1	TTLL3	Actin-related protein 2/3 complex subunit 4 OS=Sus scrofa OX=9823 GN=TTLL3 PE=1 SV=2	27	5	5	5	210	24.3	8.02	17.27	98.2	110.2	99.3	87.9	104.6	115.9	91.6	92.3	0.774802	0.987131	-0.0317406	0.978239
A0A287B0I3	ARHGDIB	Rho GDP dissociation inhibitor beta OS=Sus scrofa OX=9823 GN=ARHGDIB PE=1 SV=1	36	4	5	4	200	22.8	5.21	11.03	78	83.3	79.7	74.9	146.2	113.9	102.8	121.2	0.00415752	0.204079	-0.615837	0.652551
A0A287B762	ENPP2	Ectonucleotide pyrophosphatase/phosphodiesterase 2 OS=Sus scrofa OX=9823 GN=ENPP2 PE=3 SV=2	8	7	7	7	888	101.7	7.53	19.16	87.1	101.3	86.9	104.4	101.7	93.4	117.8	107.3	0.192405	0.842086	-0.146216	0.903617
A0A5G2QLY5	SND1	Staphylococcal nuclease domain-containing protein OS=Sus scrofa OX=9823 GN=SND1 PE=1 SV=1	10	9	9	9	910	101.8	7.14	21.83	94.5	93.1	94.1	96.8	112.6	94.5	93.2	121.1	0.171733	0.818976	-0.154897	0.898196
F1RJY0	NCSTN	Nicastrin OS=Sus scrofa OX=9823 GN=NCSTN PE=1 SV=3	11	7	11	7	674	74.8	5.59	33.07	102.7	93.8	91	103	100.3	95.2	111.6	102.4	0.34172	0.929102	-0.0685409	0.953602
F1RGE3	NDUFA2	NADH dehydrogenase [ubiquinone] 1 alpha subcomplex subunit 2 OS=Sus scrofa OX=9823 GN=NDUFA2 PE=1 SV=1	41	5	8	5	99	11.1	9.91	20.67	95.9	90.3	94.3	113	108.8	88.1	105.9	103.7	0.650739	0.987131	-0.0468917	0.96802
A0A5G2QL09	MAT2A	S-adenosylmethionine synthase OS=Sus scrofa OX=9823 GN=MAT2A PE=1 SV=2	21	9	10	9	377	41.8	6.42	24.82	99.6	96.1	85.6	103.2	107.5	93.6	107.5	106.8	0.181338	0.832124	-0.111518	0.925614
F1SE43	ADAM18	ADAM metallopeptidase domain 18 OS=Sus scrofa OX=9823 GN=ADAM18 PE=4 SV=5	6	5	9	5	813	90.7	6.87	29.54	81.4	92.4	98.3	90.2	77.6	91.9	149.2	119	0.288196	0.917361	-0.272758	0.827736
A0A5G2RDZ7	CAPZA2	F-actin-capping protein subunit alpha OS=Sus scrofa OX=9823 GN=CAPZA2 PE=1 SV=1	22	4	4	2	278	32	6.37	15.77	76.8	92.6	99.6	67.9	136.9	128.1	93.1	105.1	0.0440833	0.503963	-0.459315	0.727332
F1RMH1	CFAP100	Cilia and flagella associated protein 100 OS=Sus scrofa OX=9823 GN=CFAP100 PE=4 SV=4	10	6	7	6	610	70.9	6.42	23.82	103.1	93.6	128.6	96	95.6	94.2	95.1	93.7	0.231909	0.881388	0.154174	1.11278
A0A480KM09	NDUFB6	NADH dehydrogenase [ubiquinone] 1 beta subcomplex subunit 6 OS=Sus scrofa OX=9823 GN=NDUFB6 PE=1 SV=1	20	5	9	5	188	21.9	9.51	26.33	99.5	96.7	93.5	124.3	109.1	81.1	101.7	94	0.475799	0.973719	0.101404	1.07282
I3LPW1	BSPRY	B box and SPRY domain-containing protein isoform 2 OS=Sus scrofa OX=9823 GN=BSPRY PE=4 SV=2	13	5	5	5	409	45.7	5.87	16.77	113.7	101.5	90	100.5	107.3	89	100.4	97.6	0.659499	0.987131	0.0411196	1.02891
A0A8W4F860	MUC4	Uncharacterized protein OS=Sus scrofa OX=9823 GN=MUC4 PE=4 SV=1	5	4	4	4	1129	128	7.09	15.68	141.7	91.4	90.9	77.2	100.8	112.1	88.3	97.6	0.969416	0.993893	0.0086562	1.00602
A0A5G2QJM2	BBOF1	Basal body-orientation factor 1 OS=Sus scrofa OX=9823 GN=BBOF1 PE=3 SV=2	17	10	10	10	529	62.4	9.17	18.55	103.7	99	104.7	103.1	97.2	94.6	99.3	98.3	0.0169122	0.364878	0.0761293	1.05419
Q8SPS7	HP	Haptoglobin OS=Sus scrofa OX=9823 GN=HP PE=1 SV=1	21	7	7	7	347	38.5	6.96	18.75	77	69	73.5	56.8	184.8	152.5	94.8	91.6	0.0371622	0.487717	-0.922505	0.527592
A0A5G2R1E6	GSTO1	Glutathione S-transferase omega OS=Sus scrofa OX=9823 GN=GSTO1 PE=1 SV=1	18	3	4	3	208	23.5	7.72	14.78	88.7	96.8	100.5	93.6	113.5	93.8	105.1	108.1	0.0795972	0.620328	-0.147626	0.902735
A0A8W4FNA3	LMNB1	Lamin B1 OS=Sus scrofa OX=9823 GN=LMNB1 PE=4 SV=1	13	6	6	6	545	61.8	5.38	19.36	100	102.8	99.7	99.5	115.3	103	88.1	91.7	0.880018	0.987131	0.0140646	1.0098
A0A8W4FDC7	PPIL6	Peptidyl-prolyl cis-trans isomerase-like 6 isoform 1 OS=Sus scrofa OX=9823 GN=PPIL6 PE=4 SV=1	28	7	10	7	307	34.9	6.43	23.77	99.6	88.9	88.3	107.2	100	92.7	99.2	124.1	0.370217	0.950247	-0.115477	0.923077
I3LRF4	POC1B	POC1 centriolar protein B OS=Sus scrofa OX=9823 GN=POC1B PE=4 SV=2	13	8	9	8	451	50.5	7.72	25.45	104.8	83.1	76.2	152.3	99.2	72.1	106.3	106	0.681077	0.987131	0.118367	1.08551
A0A287AJV7	BSDC1	BSD domain containing 1 OS=Sus scrofa OX=9823 GN=BSDC1 PE=1 SV=3	11	4	4	4	475	51.7	4.64	12.96	107.1	91.4	97.9	100.9	107.7	100.3	90.8	103.9	0.791128	0.987131	-0.0194767	0.986591
Q2VTP6	FKBP1A	peptidylprolyl isomerase OS=Sus scrofa OX=9823 GN=FKBP1A PE=1 SV=2	6	1	4	1	240	25.4	9.5	16.45	109.6	90.8	81.8	108.8	105.1	91.2	100.6	112	0.601916	0.987131	-0.0645795	0.956224
I3LLG4	DNAJA3	DnaJ heat shock protein family (Hsp40) member A3 OS=Sus scrofa OX=9823 GN=DNAJA3 PE=1 SV=2	17	6	9	6	503	53.9	9.79	22.56	92.3	135.5	133.4	71.3	82.2	137.5	75.5	72.3	0.48848	0.974815	0.234956	1.17687
A0A8W4FL76	TSN	Translin OS=Sus scrofa OX=9823 GN=TSN PE=4 SV=1	11	4	4	4	214	24.6	8.02	15.64	97.4	98.3	92.7	116.3	103.2	89.1	111.4	91.6	0.759816	0.987131	0.0339049	1.02378
A0A287AAF5	OPA1	Dynamin-like 120 kDa protein, mitochondrial OS=Sus scrofa OX=9823 GN=OPA1 PE=1 SV=2	6	5	6	5	979	113.6	7.99	18.27	112.4	88.9	76.8	123.2	107.8	77.8	103	110	0.96015	0.993893	0.00973945	1.00677
A0A480NCF5	PLCB1	1-phosphatidylinositol 4,5-bisphosphate phosphodiesterase OS=Sus scrofa OX=9823 GN=PLCB1 PE=1 SV=1	7	8	9	8	1173	133.5	6.42	20.17	87.3	89.9	96.3	79.5	129.3	99.7	106.7	111.2	0.0173484	0.366807	-0.340284	0.789886
A0A287AIR5	HSCB	HscB mitochondrial iron-sulfur cluster cochaperone OS=Sus scrofa OX=9823 GN=HSCB PE=3 SV=1	39	9	9	9	235	27	7.4	20.5	111.5	84	85.7	107	94.5	105.4	108.3	103.5	0.474918	0.973719	-0.0847933	0.94292
I3L7N2	AFF4	AF4/FMR2 family member 4 OS=Sus scrofa OX=9823 GN=AFF4 PE=3 SV=3	6	7	7	7	1164	127.3	9.33	16.44	98.7	103.8	85	120.1	123.7	94.3	91.4	83.1	0.752623	0.987131	0.0544614	1.03847
I3LTK6	OAZ3	Ornithine decarboxylase antizyme 3 OS=Sus scrofa OX=9823 GN=OAZ3 PE=3 SV=3	27	4	9	4	124	14.6	8.63	31.3	108.9	85.8	79.4	132	108.8	67.5	118.8	98.8	0.857975	0.987131	0.0440056	1.03097
F1S8G5	THOP1	Thimet oligopeptidase OS=Sus scrofa OX=9823 GN=THOP1 PE=1 SV=4	10	8	8	8	690	78.6	6.1	23.36	95.5	87.8	92.6	98.2	103	105.9	105.6	111.3	0.00379624	0.19654	-0.186752	0.878581
F1SA13	PLPPR2	Coiled-coil domain containing 159 OS=Sus scrofa OX=9823 GN=PLPPR2 PE=3 SV=4	14	6	6	6	428	48.3	7.37	22.81	101.8	69.4	74.1	156.8	108.3	74.6	101.4	113.5	0.962369	0.993893	0.0155111	1.01081
A0A287B1Y7	GMPR2	GMP reductase OS=Sus scrofa OX=9823 GN=GMPR2 PE=1 SV=1	23	8	12	8	308	33.5	6.84	26.33	103.8	99.8	98.5	98.4	100.3	99.2	106.7	93.3	0.936784	0.990492	0.00360674	1.0025
A0A287BQ96	RALGAPA1	Ral GTPase-activating protein subunit alpha-1 OS=Sus scrofa OX=9823 GN=RALGAPA1 PE=1 SV=1	4	10	10	10	2543	285.3	6.4	15.01	113.8	100.1	97.5	92.8	103.6	103.9	94.7	93.5	0.702738	0.987131	0.0306623	1.02148
A0A8W4FG45	ANKRD45	Ankyrin repeat domain 45 OS=Sus scrofa OX=9823 GN=ANKRD45 PE=4 SV=1	19	4	6	4	270	30.6	4.79	11.57	104	97.6	97.2	110.6	103	90.4	99.4	97.7	0.29557	0.918287	0.0681886	1.0484
F1S2K6	TSNAXIP1	Translin associated factor X interacting protein 1 OS=Sus scrofa OX=9823 GN=TSNAXIP1 PE=4 SV=1	12	8	8	8	712	83.3	5.66	19.04	102	97.1	97.3	112.6	99.6	92.5	99.1	99.9	0.310171	0.924076	0.0645633	1.04577
A0A287AU03	UBA3	NEDD8-activating enzyme E1 catalytic subunit OS=Sus scrofa OX=9823 GN=UBA3 PE=1 SV=3	20	7	8	7	449	50	5.27	21.62	100.9	101.1	99.8	92.9	100.3	99.4	103	102.5	0.263682	0.900104	-0.0378777	0.974087
A0A287B9B0	NDUFS7	NADH dehydrogenase [ubiquinone] iron-sulfur protein 7, mitochondrial OS=Sus scrofa OX=9823 GN=NDUFS7 PE=1 SV=1	13	4	9	4	258	28.4	10.2	22.98	101.5	94.4	88.6	112.4	105.9	90.3	106.5	100.3	0.818212	0.987131	-0.0220043	0.984864
Q2EN79	UQCR10	Complex III subunit 9 OS=Sus scrofa OX=9823 GN=UQCR10 PE=1 SV=1	41	2	5	2	64	7.4	9.52	23.51	102.8	94	91.8	113.4	102.8	90.7	107.2	97.3	0.87455	0.987131	0.0144271	1.01005
F1SIE3	CCDC33	Coiled-coil domain containing 33 OS=Sus scrofa OX=9823 GN=CCDC33 PE=4 SV=4	11	8	11	8	740	83.6	8.84	23.1	108.7	107.5	112.4	97.8	95.8	99.5	84.4	93.8	0.0254616	0.412198	0.191099	1.14163
A0A5G2QSM5	UBAC1	UBA domain containing 1 OS=Sus scrofa OX=9823 GN=UBAC1 PE=4 SV=1	11	4	6	4	402	44.9	4.93	15.58	101	103	97.5	98.3	107.3	96	103.4	93.5	0.977769	0.995503	-0.0014427	0.999
A0A287B347	ADGRG6	Adhesion G protein-coupled receptor G6 OS=Sus scrofa OX=9823 GN=ADGRG6 PE=3 SV=3	5	5	5	5	1191	132.7	7.24	18.54	108.2	85.2	92.6	77.3	104.7	100.2	103	128.8	0.0966391	0.680414	-0.265481	0.831921
F1SUB4	TBATA	Thymus, brain and testes associated OS=Sus scrofa OX=9823 GN=TBATA PE=4 SV=4	17	5	8	5	351	39	9.25	18.05	97.7	91.2	98.9	113	101.6	93.6	105.1	99	0.944744	0.991413	0.00540944	1.00376
A0A8W4FA00	PGRMC2	Progesterone receptor membrane component 2 OS=Sus scrofa OX=9823 GN=PGRMC2 PE=4 SV=1	11	3	4	3	245	26	5.31	20.79	90.3	106.6	120.9	85.2	94.5	118.9	87.7	95.8	0.890191	0.989189	0.0220043	1.01537
A0A5G2RG76	CHID1	Chitinase domain containing 1 OS=Sus scrofa OX=9823 GN=CHID1 PE=1 SV=1	14	5	5	5	362	41.3	8.95	16.89	86.2	86.7	94.3	104.7	111.5	106.6	88.2	121.8	0.139584	0.765317	-0.203033	0.868722
A0A287B5W2	LOC100302368	Trypsinogen isoform X1 OS=Sus scrofa OX=9823 GN=LOC100302368 PE=4 SV=1	27	5	23	4	246	25.9	7.18	53.71	91.3	113.7	126.8	82	94.4	120.4	85	86.4	0.617999	0.987131	0.0995855	1.07147
A0A5G2R318	H2AZ2	Histone H2A OS=Sus scrofa OX=9823 GN=H2AZ2 PE=3 SV=1	31	4	12	2	128	13.5	10.58	35.25	71.4	72.3	130.1	34.4	68.7	156.3	42	224.9	0.359248	0.940595	-0.674498	0.62655
A0A286ZSE4	UBE3A	Ubiquitin-protein ligase E3A OS=Sus scrofa OX=9823 GN=UBE3A PE=1 SV=1	10	7	7	7	815	93.7	5.08	16.07	104.2	97.9	100.7	98.3	96.4	97.4	107.2	97.9	0.855745	0.987131	0.00793484	1.00552
F1SDZ2	GALC	Galactocerebrosidase OS=Sus scrofa OX=9823 GN=GALC PE=3 SV=1	11	7	9	7	685	77.2	6.92	25.44	100.8	94.7	101.9	118.1	99.7	93.1	99.5	92.2	0.200512	0.849275	0.111865	1.08062
F1SJX5	CIB1	Calcium and integrin binding 1 OS=Sus scrofa OX=9823 GN=CIB1 PE=1 SV=3	39	7	10	7	191	21.7	4.74	19.61	102.8	92.7	99.7	69.8	118.5	110.3	105	101.2	0.0807871	0.625147	-0.253119	0.83908
F1RXU8	ANKAR	Ankyrin and armadillo repeat containing OS=Sus scrofa OX=9823 GN=ANKAR PE=4 SV=4	4	5	5	5	1433	161.4	8.05	15.94	105	101.6	94.3	107.5	104.7	97.5	98.5	90.9	0.336948	0.929102	0.0606021	1.0429
D3K5N2	HACE1	E3 ubiquitin-protein ligase HACE1 OS=Sus scrofa OX=9823 GN=HACE1 PE=1 SV=1	7	7	7	7	909	102.1	5.86	20.74	101.4	115.8	88.8	113.2	110.5	77.7	98.6	94.1	0.337337	0.929102	0.138226	1.10055
A0A286ZN22	FLAD1	FAD synthase OS=Sus scrofa OX=9823 GN=FLAD1 PE=1 SV=2	13	5	6	5	490	54.4	6.21	11.29	103.8	98.7	97.5	98.6	105.6	98.5	109.2	88.1	0.890149	0.989189	-0.0100989	0.993024
A0A5G2QEY3	HSPE1	Heat shock protein family E (Hsp10) member 1 OS=Sus scrofa OX=9823 GN=HSPE1 PE=1 SV=1	85	5	11	1	47	5.2	4.72	28.04	88.7	99.5	98.7	116.7	107.5	98	99.9	91.1	0.800475	0.987131	0.0256053	1.01791
A0A287BJ40	SCRN2	Secernin 2 OS=Sus scrofa OX=9823 GN=SCRN2 PE=1 SV=1	8	4	4	4	425	46.5	6.39	14.38	95	90.2	81.1	114.7	116.4	95.7	96.2	110.8	0.321161	0.924076	-0.137504	0.909091
A0A287APG7	AXDND1	Axonemal dynein light chain domain containing 1 OS=Sus scrofa OX=9823 GN=AXDND1 PE=4 SV=2	7	6	8	6	1011	116.9	5.72	15.63	99.1	98.6	97.5	108.4	105.6	96.4	99.9	94.5	0.626219	0.987131	0.0259692	1.01816
A0A5G2R773	TFPI2	Tissue factor pathway inhibitor 2 OS=Sus scrofa OX=9823 GN=TFPI2 PE=4 SV=1	21	4	5	4	216	24.2	7.34	21.26	83.3	127.2	113.3	88.9	125.3	86.5	100.4	75.1	0.685756	0.987131	0.0916419	1.06558
F1RYM5	SPPL2A	Signal peptide peptidase like 2A OS=Sus scrofa OX=9823 GN=SPPL2A PE=1 SV=4	6	5	9	5	694	77.1	9.61	27.76	109	100.9	89.5	112	95.9	87.6	109.3	95.8	0.43041	0.968733	0.0822559	1.05867
F1RPU8	MPC2	Mitochondrial pyruvate carrier OS=Sus scrofa OX=9823 GN=MPC2 PE=1 SV=4	41	4	7	4	116	13	10.67	21.18	99.9	99.4	97.7	132.9	95	87.1	96.8	91.2	0.138642	0.765317	0.216086	1.16158
A0A287BSD3	PIERCE1	Piercer of microtubule wall 1 OS=Sus scrofa OX=9823 GN=PIERCE1 PE=4 SV=1	36	5	7	5	136	15.7	6.3	18.05	111.4	102.8	82.9	101.2	104.3	94.9	105.7	96.8	0.901237	0.989189	-0.012263	0.991536
A0A287AR67	SRI	Sorcin OS=Sus scrofa OX=9823 GN=SRI PE=1 SV=1	31	6	7	6	183	20.3	5.34	19.83	100.1	85.6	84.8	115.4	111.4	88.1	100.3	114.1	0.482159	0.973719	-0.101055	0.932351
A0A287ARG0	CABS1	Calcium-binding and spermatid-specific protein 1 OS=Sus scrofa OX=9823 GN=CABS1 PE=4 SV=3	18	4	5	4	392	42.9	4.22	11.47	86	127	124.8	69.4	79.6	162.5	63.1	87.6	0.895526	0.989189	0.0519426	1.03666
A0A5G2QKF9	OS9	OS9 endoplasmic reticulum lectin OS=Sus scrofa OX=9823 GN=OS9 PE=4 SV=1	11	4	5	4	404	46	4.79	17.44	80.5	146.3	166.1	56.2	75.2	137.9	58.1	79.8	0.464325	0.971313	0.355566	1.27949
F2Z5D2	ACTR3	Actin-related protein 3 OS=Sus scrofa OX=9823 GN=ACTR3 PE=1 SV=3	17	5	5	5	408	46.2	6.18	13.96	99.4	89.5	89.9	89.7	115	103.9	96	116.7	0.0274845	0.413625	-0.22803	0.8538
A0A286ZYL7	ATP5F1D	ATP synthase F1 subunit delta OS=Sus scrofa OX=9823 GN=ATP5F1D PE=1 SV=1	14	2	7	2	168	17.5	5.25	27.56	105.5	95	90.2	123	96	88.6	103.6	98.1	0.419231	0.964583	0.0988633	1.07093
M3UZ63	MYDGF	Myeloid derived growth factor OS=Sus scrofa OX=9823 GN=MYDGF PE=2 SV=1	29	4	5	4	174	18.9	8.43	16.59	74.8	82.5	89.3	66.8	93.6	140.5	72.1	180.3	0.130308	0.754039	-0.634435	0.644193
A0A287B3Z0	PNPLA7	Patatin like phospholipase domain containing 7 OS=Sus scrofa OX=9823 GN=PNPLA7 PE=3 SV=2	5	7	9	7	1326	146.1	7.39	27.61	91	96.4	108.4	98.7	100.2	106.4	95.3	103.6	0.550636	0.987131	-0.0396766	0.972873
A0A287A852		Coiled-coil domain-containing protein 7 OS=Sus scrofa OX=9823 PE=4 SV=2	13	4	6	4	173	19.6	6.7	19.56	103.2	104.5	100.1	101.8	108.3	88.8	100.8	92.5	0.32335	0.924076	0.0692627	1.04918
F1RM58		Dispanin subfamily A member 2b-like OS=Sus scrofa OX=9823 PE=3 SV=3	24	3	8	3	116	12.9	10.21	17.75	96.2	112.2	110.3	77.9	106.6	104.4	99.1	93.3	0.847534	0.987131	-0.0245264	0.983143
F1RIA4	TMEM132A	Transmembrane protein 132A OS=Sus scrofa OX=9823 GN=TMEM132A PE=3 SV=4	8	8	10	8	985	106.9	6.09	21.11	86.4	95.3	91.3	76.4	105.2	95.1	94.2	156	0.148032	0.774628	-0.366647	0.775583
I3LBD8	SEMA3C	Semaphorin-3C OS=Sus scrofa OX=9823 GN=SEMA3C PE=2 SV=2	8	6	7	6	751	85.2	8.7	15.6	95.4	138.3	129.7	66.4	120.7	98.4	71.8	79.2	0.479861	0.973719	0.21575	1.16131
A0A287B8W3	NAP1L1	Nucleosome assembly protein 1 like 1 OS=Sus scrofa OX=9823 GN=NAP1L1 PE=1 SV=2	7	2	4	1	364	42.1	4.54	14.85	87.1	105.9	112.7	73.5	103.6	111	80.9	125.3	0.44985	0.970779	-0.150176	0.901141
A0A5G2RAN5	CNDP1	Carnosine dipeptidase 1 OS=Sus scrofa OX=9823 GN=CNDP1 PE=1 SV=1	10	4	5	4	497	55.5	5.63	15.64	93.3	117	124.6	74	87.9	103.4	110.6	89.2	0.739738	0.987131	0.0642105	1.04551
A0A5G2QI29	KRT4	Keratin 4 OS=Sus scrofa OX=9823 GN=KRT4 PE=1 SV=2	9	6	9	1	526	56.3	7.5	27.8	101.4	109.4	94.3	92.9	158.1	79.7	65.6	98.5	0.963971	0.993893	-0.0140681	0.990296
A0A287BA08	MMUT	Methylmalonyl-CoA mutase, mitochondrial OS=Sus scrofa OX=9823 GN=MMUT PE=3 SV=1	10	8	9	8	750	83.2	8.06	16.53	102.7	94.3	77.9	127.3	98.5	94.1	106.9	98.2	0.919251	0.989189	0.0162325	1.01132
A0A287B406	CLN5	CLN5 intracellular trafficking protein OS=Sus scrofa OX=9823 GN=CLN5 PE=1 SV=1	23	7	7	7	355	41.3	7.91	16.34	86.5	125.1	124.3	64.5	89.2	137.8	89.2	83.4	0.992181	0.997122	0.00288539	1.002
A0A287AGC0	RAB8B	RAB8B, member RAS onco family OS=Sus scrofa OX=9823 GN=RAB8B PE=1 SV=2	33	7	11	2	175	20.2	7.14	28.87	96.9	112.9	91	101.7	103.7	99.5	98.9	95.4	0.808767	0.987131	0.0180339	1.01258
A0A287BS38	IDS	Iduronate 2-sulfatase OS=Sus scrofa OX=9823 GN=IDS PE=3 SV=1	11	7	11	7	553	61.2	6.33	25.1	89.3	105.4	127.1	61.6	93.6	127.9	96.7	98.4	0.621148	0.987131	-0.119813	0.920307
A0A287AXL3	CFAP299	Cilia- and flagella-associated protein 299 OS=Sus scrofa OX=9823 GN=CFAP299 PE=4 SV=2	25	8	10	8	233	26.7	6.27	25.07	105.4	96.3	95.8	104	102.4	92.7	102.9	100.6	0.840743	0.987131	0.0104583	1.00728
A0A287AAG7	PDPR	Pyruvate dehydrogenase phosphatase regulatory subunit OS=Sus scrofa OX=9823 GN=PDPR PE=1 SV=1	7	6	7	6	879	99.4	6.65	20.19	98.1	92.7	106.7	98.9	105.6	97.7	105.1	95.3	0.655089	0.987131	-0.0263266	0.981917
A0A287B636	GLA	Alpha-galactosidase OS=Sus scrofa OX=9823 GN=GLA PE=1 SV=1	17	6	8	6	433	49	8.03	8.48	97.6	120.5	131.7	79.6	90.2	119.8	82.2	78.2	0.362763	0.942454	0.213238	1.15929
I3LQH7	BLVRB	Biliverdin reductase B OS=Sus scrofa OX=9823 GN=BLVRB PE=1 SV=2	32	5	7	5	206	22.2	6.86	20.31	92.2	104.9	104	96.9	121.5	98.7	96.6	85.2	0.906696	0.989189	-0.0144271	0.99005
F1RXI9	TEX13B	RanBP2-type domain-containing protein OS=Sus scrofa OX=9823 GN=TEX13B PE=3 SV=3	9	3	5	3	387	42.6	5.72	19.99	108.3	83.3	82.7	133	102.8	86.1	99.3	104.4	0.781735	0.987131	0.0530316	1.03744
A0A480T6I8	PUS7	EF-hand calcium binding domain 10 OS=Sus scrofa OX=9823 GN=PUS7 PE=4 SV=1	36	4	6	4	132	15.4	8.15	22.01	105.6	96.8	101.5	114.5	98	90.1	95	98.5	0.0722441	0.594067	0.132822	1.09644
A0A286ZNW1	EML2	EMAP like 2 OS=Sus scrofa OX=9823 GN=EML2 PE=1 SV=1	7	6	6	6	849	91.8	6.98	11.52	96.6	88.4	91.2	90.2	118.6	95.6	97	122.3	0.0596037	0.551415	-0.242612	0.845213
A0A8W4FLS0	LBP	Lipopolysaccharide binding protein OS=Sus scrofa OX=9823 GN=LBP PE=4 SV=1	10	6	9	6	533	58.2	8.31	24.06	78.5	124.9	148.7	58.8	95.6	112.2	87.6	93.7	0.80676	0.987131	0.0786464	1.05603
A0A287A5Z0	LOC100152566	N-acetyllactosaminide beta-1,6-N-acetylglucosaminyl-transferase OS=Sus scrofa OX=9823 GN=LOC100152566 PE=4 SV=1	8	3	4	3	402	46	7.83	15.1	87.4	163.2	168.3	27.8	66.3	186.4	48.3	52.4	0.637191	0.987131	0.338004	1.26401
C3S7K5	S100A8	Protein S100 OS=Sus scrofa OX=9823 GN=S100A8 PE=1 SV=1	28	2	5	2	89	10.4	5.11	13.47	61	74.1	128.3	64.5	218.7	116.6	69.3	67.6	0.387658	0.961381	-0.526142	0.694409
F1RSG9	LYPLA1	palmitoyl-protein hydrolase OS=Sus scrofa OX=9823 GN=LYPLA1 PE=1 SV=3	17	4	5	4	230	24.8	6.86	15.75	104.1	80.6	84.4	104.5	91.5	98.5	117.9	118.3	0.20764	0.856996	-0.190036	0.876584
A0A5K1UHS3	SIL1	SIL1 nucleotide exchange factor OS=Sus scrofa OX=9823 GN=SIL1 PE=4 SV=2	16	7	7	7	460	51.7	6	14.4	87.6	134.7	130.9	74.8	92.1	121.3	73.3	85.4	0.472993	0.973719	0.20192	1.15023
F1RTI5	CCHCR1	Coiled-coil alpha-helical rod protein 1 OS=Sus scrofa OX=9823 GN=CCHCR1 PE=4 SV=4	5	3	4	3	847	96.6	5.99	11.01	110.2	70	75.3	163.8	111.1	67.6	99.4	102.8	0.698238	0.987131	0.138571	1.10081
A0A5G2R563	SEC11A	Signal peptidase complex catalytic subunit SEC11 OS=Sus scrofa OX=9823 GN=SEC11A PE=1 SV=1	26	6	9	6	169	19.4	8.79	20.7	103.7	95	93.7	94.8	111.4	97.8	93.9	109.7	0.240414	0.88419	-0.092364	0.937984
A5GHK3	PFDN4	Prefoldin subunit 4 OS=Sus scrofa OX=9823 GN=PFDN4 PE=1 SV=1	38	4	7	4	134	15.3	4.55	15.56	99.1	90.5	88.5	106.3	105	104	103.7	102.9	0.107677	0.707367	-0.112587	0.924928
F1SPH1	PA2G4	Peptidase_M24 domain-containing protein OS=Sus scrofa OX=9823 GN=PA2G4 PE=1 SV=3	20	7	8	7	340	38	7.53	19.07	90.5	92.5	94.9	102.6	99.7	114.8	90	115	0.193904	0.845314	-0.140774	0.907032
I3LV99	MYH14	Myosin heavy chain 14 OS=Sus scrofa OX=9823 GN=MYH14 PE=1 SV=2	3	5	7	2	2007	228.8	5.57	21.3	94.5	112.6	118.1	66.7	98.6	117	82.7	109.8	0.778749	0.987131	-0.0584371	0.960304
A5GFX7	CTSZ	cathepsin X OS=Sus scrofa OX=9823 GN=CTSZ PE=1 SV=1	14	4	4	4	304	33.8	7.4	15.46	83.8	129.8	125.9	48.4	102.3	116.1	93.2	100.6	0.769744	0.987131	-0.0876597	0.941048
F1S6Q9	STK11	non-specific serine/threonine protein kinase OS=Sus scrofa OX=9823 GN=STK11 PE=3 SV=4	10	4	6	4	438	49.2	6.79	13.42	102.4	104.7	107.1	89.7	113.7	97.2	94.4	90.8	0.770163	0.987131	0.0281334	1.01969
F1RL06	LOC100523213	Ig-like domain-containing protein OS=Sus scrofa OX=9823 GN=LOC100523213 PE=1 SV=4	11	2	5	1	212	22.9	9.85	21.14	155.2	99.1	90.7	52.2	153.1	100.9	80.8	68	0.962185	0.993893	-0.0201981	0.986097
I3LG98	AP2S1	AP complex subunit sigma OS=Sus scrofa OX=9823 GN=AP2S1 PE=1 SV=1	39	6	8	6	122	14.5	6.79	22.19	101.8	88.3	85.5	133.1	102.9	80.8	109	98.7	0.740711	0.987131	0.0623985	1.0442
A0A287ATV3	NDUFAF5	NADH:ubiquinone oxidoreductase complex assembly factor 5 OS=Sus scrofa OX=9823 GN=NDUFAF5 PE=1 SV=1	14	4	4	4	317	35.8	6.06	14.4	106	98.1	95.1	94.3	113.6	94.6	106.2	92.1	0.589291	0.987131	-0.0468917	0.96802
F1RFW5	RAB13	RAB13, member RAS onco family OS=Sus scrofa OX=9823 GN=RAB13 PE=4 SV=1	31	7	10	4	203	22.9	9.19	16.77	103.5	96.2	88	105.4	92.9	98.9	99.6	115.5	0.600632	0.987131	-0.0497779	0.966085
I3LQS2	NT5C	5', 3'-nucleotidase, cytosolic OS=Sus scrofa OX=9823 GN=NT5C PE=1 SV=1	22	7	7	6	255	29.1	7.08	22.54	93.6	96.4	85.8	128.1	112.5	89.9	102.6	91	0.860117	0.987131	0.0284977	1.01995
Q29183	TFF3	Trefoil factor 3 OS=Sus scrofa OX=9823 GN=TFF3 PE=3 SV=1	23	2	5	2	80	8.7	4.64	17.14	72.5	70.3	106.3	111.9	201.9	64.3	73.7	99.1	0.580919	0.987131	-0.282222	0.822323
A0A287BR54	DTYMK	dTMP kinase OS=Sus scrofa OX=9823 GN=DTYMK PE=3 SV=3	19	5	9	5	213	23.7	7.03	27.19	107.5	97	86.8	117.1	100	81.5	110.2	99.9	0.652386	0.987131	0.0606021	1.0429
A0A286ZLL7	CLTA	Clathrin light chain OS=Sus scrofa OX=9823 GN=CLTA PE=3 SV=1	21	7	9	7	230	25.2	4.5	26.89	118.6	104.1	97.6	90.4	103.6	89.9	96.1	99.9	0.457447	0.970779	0.0764616	1.05443
A0A286ZPK9	SPEM2	SPEM family member 2 OS=Sus scrofa OX=9823 GN=SPEM2 PE=4 SV=2	12	5	5	5	483	54.3	9.92	12.62	136.2	138.8	120.9	60.1	93.9	78.9	92.1	79.1	0.187732	0.838601	0.406625	1.32558
A0A287BKN7	C8H4orf17	Chromosome 8 C4orf17 homolog OS=Sus scrofa OX=9823 GN=C8H4orf17 PE=4 SV=3	13	5	6	5	353	39.5	9.69	11.26	104.9	105.2	89.1	100.8	111.1	87.4	107.3	94.1	0.997149	0.998366	0.000360719	1.00025
A0A287AT16	GPS1	G protein pathway suppressor 1 OS=Sus scrofa OX=9823 GN=GPS1 PE=3 SV=3	8	4	7	4	486	55.1	6.7	23.58	98.4	94.4	93.7	108.3	99.8	94.7	103.4	107.1	0.572889	0.987131	-0.0367999	0.974815
F1RG95	CFAP119	Cilia and flagella associated protein 119 OS=Sus scrofa OX=9823 GN=CFAP119 PE=4 SV=3	19	6	11	6	336	38.8	6.02	18.95	104.7	96.9	98.9	109.5	101.4	95.9	97.9	94.9	0.170969	0.818976	0.0717799	1.05101
A0A5G2R7M4	LGALS3	Galectin OS=Sus scrofa OX=9823 GN=LGALS3 PE=1 SV=2	17	5	8	5	256	26.9	9.1	22.65	89.4	80.7	96.5	61.6	140.5	133.7	82.7	114.8	0.05364	0.548281	-0.523294	0.695781
A0A287AMV5	PNPT1	polyribonucleotide nucleotidyltransferase OS=Sus scrofa OX=9823 GN=PNPT1 PE=1 SV=1	7	5	6	5	784	86	8.35	17.21	99.6	100.7	111.5	106.3	97.6	101.1	93.7	89.6	0.0506433	0.528102	0.130275	1.0945
A0A5G2R1Z2	CIAPIN1	Cytokine induced apoptosis inhibitor 1 OS=Sus scrofa OX=9823 GN=CIAPIN1 PE=1 SV=1	19	5	5	5	244	25.9	5.69	14.47	98.3	102.2	100.1	89.1	115	107	95.3	93	0.416749	0.964131	-0.0743152	0.949793
A0A286ZRN2	SLC5A1	Sodium/glucose cotransporter 1 OS=Sus scrofa OX=9823 GN=SLC5A1 PE=3 SV=3	6	4	9	4	618	68.2	7.02	27.34	96.1	73.9	87.3	74.7	152.3	108.4	107	100.3	0.0402709	0.491601	-0.495325	0.709402
A0A286ZIZ9	REXO2	Oligoribonuclease, mitochondrial OS=Sus scrofa OX=9823 GN=REXO2 PE=1 SV=2	18	4	7	4	237	26.9	7.43	17.32	98.7	87	104.2	100.6	96	102.4	91.4	119.7	0.535594	0.986663	-0.0685409	0.953602
F1S4J6	CTSL	Cathepsin L1 isoform 1 preproprotein OS=Sus scrofa OX=9823 GN=CTSL PE=3 SV=2	11	4	9	2	332	37.1	7.31	28.81	69.3	194.6	140.5	39.9	62.2	171.4	54.7	67.4	0.636659	0.987131	0.320873	1.24909
F1S7I4	DEFB116	Beta-defensin OS=Sus scrofa OX=9823 GN=DEFB116 PE=1 SV=4	14	2	5	2	101	11.5	8.46	19.84	87	92	110.2	96.7	89.1	124.9	109	91	0.499979	0.981115	-0.101404	0.932126
Q5PYH3	SAR1B	GTP-binding protein SAR1b OS=Sus scrofa OX=9823 GN=SAR1B PE=2 SV=1	21	4	7	2	198	22.4	6.11	25.36	94.4	77.1	90.5	115.8	110.3	90.1	91.8	129.9	0.402622	0.964131	-0.159962	0.895049
F1RGK7	CFAP141	Cilia and flagella associated protein 141 OS=Sus scrofa OX=9823 GN=CFAP141 PE=4 SV=3	42	4	7	4	101	12.2	9.83	19.14	110.4	93.5	89.3	107.6	107.6	77	108.3	106.2	0.964666	0.993893	0.00613223	1.00426
F1SGI5	LOC100621351	Keratin_2_head domain-containing protein OS=Sus scrofa OX=9823 GN=LOC100621351 PE=4 SV=4	8	6	12	1	483	53.6	6.74	33.04	95.4	93.4	96.7	111.8	93.7	114.2	75.4	119.4	0.90575	0.989189	-0.0194767	0.986591
A0A286ZIZ7	CCS	Superoxide dismutase copper chaperone OS=Sus scrofa OX=9823 GN=CCS PE=3 SV=2	22	6	11	6	255	27.2	5.6	34.96	93.5	98.3	101.8	102.2	92.4	106.2	103.5	102.1	0.582962	0.987131	-0.0302977	0.979218
B6VCB0	SLC30A1	Solute carrier family 30 member 1 OS=Sus scrofa OX=9823 GN=SLC30A1 PE=2 SV=1	12	3	3	3	506	55.1	6.55	12.29	99.2	98.2	92.7	106.3	102	99.1	112	90.4	0.747092	0.987131	-0.0256117	0.982404
A0A287B3Y5	CTPS1	CTP synthase OS=Sus scrofa OX=9823 GN=CTPS1 PE=1 SV=1	12	7	8	4	591	66.6	6.71	17.78	95.7	105.3	104.4	89.4	101.1	110.6	93.9	99.7	0.626923	0.987131	-0.0378682	0.974093
A0A287AE71	LCN9	Lipocalin 9 OS=Sus scrofa OX=9823 GN=LCN9 PE=3 SV=2	24	4	6	4	189	21.8	9.17	10.62	84.4	106.3	92.8	96	85.2	146.2	95.2	93.9	0.508676	0.984494	-0.148006	0.902497
A0A286ZTY5	CFAP99	Cilia and flagella associated protein 99 OS=Sus scrofa OX=9823 GN=CFAP99 PE=4 SV=3	6	3	4	3	681	77.1	9.33	13.83	96.2	110.6	101.5	92.4	101.2	104.5	99.7	93.9	0.940843	0.990663	0.00504944	1.00351
A0A287ARI1	EIF3F	Eukaryotic translation initiation factor 3 subunit F OS=Sus scrofa OX=9823 GN=EIF3F PE=3 SV=1	17	6	7	6	348	36.3	5.45	17.31	85.2	107.3	113.2	102.2	96.6	98.4	89.6	107.4	0.593428	0.987131	0.0573619	1.04056
A0A286ZPM8	SCPEP1	Carboxypeptidase OS=Sus scrofa OX=9823 GN=SCPEP1 PE=1 SV=2	9	4	4	4	514	57.8	7.01	11.96	64.7	108.6	157.7	48.8	87.5	148.9	91.8	92.1	0.734494	0.987131	-0.14618	0.90364
A0A287BN95	DEFB128	Beta-defensin OS=Sus scrofa OX=9823 GN=DEFB128 PE=1 SV=1	32	3	12	3	94	10.6	8.85	37.47	82.3	91.1	88.7	81.3	91.5	105.1	135.3	124.6	0.0310114	0.440861	-0.410725	0.752245
A0A480V9G7	PDE6D	Retinal rod rhodopsin-sensitive cGMP 3',5'-cyclic phosphodiesterase subunit delta OS=Sus scrofa OX=9823 GN=PDE6D PE=1 SV=1	29	3	3	3	150	17.4	5.67	13.89	93.6	98.3	98.1	102.9	99.2	103.9	88.6	115.4	0.567553	0.987131	-0.0512211	0.965119
I3L7Z6	S100A6	Protein S100 OS=Sus scrofa OX=9823 GN=S100A6 PE=3 SV=2	47	5	11	5	90	10.1	5.17	25.69	83.7	90.5	95.6	59	148.2	97.8	96.8	128.3	0.0542121	0.548281	-0.518823	0.697941
A0A287BEJ3	NIBAN2	Niban apoptosis regulator 2 OS=Sus scrofa OX=9823 GN=NIBAN2 PE=1 SV=2	6	6	7	6	740	83.4	6.1	20.23	87.7	88.7	93.9	67.1	134.1	110.8	105.1	112.6	0.011267	0.315958	-0.455305	0.729356
A0A287AKL4	TMEM30A	Cell cycle control protein OS=Sus scrofa OX=9823 GN=TMEM30A PE=1 SV=3	13	5	6	5	325	36.4	8.13	18.56	103.7	129.1	128.3	100	86.7	78.2	91.5	82.6	0.0103122	0.29942	0.443794	1.36018
A0A287A140	YKT6	YKT6 v-SNARE homolog OS=Sus scrofa OX=9823 GN=YKT6 PE=1 SV=1	14	3	4	2	163	18.4	7.84	13.78	102.9	83.1	94.4	91	104.7	106.5	100.5	116.8	0.0375357	0.489539	-0.206321	0.866744
A0A5G2QSR8	SLC3A1	Solute carrier family 3 member 1 OS=Sus scrofa OX=9823 GN=SLC3A1 PE=1 SV=1	8	6	7	6	654	75.2	5.33	16.41	84.4	90.3	111.3	87.9	116.6	103.5	111	94.9	0.140654	0.765317	-0.188201	0.8777
A0A8W4FDG7	GNB4	G protein subunit beta 4 OS=Sus scrofa OX=9823 GN=GNB4 PE=4 SV=1	14	5	10	1	340	37.5	6	27.77	93.6	105.4	80.3	76.7	117.9	113.3	125.9	87.1	0.0840272	0.641147	-0.319332	0.801441
P19757	PRM2	Protamine-2 OS=Sus scrofa OX=9823 GN=PRM2 PE=2 SV=1	23	2	4	2	92	11.8	12.04	15.42	68.5	102.3	87.2	99.5	90.6	98.6	94.7	158.6	0.278104	0.908823	-0.307734	0.80791
I3LL07	AP2M1	AP-2 complex subunit mu OS=Sus scrofa OX=9823 GN=AP2M1 PE=1 SV=4	10	5	5	5	435	49.6	9.54	16.75	85.8	89.9	88.6	89.6	113.2	105.5	90.7	136.7	0.0540951	0.548281	-0.334025	0.79332
F1RHU5	TSKS	Testis specific serine kinase substrate OS=Sus scrofa OX=9823 GN=TSKS PE=4 SV=4	12	7	9	7	576	62.7	6.43	19.47	91.1	78.9	92.7	102.7	92.5	143.2	88.8	110.1	0.242406	0.88419	-0.250212	0.840773
D5K8A7	SPATA17	Spermatogenesis associated 17 OS=Sus scrofa OX=9823 GN=SPATA17 PE=2 SV=1	16	6	8	6	362	43.1	10.05	21.2	103.7	98	93.6	78.8	105.4	124.4	107.6	88.4	0.204751	0.851548	-0.186752	0.878581
A0A287BCG1	ASPSCR1	ASPSCR1 tether for SLC2A4, UBX domain containing OS=Sus scrofa OX=9823 GN=ASPSCR1 PE=4 SV=2	7	4	5	4	585	62.4	8.44	17.48	96.1	95.3	103	121.3	92.2	89.3	88.9	113.9	0.391741	0.964131	0.11331	1.08171
F1RML9	C9H11orf42	Chromosome 9 C11orf42 homolog OS=Sus scrofa OX=9823 GN=C9H11orf42 PE=4 SV=1	11	4	5	4	333	36.1	8.47	13.89	102.1	91.2	84.8	139	100.9	76.9	110.6	94.5	0.564811	0.987131	0.123426	1.08932
A0A287BC83	GNA13	G protein subunit alpha 13 OS=Sus scrofa OX=9823 GN=GNA13 PE=1 SV=1	11	4	9	2	360	42.1	8.4	24.84	95.3	93.7	90.7	82.9	115.8	110.2	107.8	103.6	0.00248624	0.159124	-0.270574	0.828989
A0A5G2QXW6	SDCBP	Syndecan binding protein OS=Sus scrofa OX=9823 GN=SDCBP PE=1 SV=1	29	4	4	4	244	26.5	6.54	11.28	87.4	113.6	157.2	56.6	84.3	149.4	71	80.3	0.798002	0.987131	0.107557	1.0774
A0A287AE42	ECH1	Enoyl-CoA hydratase 1 OS=Sus scrofa OX=9823 GN=ECH1 PE=1 SV=1	15	5	7	5	368	40	7.93	15.5	86.8	98.6	88	131.4	100.4	94.7	107	93.2	0.834316	0.987131	0.0342613	1.02403
A0A287AA69	PIERCE2	Chromosome 1 C15orf65 homolog OS=Sus scrofa OX=9823 GN=PIERCE2 PE=4 SV=2	21	2	3	2	121	13.9	7.81	13.07	94.2	125.5	81.2	83.7	92.8	135.1	94.7	92.8	0.616187	0.987131	-0.111142	0.925855
A0A5G2QMX1	PITPNB	Phosphatidylinositol transfer protein beta OS=Sus scrofa OX=9823 GN=PITPNB PE=1 SV=1	18	6	10	3	271	31.5	6.87	24.88	108.8	85.7	94.2	103.9	100.1	94.3	102	111	0.572318	0.987131	-0.0533858	0.963672
A0A8W4FBU6	IQANK1	IQ motif and ankyrin repeat containing 1 OS=Sus scrofa OX=9823 GN=IQANK1 PE=4 SV=1	11	5	5	5	567	63.3	7.01	11.37	118.4	101	119.4	95.3	102	79.8	100.9	83.1	0.0893025	0.653457	0.246972	1.18671
A0A287AE63	NEDD8	NEDD8 OS=Sus scrofa OX=9823 GN=NEDD8 PE=1 SV=1	32	3	10	3	71	8	6.06	25.94	100.7	93.3	92.2	113.9	105.9	96.4	98.7	98.9	0.992914	0.997122	0.000721348	1.0005
A0A287ANG4	MUC5AC	Mucin 5AC, oligomeric mucus/gel-forming OS=Sus scrofa OX=9823 GN=MUC5AC PE=1 SV=2	3	4	4	2	3330	352	5.87	12.56	137.6	72.7	74.5	51.6	91.5	133.5	87.4	151.3	0.238958	0.88419	-0.463014	0.725469
F1SF92	ZMYND12	Zinc finger MYND domain-containing protein 12 isoform 1 OS=Sus scrofa OX=9823 GN=ZMYND12 PE=4 SV=3	11	4	7	4	380	42.9	6.92	19.66	106.5	95.1	90.8	113.8	102.9	89.5	103.6	97.8	0.633905	0.987131	0.0447271	1.03149
F1SMG3	NNT	proton-translocating NAD(P)(+) transhydrogenase OS=Sus scrofa OX=9823 GN=NNT PE=1 SV=2	4	5	6	5	1086	113.8	8.07	13.78	106.7	98.3	98.3	119.7	112.5	89.8	82.8	91.9	0.207654	0.856996	0.166093	1.12202
P04574	CAPNS1	Calpain small subunit 1 OS=Sus scrofa OX=9823 GN=CAPNS1 PE=1 SV=1	8	2	4	2	266	28.1	5.2	14.48	96.2	88.7	92.9	104.6	109	98	102.8	107.7	0.0817612	0.631196	-0.126694	0.915928
F1SB18	PRPSAP2	Phosphoribosyl pyrophosphate synthase-associated protein 2 isoform 6 OS=Sus scrofa OX=9823 GN=PRPSAP2 PE=1 SV=3	16	6	8	4	376	41.3	6.74	23.09	107.2	90.1	96.6	93.1	101.2	103.1	104.4	104.4	0.137105	0.765317	-0.0941575	0.936819
A0A5G2QCP3	NIT1	Nitrilase 1 OS=Sus scrofa OX=9823 GN=NIT1 PE=1 SV=1	20	6	8	6	288	31.8	8.25	22.51	104.9	98	95.3	107.9	104.2	88.6	108.4	92.7	0.600402	0.987131	0.0440056	1.03097
F1RFB9	GFER	Sulfhydryl oxidase OS=Sus scrofa OX=9823 GN=GFER PE=1 SV=2	11	3	3	3	365	39.9	10.42	10.6	113	105.8	89.3	80.8	113.2	90.8	102	105.1	0.548094	0.987131	-0.0800901	0.945999
F1SKZ4	TMEM30C	Cell cycle control protein OS=Sus scrofa OX=9823 GN=TMEM30C PE=3 SV=3	15	7	7	7	343	38.7	9.32	16.63	105.1	94.5	100.6	96.4	99.2	89.9	107.4	106.9	0.731764	0.987131	-0.0245264	0.983143
F1RYX8	CLPSL2	Colipase like 2 OS=Sus scrofa OX=9823 GN=CLPSL2 PE=4 SV=3	10	1	7	1	100	10.8	8.25	21.82	88.4	85.4	81	74.8	140.1	94.8	77.2	158.2	0.116246	0.729745	-0.512865	0.700829
A0A480P2S5	SERPINC1	Antithrombin-III OS=Sus scrofa OX=9823 GN=SERPINC1 PE=3 SV=1	9	4	7	4	463	52.4	6.58	24.16	150	108.2	87.7	55.1	122.6	125.4	73.7	77.3	0.984263	0.996593	0.00721349	1.00501
I3LE16	PGAM5	PGAM family member 5, mitochondrial serine/threonine protein phosphatase OS=Sus scrofa OX=9823 GN=PGAM5 PE=4 SV=3	39	3	3	1	140	15.8	7.02	12.48	120.4	98.3	124.3	95.1	89.1	96.1	94.9	81.8	0.0582747	0.551415	0.275669	1.21056
A0A8W4FAT6	PCBP1	Poly(rC) binding protein 1 OS=Sus scrofa OX=9823 GN=PCBP1 PE=4 SV=1	12	4	7	1	322	33.9	7.85	22.24	89.2	85.1	108.3	57.5	110.4	113.7	88	147.8	0.113762	0.725456	-0.435361	0.739509
F1RZT2	PFDN6	Prefoldin subunit 6 OS=Sus scrofa OX=9823 GN=PFDN6 PE=1 SV=1	39	7	10	7	129	14.6	8.88	29.07	101.8	98.4	81.8	101.2	106	95.3	113	102.6	0.209106	0.858674	-0.121604	0.919165
F1SI55	BZW1	Basic leucine zipper and W2 domains 1 OS=Sus scrofa OX=9823 GN=BZW1 PE=1 SV=3	13	7	9	7	448	51	6.95	23.92	97.7	91.2	92.8	120.6	102.8	97.5	91.4	105.9	0.880997	0.987131	0.016954	1.01182
F1RK61	UFD1	Ubiquitin recognition factor in ER associated degradation 1 OS=Sus scrofa OX=9823 GN=UFD1 PE=1 SV=3	21	5	5	5	290	32.7	7.74	17.22	105.9	98.3	91.8	116	101.6	86.5	104.1	95.8	0.392101	0.964131	0.0865877	1.06186
I3L9F5	PCYOX1	Prenylcysteine oxidase 1 OS=Sus scrofa OX=9823 GN=PCYOX1 PE=1 SV=3	10	6	6	6	513	57.4	6.37	13.49	86	101	124.7	78.3	91.9	123.7	84.6	109.7	0.725141	0.987131	-0.0717979	0.951452
F1SDL2	ADCY3	Adenylate cyclase type 3 OS=Sus scrofa OX=9823 GN=ADCY3 PE=3 SV=3	4	3	3	3	1320	148.2	7.59	11.48	85.1	95.9	81.2	137	93.2	80	106.9	120.7	0.98025	0.996344	-0.00577079	0.996008
F1S593	DNM2	dynamin GTPase OS=Sus scrofa OX=9823 GN=DNM2 PE=3 SV=4	6	5	7	5	868	97.7	7.65	19.67	89.7	101.4	91.4	112.7	95.6	114.1	84.5	110.7	0.789374	0.987131	-0.0349827	0.976043
K7GM09		Calponin-homology (CH) domain-containing protein OS=Sus scrofa OX=9823 PE=4 SV=3	16	4	6	4	419	48.5	9.23	16.2	102	101.5	101.6	96.6	103.2	103.8	99.3	91.9	0.781937	0.987131	0.0126252	1.00879
A0A287AXF7	FAM162A	Family with sequence similarity 162 member A OS=Sus scrofa OX=9823 GN=FAM162A PE=1 SV=1	22	3	5	3	143	16.4	9.74	16.15	98.4	92.9	90.2	124.5	100.3	91.1	102.6	100.1	0.730887	0.987131	0.042918	1.0302
A0A287AHF9	GOT1L1	Glutamic-oxaloacetic transaminase 1 like 1 OS=Sus scrofa OX=9823 GN=GOT1L1 PE=3 SV=1	11	6	9	6	404	45.6	6.71	21.84	97.6	96.3	92.2	114.2	107.1	90.6	101.9	100.1	0.980692	0.996485	0.00216404	1.0015
P12068		Lysozyme C-2 OS=Sus scrofa OX=9823 PE=1 SV=2	33	5	6	5	146	16.5	8.76	20.35	97.8	107.7	98.8	97.8	118.1	99.1	85.7	94.9	0.88665	0.989189	0.0155111	1.01081
F1SMR9	SSMEM1	Serine rich single-pass membrane protein 1 OS=Sus scrofa OX=9823 GN=SSMEM1 PE=4 SV=1	23	5	7	5	244	28	7.43	12.78	96.4	93.7	86	110.6	116.3	86.9	104.9	105.3	0.434116	0.968733	-0.0963236	0.935414
Q06AU2	RAP2A	Ras-related protein Rap-2a OS=Sus scrofa OX=9823 GN=RAP2A PE=2 SV=1	24	4	7	2	183	20.5	4.81	20.3	91.6	92	93.5	91.6	114.4	108.2	104.5	104.2	0.000642223	0.117099	-0.226244	0.854857
A0A287BMU3	CCDC178	Coiled-coil domain containing 178 OS=Sus scrofa OX=9823 GN=CCDC178 PE=4 SV=3	6	4	5	4	795	94.3	8.35	16.47	95.7	109.4	124.4	94	89.1	102.2	92.4	92.9	0.174348	0.821891	0.169329	1.12454
A0A5S8K7Q3	PRKAG1	5'-AMP-activated protein kinase subunit gamma-1 OS=Sus scrofa OX=9823 GN=PRKAG1 PE=3 SV=1	18	5	5	5	298	33.9	8.22	14.44	97.1	86.1	85	125.6	107.4	82.3	112	104.5	0.797026	0.987131	-0.0447271	0.969473
A0A5G2R3X8	WIPI2	WD repeat domain phosphoinositide-interacting protein 2 OS=Sus scrofa OX=9823 GN=WIPI2 PE=1 SV=1	11	4	5	4	384	42.1	6.35	13.35	99.5	100.5	100.2	108.8	98.8	98	91.7	102.5	0.201382	0.849275	0.0649322	1.04604
A0A287AFF5	PPIL1	Peptidyl-prolyl cis-trans isomerase OS=Sus scrofa OX=9823 GN=PPIL1 PE=1 SV=1	31	4	5	4	166	18.2	7.99	11.75	103.6	92.1	95.6	98.2	105.3	86.7	106.8	111.7	0.41469	0.964131	-0.0757589	0.948843
A0A8W4FPQ3		Uncharacterized protein OS=Sus scrofa OX=9823 PE=4 SV=1	6	4	5	3	642	72.2	8.84	15.24	76.2	127.4	179.3	44.4	61	170	69.4	72.3	0.739634	0.987131	0.197234	1.1465
F1RG44	GALNT2	Polypeptide N-acetylgalactosaminyltransferase OS=Sus scrofa OX=9823 GN=GALNT2 PE=1 SV=4	9	5	6	1	543	61.2	8.19	17.68	81.7	117.3	135.8	74	104.6	126.3	79.1	81.2	0.818821	0.987131	0.0634888	1.04499
F1SP56	LOC100739365	Protein NipSnap homolog 3A OS=Sus scrofa OX=9823 GN=LOC100739365 PE=3 SV=4	19	6	7	5	248	28.7	9.28	17.07	105.9	94	91.6	111.7	90	96.1	105.9	104.8	0.801798	0.987131	0.0230836	1.01613
A0A287AAM4	BROX	BRO1 domain-containing protein BROX OS=Sus scrofa OX=9823 GN=BROX PE=3 SV=2	15	6	6	6	379	42.7	8.03	17.9	89.4	104.5	142.2	71.1	95.1	125.3	84.2	88.3	0.846894	0.987131	0.0515754	1.0364
A0A287AT30	CNBD2	Cyclic nucleotide binding domain containing 2 OS=Sus scrofa OX=9823 GN=CNBD2 PE=4 SV=3	7	4	5	4	542	63.4	9.42	14.82	107.4	111	107.8	83.4	99.2	95.2	107.9	88.2	0.55262	0.987131	0.0688932	1.04891
A0A5G2R753	GNG10	Guanine nucleotide-binding protein subunit gamma OS=Sus scrofa OX=9823 GN=GNG10 PE=1 SV=1	37	3	4	3	68	7.3	7.85	15.33	88.2	90.3	117.4	88.9	103.8	111.6	99.3	100.5	0.356046	0.937216	-0.109698	0.926782
F2Z5C7	RPS3A	40S ribosomal protein S3a OS=Sus scrofa OX=9823 GN=RPS3A PE=1 SV=1	20	6	6	6	264	29.9	9.73	11.8	96.8	144.3	193.9	39.3	65.9	138.6	38.5	82.7	0.379976	0.95224	0.542256	1.45625
A0A287BA24	GCSH	Glycine cleavage system H protein OS=Sus scrofa OX=9823 GN=GCSH PE=3 SV=1	17	2	3	2	173	18.8	4.96	11.33	94.4	98	85.2	128	95.6	93	98.6	107.2	0.784013	0.987131	0.0403981	1.0284
F1SEJ6	FAM170B	Family with sequence similarity 170 member B OS=Sus scrofa OX=9823 GN=FAM170B PE=4 SV=3	15	4	7	4	286	32.6	4.74	13.26	107	91.6	92.3	121.1	99	80.2	110.4	98.3	0.54436	0.987131	0.0869596	1.06213
A0A5G2RC36	EIF4E	Eukaryotic translation initiation factor 4E OS=Sus scrofa OX=9823 GN=EIF4E PE=1 SV=1	24	5	6	5	217	25.1	6.15	15.8	100.3	94.6	96.5	110.9	102.1	101.8	87.7	106.2	0.843012	0.987131	0.0162285	1.01131
A0A287BGW4	ALAD	Delta-aminolevulinic acid dehydratase OS=Sus scrofa OX=9823 GN=ALAD PE=1 SV=2	9	2	3	2	312	34.1	7.15	13.21	86.8	99.8	91.5	101.2	123.8	106	97.8	93.1	0.220837	0.87137	-0.149452	0.901593
F1RNL6	HVCN1	Voltage-gated hydrogen channel 1 OS=Sus scrofa OX=9823 GN=HVCN1 PE=3 SV=2	13	4	5	4	272	31.8	7.28	13.75	102.4	98.1	89.9	113	99.7	83.4	113.6	99.9	0.835261	0.987131	0.0245264	1.01715
A0A287BC33	ATP6V0A1	V-type proton ATPase subunit a OS=Sus scrofa OX=9823 GN=ATP6V0A1 PE=1 SV=2	4	3	3	3	832	95.5	6.58	13.34	98.7	97.3	102.9	94.9	112.5	95.6	96	102.1	0.496498	0.979976	-0.0447271	0.969473
A0A287AP80	HERC4	HECT and RLD domain containing E3 ubiquitin protein ligase 4 OS=Sus scrofa OX=9823 GN=HERC4 PE=4 SV=3	5	5	5	5	999	112	6.6	13.98	109.1	91.3	102	107.9	115.1	92.9	88.7	93	0.50292	0.98251	0.0743152	1.05286
A0A8X9AEK4	CISD3	CDGSH iron sulfur domain 3 OS=Sus scrofa OX=9823 GN=CISD3 PE=4 SV=1	42	6	8	6	118	13	10.2	20.88	97.4	86.5	87.4	125.4	104.2	85.8	107.6	105.7	0.879105	0.987131	-0.023805	0.983635
J9JIK5	ACYP1	Acylphosphatase OS=Sus scrofa OX=9823 GN=ACYP1 PE=3 SV=1	28	5	10	5	144	16	9.35	22.55	93.8	96.2	87.3	94.6	97.3	106.3	103.3	121.2	0.0417618	0.498256	-0.203033	0.868722
F1SJI1	SCLY	Selenocysteine lyase OS=Sus scrofa OX=9823 GN=SCLY PE=1 SV=4	10	3	3	3	451	48.9	7.02	11.76	107.6	96.9	91.2	96.7	99.4	100.7	105.6	101.9	0.341781	0.929102	-0.054829	0.962709
A0A287AFN5	APMAP	Adipocyte plasma membrane-associated protein OS=Sus scrofa OX=9823 GN=APMAP PE=1 SV=1	13	4	4	4	345	38.6	6.83	13.18	93.1	81.3	89.3	89.6	105	124.2	87.2	130.5	0.0601282	0.551415	-0.339058	0.790557
F1RLC3	LOC100525452	Zinc finger protein 474 OS=Sus scrofa OX=9823 GN=LOC100525452 PE=4 SV=4	7	4	6	4	455	50.9	9.74	15.6	103	117.2	85.7	104.9	94.4	87.9	120.5	86.4	0.616837	0.987131	0.0779245	1.0555
A0A286ZL00	NANS	N-acetylneuraminate synthase OS=Sus scrofa OX=9823 GN=NANS PE=1 SV=1	20	5	5	5	319	36.2	8.1	16.85	98.5	107.8	97.5	93.1	99.3	104.7	106.1	93.1	0.725256	0.987131	-0.0227201	0.984375
A0A5K1VDW0	ARPC5L	Actin-related protein 2/3 complex subunit 5 OS=Sus scrofa OX=9823 GN=ARPC5L PE=1 SV=1	13	4	4	4	303	33	8.95	12.41	101.7	93.3	91.7	93.3	113	98.1	96.6	112.3	0.0911535	0.660209	-0.14439	0.904762
I3LH60	RAP2C	Ras-related protein Rap-2 OS=Sus scrofa OX=9823 GN=RAP2C PE=1 SV=1	16	3	6	1	183	20.7	4.94	16.88	100	97.2	94.8	86.6	123.3	107.5	96.1	94.5	0.190227	0.840019	-0.154516	0.898434
A0A8W4FPD2		Uncharacterized protein OS=Sus scrofa OX=9823 PE=4 SV=1	6	5	6	4	741	82.9	7.31	16.3	79.6	89.7	102.2	98.9	94.3	97.3	125.5	112.5	0.14489	0.767575	-0.21391	0.862197
A0A5G2QLF4	HIBCH	3-hydroxyisobutyryl-CoA hydrolase OS=Sus scrofa OX=9823 GN=HIBCH PE=1 SV=1	16	6	9	6	386	43.2	6.7	25.76	115	99.2	84.4	123	91.6	79.3	99.9	107.6	0.343102	0.929102	0.155963	1.11416
A0A287ARL5		Uncharacterized protein OS=Sus scrofa OX=9823 PE=4 SV=3	15	2	3	1	183	19.9	8.35	11.39	134.5	121.3	107.1	41.9	102.3	94.9	112	86.1	0.914721	0.989189	0.0342613	1.02403
A0A5G2Q9D0	PPP1R2	Protein phosphatase inhibitor 2 OS=Sus scrofa OX=9823 GN=PPP1R2 PE=1 SV=1	14	4	5	4	208	23.2	4.81	16.07	106.2	110.8	103.6	86.3	94.6	110.1	99.4	89.1	0.640504	0.987131	0.049411	1.03484
A0A286ZKY8	TRAPPC4	Trafficking protein particle complex subunit OS=Sus scrofa OX=9823 GN=TRAPPC4 PE=3 SV=2	16	4	4	4	273	29.5	5.91	15.55	93.7	106.5	95.4	96.8	101.1	104.3	103.4	98.8	0.2696	0.904265	-0.054829	0.962709
F1SN68	ORM1	Alpha-1-acid glycoprotein OS=Sus scrofa OX=9823 GN=ORM1 PE=1 SV=1	16	3	3	3	203	23	6.21	11.09	183.2	102.5	76.1	44.3	111.1	115.5	86.9	80.4	0.924735	0.989978	0.0440056	1.03097
F1RK67	C3H16orf96	Chromosome 3 C16orf96 homolog OS=Sus scrofa OX=9823 GN=C3H16orf96 PE=4 SV=2	5	5	6	5	766	83.1	6.06	13.17	104.5	91.8	95.4	103.7	106.3	96.5	103.4	98.4	0.572027	0.987131	-0.0331834	0.977261
A0A287AEU6	MAT2B	Methionine adenosyltransferase 2 subunit beta OS=Sus scrofa OX=9823 GN=MAT2B PE=1 SV=1	17	4	4	4	323	36.5	6.86	13.87	94.9	103.5	96.6	97.9	111.2	97.8	96.5	101.5	0.390512	0.964084	-0.0508666	0.965356
A0A286ZZQ0	SNX6	Sorting nexin 6 OS=Sus scrofa OX=9823 GN=SNX6 PE=1 SV=1	16	5	6	5	294	33.8	8.57	15.35	91.3	91.4	95.5	123	110.9	90.1	104.8	93	0.949402	0.991806	0.0086562	1.00602
A0A287A9T9	SDR39U1	Short chain dehydrogenase/reductase family 39U member 1 OS=Sus scrofa OX=9823 GN=SDR39U1 PE=1 SV=1	17	5	9	5	294	31.2	9.01	20.22	104.6	97.2	89.1	86.1	106	112.9	103.5	100.6	0.0583899	0.551415	-0.166093	0.891253
A0A287ADG7	SH3D21	SH3 domain containing 21 OS=Sus scrofa OX=9823 GN=SH3D21 PE=4 SV=2	15	3	4	3	244	27	9.32	12.55	88	150.7	146.8	52.4	78.4	146.1	72.5	65	0.554331	0.987131	0.274612	1.20967
F1RSY2		Adenylate kinase 9 OS=Sus scrofa OX=9823 PE=4 SV=4	23	6	8	6	293	33.7	9.03	19.81	102.3	95.5	97.6	109.5	101.5	93.5	94.8	105.4	0.583647	0.987131	0.0349827	1.02454
A0A287AAR5	NDUFAB1	Acyl carrier protein OS=Sus scrofa OX=9823 GN=NDUFAB1 PE=1 SV=1	21	4	6	4	156	17.3	5.2	15.27	104.6	94	93.9	110.8	103.2	88.6	103.7	101.3	0.777102	0.987131	0.0234414	1.01638
F1RTV7	ARL9	ADP ribosylation factor like GTPase 9 OS=Sus scrofa OX=9823 GN=ARL9 PE=4 SV=3	42	3	5	3	123	13.8	4.97	10.94	94	104.7	108.8	102.2	114.4	99.3	91.9	84.6	0.517476	0.986639	0.0703541	1.04997
A0A5G2QV44	DECR1	2,4-dienoyl-CoA reductase 1 OS=Sus scrofa OX=9823 GN=DECR1 PE=1 SV=1	13	4	5	4	304	33.4	9.36	17.45	99	93.4	77.1	114.9	110	85.4	99.4	120.8	0.49964	0.981041	-0.112587	0.924928
A0A2C9F366	HSPB1	Heat shock protein beta-1 OS=Sus scrofa OX=9823 GN=HSPB1 PE=3 SV=1	20	4	4	4	231	25.5	9.07	13.02	92.5	97.8	95.3	72.4	120.1	98.2	94.6	129.1	0.0849695	0.642361	-0.304087	0.809955
A0A287AHT1	PDK3	Protein-serine/threonine kinase OS=Sus scrofa OX=9823 GN=PDK3 PE=1 SV=1	9	4	6	4	415	47.9	8.82	12.99	111.3	88.6	105.4	125.8	98.4	78.6	92.6	99.2	0.136099	0.765317	0.225184	1.16893
I3LK24	AP2A1	AP-2 complex subunit alpha OS=Sus scrofa OX=9823 GN=AP2A1 PE=1 SV=4	7	8	9	3	967	106.6	8.05	18.25	89.9	93.7	97.2	95.6	111.9	104.1	91.1	116.4	0.0869462	0.649502	-0.170095	0.888784
P46405	RPS12	40S ribosomal protein S12 OS=Sus scrofa OX=9823 GN=RPS12 PE=1 SV=2	26	3	4	3	132	14.5	7.21	13.34	92.3	100	73.1	78.5	116.6	133.7	68.8	137.2	0.14778	0.774628	-0.407994	0.753671
A0A5G2QTM2	PTGES3	Prostaglandin E synthase 3 OS=Sus scrofa OX=9823 GN=PTGES3 PE=1 SV=1	35	4	7	4	139	16.5	4.81	17.69	97.8	91.8	84.3	104.6	100.9	96.8	107	116.8	0.130019	0.753697	-0.155239	0.897983
A0A287A532	DNAJB2	DnaJ heat shock protein family (Hsp40) member B2 OS=Sus scrofa OX=9823 GN=DNAJB2 PE=1 SV=1	11	3	6	2	278	30.6	5.12	20.52	104	92.7	82.2	117.6	100.7	103.4	91.6	107.9	0.838501	0.987131	-0.0256053	0.982408
P79381	EPHX1	Epoxide hydrolase 1 OS=Sus scrofa OX=9823 GN=EPHX1 PE=2 SV=1	10	4	4	4	454	52.4	7.62	13.74	85.5	82.7	87.5	83.9	143.1	101.4	74.3	141.6	0.120764	0.732608	-0.439051	0.737619
A0A287BPQ6	CDC34	Cell division cycle 34, ubiqiutin conjugating enzyme OS=Sus scrofa OX=9823 GN=CDC34 PE=1 SV=1	19	5	10	5	234	26.5	4.59	31.56	107	91	87.4	118.3	106.2	87.1	101.6	101.5	0.833252	0.987131	0.0263266	1.01842
F1S409	SEC23IP	SEC23 interacting protein OS=Sus scrofa OX=9823 GN=SEC23IP PE=1 SV=4	4	4	5	4	1003	111.8	5.63	13.01	101.6	121.7	127.8	75.8	121.6	91.5	68.9	91.1	0.43159	0.968733	0.194336	1.1442
F1S069	PDK1	Protein-serine/threonine kinase OS=Sus scrofa OX=9823 GN=PDK1 PE=1 SV=2	15	6	6	6	438	49.2	8.25	11.69	95.1	98.2	105.7	110.9	88.2	98.9	101.5	101.5	0.340582	0.929102	0.071428	1.05076
A0A5G2RAE2	LRRC23	Leucine rich repeat containing 23 OS=Sus scrofa OX=9823 GN=LRRC23 PE=4 SV=1	9	2	4	2	230	26.5	4.67	13.97	108.4	99.2	88.8	114	102.8	90.4	101.7	94.6	0.435797	0.968733	0.0754074	1.05366
A0A287A8Z7	CNTRL	Centriolin OS=Sus scrofa OX=9823 GN=CNTRL PE=4 SV=2	2	5	5	5	2301	266.6	5.59	11.37	90.3	80.1	81.7	167.9	104.4	64.9	95.4	115.2	0.68699	0.987131	0.14477	1.10555
F1RLE9	TRIM36	RING-type E3 ubiquitin transferase OS=Sus scrofa OX=9823 GN=TRIM36 PE=1 SV=4	8	5	5	5	724	82.5	6.47	12.02	92.5	101.9	108.9	79.8	79.4	160.5	66.4	110.6	0.712329	0.987131	-0.12198	0.918925
A0A287A6N0	GALNT2	Polypeptide N-acetylgalactosaminyltransferase OS=Sus scrofa OX=9823 GN=GALNT2 PE=1 SV=2	9	5	6	1	552	62.5	8.07	16.99	85.6	119.2	137.6	51.5	101.7	146.7	62.9	94.8	0.909318	0.989189	-0.0440056	0.969958
A0A286ZRY7	DMAC2L	ATP synthase subunit s, mitochondrial OS=Sus scrofa OX=9823 GN=DMAC2L PE=1 SV=1	19	5	6	5	247	28.3	8.78	18.34	72.2	64.5	71.5	84.4	123.5	190.6	117.6	75.7	0.067616	0.576229	-0.794194	0.576665
F1S8I0	RNASE12	Ribonuclease A family member 12 (inactive) OS=Sus scrofa OX=9823 GN=RNASE12 PE=3 SV=3	20	3	6	3	145	16.8	7.15	19.54	98.4	107.9	109.5	63.3	90.2	122	99.6	109.1	0.443323	0.969535	-0.150899	0.900689
A0A287APR1	RPL18A	60S ribosomal protein L18a OS=Sus scrofa OX=9823 GN=RPL18A PE=1 SV=1	14	3	4	3	224	26	10.92	14.16	76.2	97.9	93.8	63	141.7	124.4	80	123.1	0.0662155	0.574743	-0.503808	0.705243
I3LEH4	MAOB	Amine oxidase OS=Sus scrofa OX=9823 GN=MAOB PE=1 SV=4	12	7	10	5	485	54.2	8	19.94	115.4	98.9	96.7	125.2	93.3	82.7	102.9	84.8	0.0696322	0.581331	0.262241	1.19934
F2Z5T7	PPIL3	Peptidyl-prolyl cis-trans isomerase OS=Sus scrofa OX=9823 GN=PPIL3 PE=1 SV=1	37	6	6	6	161	18.1	6.79	14.24	95.7	96	92.2	105.6	111.6	84.6	100.4	113.8	0.499397	0.981041	-0.0754074	0.949074
F2Z555	NKIRAS2	NF-kappa-B inhibitor-interacting Ras-like protein 2 isoform a OS=Sus scrofa OX=9823 GN=NKIRAS2 PE=1 SV=1	21	4	5	4	191	21.5	8.05	13.93	103.3	99.6	91.8	111.2	119.8	84.8	94.9	94.7	0.742042	0.987131	0.0421966	1.02968
K7GNY4	RPL8	60S ribosomal protein L8 OS=Sus scrofa OX=9823 GN=RPL8 PE=1 SV=3	20	4	5	4	225	24.6	11.02	12.07	119.5	154.6	73.2	53.3	128.4	161.8	48.3	61	0.994062	0.997122	0.00396692	1.00275
A0A287B4E4	CRPPA	D-ribitol-5-phosphate cytidylyltransferase OS=Sus scrofa OX=9823 GN=CRPPA PE=3 SV=3	10	4	4	4	408	46.2	6.65	12.14	99.7	113.1	98.1	103.9	95.7	97.6	102.8	89.1	0.143297	0.766359	0.106808	1.07684
A0A5S6G7K0	SAR1A	GTP-binding protein SAR1a OS=Sus scrofa OX=9823 GN=SAR1A PE=1 SV=2	21	4	6	2	184	20.7	6.19	19.1	93.9	73	87	109.9	107.7	95	88.6	144.9	0.265534	0.901881	-0.261844	0.834021
A0A5G2RAG2	DSTN	Destrin OS=Sus scrofa OX=9823 GN=DSTN PE=1 SV=2	22	5	5	4	165	18.5	7.85	10.59	100.3	94.6	84	93.7	111.7	90.9	110.6	114.2	0.0741954	0.604057	-0.197959	0.871783
F1RJE4	ATAD3A	ATPase family AAA domain containing 3A OS=Sus scrofa OX=9823 GN=ATAD3A PE=1 SV=3	11	5	5	5	507	57.8	9.42	15.18	110.5	92.2	99.8	108.5	94	98.3	103.5	93.1	0.297129	0.918287	0.0797392	1.05683
I3L8K1	SORL1	Sortilin-related receptor OS=Sus scrofa OX=9823 GN=SORL1 PE=1 SV=2	3	6	6	6	2111	236.7	5.35	11.84	90.2	100.9	94.2	102.3	91.7	114.2	109.4	97.1	0.338276	0.929102	-0.0894758	0.939864
B9TRW9	GNG12	Guanine nucleotide-binding protein subunit gamma OS=Sus scrofa OX=9823 GN=GNG12 PE=2 SV=1	67	4	8	4	72	8.1	8.97	12.5	93.5	99.1	91.6	81.3	105	104.5	109.5	115.7	0.00880796	0.278818	-0.250149	0.84081
A0A5G2QWB1	WDR44	WD repeat domain 44 OS=Sus scrofa OX=9823 GN=WDR44 PE=4 SV=1	4	3	3	3	890	98.8	5.31	11.91	97.4	103.8	105.2	96.6	111	99.7	94.2	92	0.760385	0.987131	0.0220043	1.01537
A0A5G2RAT9	ME3	Malic enzyme OS=Sus scrofa OX=9823 GN=ME3 PE=1 SV=1	7	5	5	4	603	67.2	8.22	15.14	104.4	92.8	89.7	126.6	103.6	79.6	101.1	102.2	0.529563	0.986663	0.0974189	1.06986
A0A5K1VJQ6	CPS1	Carbamoyl-phosphate synthase 1 OS=Sus scrofa OX=9823 GN=CPS1 PE=1 SV=2	3	6	7	6	1438	158.2	6.55	20.12	102	89.4	91.8	116.7	108.8	88.1	119.9	83.3	0.9964	0.998053	-0.000721348	0.9995
A0A8W4FDM0	STX3	Syntaxin 3 OS=Sus scrofa OX=9823 GN=STX3 PE=4 SV=1	13	5	6	4	371	42.4	6.11	15.72	84.1	100	119.5	60.2	99.3	114.8	110.2	111.9	0.213148	0.862067	-0.261844	0.834021
A0A480P2B4	SERPINA5	Plasma serine protease inhibitor preproprotein OS=Sus scrofa OX=9823 GN=SERPINA5 PE=1 SV=1	12	4	4	4	408	45.8	9.07	12.07	90.3	109.7	102.5	106.9	95.4	103.3	107	85.1	0.499147	0.981041	0.0670806	1.04759
Q7PCJ9	SAT2	Thialysine N-epsilon-acetyltransferase OS=Sus scrofa OX=9823 GN=SAT2 PE=2 SV=1	29	7	9	7	170	19.2	5.44	23.74	97.6	94.4	78.7	140.9	109.2	87	109.9	82.3	0.715377	0.987131	0.0836998	1.05973
A0A286ZNJ7	SEC63	SEC63 homolog, protein translocation regulator OS=Sus scrofa OX=9823 GN=SEC63 PE=1 SV=1	6	4	4	4	726	83.7	5.26	12.86	86	93.5	109.8	109.6	102	106.3	78.5	114.3	0.956762	0.992522	-0.00793484	0.994515
A0A287BED1	PFDN1	Prefoldin subunit 1 OS=Sus scrofa OX=9823 GN=PFDN1 PE=1 SV=1	42	6	8	6	122	14.2	6.81	23.06	101.5	99.5	83.7	104.6	102.4	97.9	111.3	99.2	0.370476	0.950247	-0.0775538	0.947663
A0A8W4F654	PPA1	Inorganic pyrophosphatase 1 OS=Sus scrofa OX=9823 GN=PPA1 PE=4 SV=1	18	5	6	5	271	30.6	5.73	16.59	80.9	84.5	107.2	75.2	80.2	109.3	113	149.8	0.151515	0.782866	-0.379022	0.768959
A0A5G2QWH5	NIPSNAP2	Nipsnap homolog 2 OS=Sus scrofa OX=9823 GN=NIPSNAP2 PE=1 SV=1	18	6	7	6	280	32.6	9.51	15.21	99.7	91.5	92	108.5	103.7	97.3	110.1	97.2	0.441876	0.969535	-0.0598804	0.959344
I3LQQ3	TEX47	Testis expressed 47 OS=Sus scrofa OX=9823 GN=TEX47 PE=4 SV=1	8	1	2	1	253	29.4	7.12	10.89	103.6	96.9	101.4	115.9	93.2	88.3	102.1	98.6	0.129694	0.753537	0.128485	1.09314
A0A287ALJ2	PVALB	Parvalbumin OS=Sus scrofa OX=9823 GN=PVALB PE=1 SV=1	30	4	5	4	141	15.2	5.95	10.7	91.5	99.5	84.2	85.9	87.3	131.6	117	102.9	0.102735	0.702937	-0.281165	0.822926
F2Z5F7	DPY30	Dpy-30 histone methyltransferase complex regulatory subunit OS=Sus scrofa OX=9823 GN=DPY30 PE=1 SV=1	57	3	3	3	99	11.2	4.88	9.79	99.1	95.3	86.7	109.4	99.5	96.9	108.8	104.3	0.412203	0.964131	-0.0685409	0.953602
A0A5G2R814	SRPRA	SRP receptor subunit alpha OS=Sus scrofa OX=9823 GN=SRPRA PE=1 SV=1	8	6	7	5	626	68.2	8.94	17.76	91.2	117.2	128.9	77.5	92.7	122.6	82.7	87.3	0.636134	0.987131	0.106434	1.07656
A0A5G2R2Q4	PAICS	AIRC domain-containing protein OS=Sus scrofa OX=9823 GN=PAICS PE=1 SV=2	11	5	5	5	422	46.9	7.9	12.77	104.1	96.9	96.7	104.6	108.6	99.2	100.6	89.3	0.807705	0.987131	0.0165912	1.01157
A0A286ZQJ8	PCYT1A	Dynein light chain Tctex-type 2B OS=Sus scrofa OX=9823 GN=PCYT1A PE=3 SV=1	18	3	4	3	146	16.5	5.02	15.26	109.9	88	88.6	110.9	105.4	88.9	104.2	104.1	0.868014	0.987131	-0.0187553	0.987084
A0A8W4FF89		Uncharacterized protein OS=Sus scrofa OX=9823 PE=4 SV=1	12	1	9	1	81	9.4	8.72	25.59	106.6	97.4	89.5	126.3	103.4	83.2	103.9	89.7	0.335109	0.929102	0.142944	1.10416
K9IWI1	PTP4A1	Protein tyrosine phosphatase 4A1 OS=Sus scrofa OX=9823 GN=PTP4A1 PE=1 SV=1	27	4	4	3	173	19.8	8.97	12.12	96.6	89.7	87.8	104.3	121.1	97.2	99	104.3	0.153379	0.785082	-0.155963	0.897533
F1RPC8	CRYM	Ketimine reductase mu-crystallin OS=Sus scrofa OX=9823 GN=CRYM PE=1 SV=2	11	4	7	4	314	33.5	5.27	17.83	76.9	100.4	103	68.6	112	94.8	114.6	129.7	0.0616586	0.557349	-0.370634	0.773443
F1RMV5	ETHE1	ETHE1 persulfide dioxygenase OS=Sus scrofa OX=9823 GN=ETHE1 PE=1 SV=4	15	4	5	4	244	26.7	6.37	14.41	99.4	89.2	87.3	119.2	102.6	96.3	100.2	105.8	0.757426	0.987131	-0.0353478	0.975796
D5K891	SPACA5	Sperm acrosome associated 5 OS=Sus scrofa OX=9823 GN=SPACA5 PE=2 SV=1	17	3	9	3	160	18	5.64	15.24	102.3	92	86	121.5	99.9	83.7	107.4	107.3	0.930149	0.990492	0.0126221	1.00879
A0A5G2QUN4	PSAT1	Phosphoserine aminotransferase OS=Sus scrofa OX=9823 GN=PSAT1 PE=1 SV=1	11	4	8	4	369	40.3	7.65	26.21	112.2	104.9	93.8	77.7	110.4	131.4	84	85.5	0.690013	0.987131	-0.0819052	0.944809
A0A140TAK8	APOH	Beta-2-glycoprotein 1 OS=Sus scrofa OX=9823 GN=APOH PE=1 SV=2	17	5	6	5	287	31.9	8.07	13.66	154	114.9	96	60.8	114.5	88.4	84	87.3	0.556064	0.987131	0.186028	1.13763
A0A287BJW1	SMPDL3B	Sphingomyelin phosphodiesterase acid like 3B OS=Sus scrofa OX=9823 GN=SMPDL3B PE=1 SV=2	8	3	3	1	422	47.3	6.64	11.24	86.8	105.8	107.8	72.9	86.7	119.3	112.6	108	0.266526	0.903062	-0.192548	0.875059
A0A5G2RFS2	PROCR	Protein C receptor OS=Sus scrofa OX=9823 GN=PROCR PE=1 SV=1	20	4	6	4	224	25.4	9.04	23.55	75.2	95.1	116.6	56.9	89.3	110.1	116.2	140.7	0.142092	0.766359	-0.408413	0.753452
F1SBU0	RANBP3	RAN binding protein 3 OS=Sus scrofa OX=9823 GN=RANBP3 PE=1 SV=5	7	4	4	4	528	56.8	5.21	11.2	110.7	98.2	110.2	105.1	108.5	102.4	79.5	85.3	0.155289	0.786441	0.175164	1.12909
A0A480QBL1	NUP35	Nucleoporin NUP53 OS=Sus scrofa OX=9823 GN=NUP35 PE=3 SV=1	18	5	5	5	327	35	9.09	11.85	108.1	103.7	129.9	69.3	94	106.7	98.9	89.5	0.689752	0.987131	0.0789974	1.05628
F1SV49	DDI1	DNA damage inducible 1 homolog 1 OS=Sus scrofa OX=9823 GN=DDI1 PE=3 SV=3	9	3	4	3	401	44.7	5.92	10.78	104.5	93.2	94.3	77.3	103.6	104.6	108.3	114.2	0.0457085	0.509748	-0.22189	0.857441
F1SM26	MROH2A	Maestro heat like repeat family member 2A OS=Sus scrofa OX=9823 GN=MROH2A PE=4 SV=5	3	7	9	7	1693	192.2	6.58	12.42	105	92	87.6	122.5	97.7	99.3	88.2	107.7	0.700454	0.987131	0.0512211	1.03614
F1S568	EXTL2	Exostosin like glycosyltransferase 2 OS=Sus scrofa OX=9823 GN=EXTL2 PE=1 SV=3	15	5	7	5	328	37.4	8.94	14.97	99.5	86.3	95.5	90.8	98.7	106.6	122.2	100.3	0.0618314	0.557349	-0.201246	0.869799
F1RU33	BANF1	BAF nuclear assembly factor 1 OS=Sus scrofa OX=9823 GN=BANF1 PE=1 SV=1	36	2	4	2	89	10	6.09	18.17	101.1	99	88.5	97.6	99.7	84.5	118.2	111.4	0.415319	0.964131	-0.0995855	0.933301
F1S4V0	COX7A2L	Cytochrome c oxidase subunit 7A2 like OS=Sus scrofa OX=9823 GN=COX7A2L PE=1 SV=3	34	4	6	4	114	12.7	9.67	18.2	102.9	84.5	103	103.4	116.5	67.9	111.1	110.9	0.805306	0.987131	-0.0454373	0.968996
I3LJB0	SERPINB11	Serpin family B member 11 OS=Sus scrofa OX=9823 GN=SERPINB11 PE=3 SV=3	11	5	5	5	391	44	7.53	15.04	64.4	71.7	59.4	56.7	262.6	68.2	81.2	135.7	0.147899	0.774628	-1.11882	0.460471
A0A287B204	MORN2	MORN repeat containing 2 OS=Sus scrofa OX=9823 GN=MORN2 PE=4 SV=1	23	3	4	3	151	16.7	6.27	12.12	96.6	94	106.5	100.4	101.3	93.8	90.7	116.8	0.849283	0.987131	-0.0183923	0.987332
A0A287A3W3	PYCR3	Pyrroline-5-carboxylate reductase OS=Sus scrofa OX=9823 GN=PYCR3 PE=1 SV=1	15	4	5	4	277	28.9	7.94	16.05	96.1	95.9	90.3	111.3	117.7	88.5	103.3	97	0.687226	0.987131	-0.0465251	0.968266
I3L6U3		Ig-like domain-containing protein OS=Sus scrofa OX=9823 PE=1 SV=9	19	2	3	1	151	16.4	7.85	12.23	180	86	85.3	39	107.3	99.6	117.1	85.7	0.878188	0.987131	-0.0699844	0.952648
F1SQ72	LMLN	Leishmanolysin-like peptidase OS=Sus scrofa OX=9823 GN=LMLN PE=3 SV=3	6	4	5	4	694	78.7	7.39	17	85.4	97.2	107.7	81.4	107	112	100	109.4	0.0717176	0.591639	-0.20482	0.867647
A0A287BQR8	CD47	Leukocyte surface antigen CD47 OS=Sus scrofa OX=9823 GN=CD47 PE=1 SV=2	10	3	5	3	310	34	7.59	17.5	111.8	89.8	88.8	112.1	90.2	104.6	107.7	95	0.876542	0.987131	0.0180339	1.01258
A0A286ZLA2	MICU1	Mitochondrial calcium uptake 1 OS=Sus scrofa OX=9823 GN=MICU1 PE=4 SV=3	10	5	5	5	485	55.4	8.1	12.63	95.8	88	83.9	115.6	109.4	88.1	104.6	114.5	0.394045	0.964131	-0.120189	0.920067
A0A5G2QKK5		GAGE domain-containing protein OS=Sus scrofa OX=9823 PE=1 SV=1	53	4	6	4	111	12.2	4.41	19.74	120.6	104.1	90.1	92.6	122.6	98.4	85.8	85.8	0.750598	0.987131	0.0533858	1.0377
A0A287A835	AGPAT3	1-acylglycerol-3-phosphate O-acyltransferase 3 OS=Sus scrofa OX=9823 GN=AGPAT3 PE=1 SV=1	11	5	5	5	396	44.9	8.97	11	106.2	89	85.4	106.3	105.7	98.3	101.4	107.8	0.311044	0.924076	-0.0948795	0.93635
A0A5G2RFF5	ENOSF1	L-fuconate dehydratase OS=Sus scrofa OX=9823 GN=ENOSF1 PE=1 SV=1	10	4	4	4	441	49.5	6.15	11.28	88.1	99.9	91.1	88.8	116.4	103.3	99.8	112.6	0.0147587	0.343744	-0.232052	0.851423
F1SKE2	PLOD2	procollagen-lysine 5-dioxygenase OS=Sus scrofa OX=9823 GN=PLOD2 PE=1 SV=4	7	5	5	5	760	87.5	6.68	14.53	69.2	169.9	190.8	45.9	72.7	128.2	57.8	65.3	0.372918	0.952174	0.554361	1.46852
A0A8W4FDY4		Uncharacterized protein OS=Sus scrofa OX=9823 PE=4 SV=1	9	4	4	4	501	57.1	9	10.39	101.7	105.3	99.8	96.7	103.6	105.4	89.1	98.5	0.686725	0.987131	0.024884	1.0174
A0A8W4FAZ4	C3orf84	Chromosome 3 open reading frame 84 OS=Sus scrofa OX=9823 GN=C3orf84 PE=4 SV=1	12	2	5	2	204	23.3	9.47	23.25	112.6	92.6	102.9	115.7	98	85.5	96.4	96.3	0.0928091	0.661971	0.171884	1.12653
F1RRU8	MARCHF10	Membrane associated ring-CH-type finger 10 OS=Sus scrofa OX=9823 GN=MARCHF10 PE=4 SV=4	5	4	4	4	816	90.8	7.05	12.67	108.8	108.3	105.3	86.5	94.7	101	94.8	100.6	0.455512	0.970779	0.0642105	1.04551
A0A5G2QUZ8	ABCB7	ATP binding cassette subfamily B member 7 OS=Sus scrofa OX=9823 GN=ABCB7 PE=1 SV=1	6	4	5	4	697	76.4	9.31	14.16	102	95.7	91.9	105.8	103.2	97.8	108.1	95.6	0.599286	0.987131	-0.03354	0.97702
A0A287B4N8	MARCKSL1	MARCKS like 1 OS=Sus scrofa OX=9823 GN=MARCKSL1 PE=1 SV=2	12	2	5	2	198	20	4.65	18.09	90.5	79.6	85.6	83.5	135.3	112.8	108.8	103.9	0.00593261	0.240132	-0.442005	0.736111
F1SB15	NT5M	5',3'-nucleotidase, mitochondrial OS=Sus scrofa OX=9823 GN=NT5M PE=4 SV=1	17	4	6	4	228	26.1	8.47	18.63	106.6	101.3	90.9	108.6	109.9	89.9	99.3	93.4	0.551372	0.987131	0.0537533	1.03796
A0A8W4FEI4	MYH11	Myosin-11 OS=Sus scrofa OX=9823 GN=MYH11 PE=4 SV=1	2	4	6	1	1706	197.2	5.86	17.09	92.4	100.3	87.5	81.1	106.3	111.1	88.5	132.7	0.100226	0.69605	-0.279709	0.823757
Q95339	ATP5MF	ATP synthase subunit f, mitochondrial OS=Sus scrofa OX=9823 GN=ATP5MF PE=1 SV=4	26	3	6	3	88	10.3	9.95	17.71	101	92	85.3	121.7	104.9	88.8	106	100.3	1	1	-inf	1
F1SUP9	CHRDL2	Chordin like 2 OS=Sus scrofa OX=9823 GN=CHRDL2 PE=1 SV=4	8	4	5	4	608	65	8.34	16.32	111.2	88	77.3	138.6	55.9	102.1	96.9	130.1	0.725731	0.987131	0.1086	1.07818
A0A287A2L0	ARL8A	ADP ribosylation factor like GTPase 8A OS=Sus scrofa OX=9823 GN=ARL8A PE=1 SV=1	15	3	6	2	186	21.4	7.77	17.58	101.4	92.5	96.7	115	99.2	98.4	96.1	100.8	0.597614	0.987131	0.0400324	1.02814
A0A286ZZL8	PABPC1	Polyadenylate-binding protein OS=Sus scrofa OX=9823 GN=PABPC1 PE=1 SV=2	7	3	3	3	599	66.6	9.28	11.27	92	87.3	115.2	77.1	111.4	118.4	78.6	120.1	0.302181	0.918287	-0.205545	0.867211
A0A8W4F715	NIPSNAP1	Nipsnap homolog 1 OS=Sus scrofa OX=9823 GN=NIPSNAP1 PE=4 SV=1	11	3	3	3	277	32.6	9.2	11.62	112.6	85.5	85.1	85.8	102.1	98.6	130.8	99.5	0.18223	0.832724	-0.224067	0.856148
A0A287BGN0	COX6A1	Cytochrome c oxidase subunit OS=Sus scrofa OX=9823 GN=COX6A1 PE=1 SV=2	43	2	9	2	109	12.2	9.32	19	102.5	91.9	96.9	117.7	103.2	98.2	98.5	91.1	0.489775	0.974815	0.0649322	1.04604
F1RGU1	TSNAX	Translin associated factor X OS=Sus scrofa OX=9823 GN=TSNAX PE=1 SV=2	16	4	4	4	255	28.9	5.31	13.44	95.8	87.7	85.2	109.8	106.7	97.5	105.5	111.8	0.137867	0.765317	-0.155239	0.897983
F1STN0	SMPDL3B	Sphingomyelin phosphodiesterase acid like 3B OS=Sus scrofa OX=9823 GN=SMPDL3B PE=1 SV=3	11	3	3	1	395	44.7	6.76	8.43	84.4	84.9	81.4	87.5	109.3	110.7	123.5	118.3	0.000129058	0.0846879	-0.449392	0.732352
A0A5G2RGI4		UBC core domain-containing protein OS=Sus scrofa OX=9823 PE=1 SV=1	28	3	4	2	144	16.5	4.97	14.49	79.7	91.2	89.9	69	114.4	113.5	86.1	156.3	0.0624373	0.557349	-0.51199	0.701255
A0A287AWY8	FAM177A1	Family with sequence similarity 177 member A1 OS=Sus scrofa OX=9823 GN=FAM177A1 PE=1 SV=1	21	4	4	4	214	24.3	4.55	9.96	87.8	112.7	112.5	77.2	119.4	109.5	91.8	89	0.687007	0.987131	-0.0703541	0.952404
I3LK98	DDHD1	DDHD domain containing 1 OS=Sus scrofa OX=9823 GN=DDHD1 PE=4 SV=2	5	4	6	4	882	98.2	5.94	15.99	96.8	106.2	111.1	87.7	119.5	94.4	98.2	86	0.919842	0.989189	0.0133467	1.00929
F1SKB9	RXYLT1	Ribitol xylosyltransferase 1 OS=Sus scrofa OX=9823 GN=RXYLT1 PE=4 SV=3	11	6	8	6	444	51.6	8.94	17.06	106.5	102.3	92.5	103.8	93.8	104.5	92.9	103.7	0.579872	0.987131	0.0367907	1.02583
F1RGR9	MUC1	Mucin 1, cell surface associated OS=Sus scrofa OX=9823 GN=MUC1 PE=1 SV=2	6	3	5	3	638	63.3	8.44	16.55	77.9	106.9	124.4	40.9	129.4	145.4	85.1	90.1	0.328619	0.928013	-0.362158	0.778
A0A287AHA2	SPINK14	Serine peptidase inhibitor Kazal type 14 (putative) OS=Sus scrofa OX=9823 GN=SPINK14 PE=1 SV=1	17	3	11	3	98	11.1	8	19.93	77.8	75.9	90.5	83.8	108	110.7	127.1	126.3	0.000980564	0.117099	-0.525397	0.694768
A0A287B771	RPS4X	40S ribosomal protein S4 OS=Sus scrofa OX=9823 GN=RPS4X PE=1 SV=2	17	4	5	4	263	29.6	10.15	10.54	77.2	83.4	96.9	64.5	108.3	134.9	76.1	158.8	0.0858539	0.645255	-0.570252	0.673499
F1S937	B3GNT3	Hexosyltransferase OS=Sus scrofa OX=9823 GN=B3GNT3 PE=3 SV=1	11	4	6	4	374	42.7	8.34	19.17	85.5	153.2	167	52.2	77	142.5	60.4	62.2	0.420745	0.965439	0.420614	1.3385
A0A286ZSG9	PROCA1	Protein interacting with cyclin A1 OS=Sus scrofa OX=9823 GN=PROCA1 PE=4 SV=2	11	5	9	5	392	43.8	6.64	23.65	112.4	70.7	71.4	158.7	98.1	66.7	107.9	114.1	0.787251	0.987131	0.0952525	1.06825
A0A287AGA4	PFKL	6-phosphofructokinase OS=Sus scrofa OX=9823 GN=PFKL PE=1 SV=1	6	4	8	1	782	83.8	7.28	24.97	87.5	133.5	130	61.3	84.1	142.4	74.1	87	0.799497	0.987131	0.0891259	1.06373
A0A5G2QVV6	GM2A	GM2 ganglioside activator OS=Sus scrofa OX=9823 GN=GM2A PE=1 SV=1	12	4	5	4	193	20.9	5.27	9.18	69.2	161.9	160.8	44.6	78	139.2	67.3	79	0.61734	0.987131	0.264026	1.20083
A0A8W4FJJ0	GNAI3	G protein subunit alpha i3 OS=Sus scrofa OX=9823 GN=GNAI3 PE=4 SV=1	12	4	4	2	341	38.9	5.68	13.15	95	92	103.5	73.9	124.8	97.9	106	106.8	0.0794608	0.620328	-0.25715	0.836739
A0A480TY64	CTPS2	CTP synthase OS=Sus scrofa OX=9823 GN=CTPS2 PE=1 SV=1	12	6	8	3	620	69.4	7.21	10.97	79.6	88.3	119.9	62.8	94.2	126.2	77.3	151.6	0.272767	0.904554	-0.357853	0.780325
F1S4Z2	CHMP4B	Charged multivesicular body protein 4B OS=Sus scrofa OX=9823 GN=CHMP4B PE=1 SV=3	21	5	5	5	224	25	4.82	9.4	88.6	110.5	158.4	69	90.1	131.7	70.6	81.1	0.592159	0.987131	0.191437	1.1419
A0A287AD61	BCAP29	B-cell receptor-associated protein OS=Sus scrofa OX=9823 GN=BCAP29 PE=1 SV=1	27	6	7	6	241	28	9.64	8.38	94.1	90.2	101.8	92.1	101.3	120.6	86.2	113.8	0.220167	0.87137	-0.157752	0.896421
F1SAT2	CST11	Cystatin 11 OS=Sus scrofa OX=9823 GN=CST11 PE=1 SV=2	20	3	4	3	137	15.9	9.22	10.98	59.5	87.3	76.1	78.6	101.9	151.3	123.1	122.2	0.00561614	0.233248	-0.725436	0.604814
A0A480UJL5	PAFAH1B1	Platelet-activating factor acetylhydrolase IB subunit alpha OS=Sus scrofa OX=9823 GN=PAFAH1B1 PE=1 SV=1	10	5	5	5	410	46.6	7.37	13.81	85.9	91.7	93.6	102.7	88.2	112	85.8	140.2	0.358458	0.939984	-0.188878	0.877288
A0A5G2R6H0	NUDCD1	NudC domain-containing protein 1 OS=Sus scrofa OX=9823 GN=NUDCD1 PE=1 SV=2	6	3	3	3	559	64	5.12	9.22	103	95.3	93.6	104.4	105.5	96	103	99.3	0.603006	0.987131	-0.0270479	0.981426
A0A8W4FGA4	C1orf100	Chromosome 1 open reading frame 100 OS=Sus scrofa OX=9823 GN=C1orf100 PE=4 SV=1	33	5	8	5	138	16.4	9.01	18.66	105.7	90	81.5	112.4	112.8	75.8	114.2	107.7	0.66529	0.987131	-0.0753885	0.949086
A0A5G2RAR2	NMNAT3	Nicotinamide-nucleotide adenylyltransferase OS=Sus scrofa OX=9823 GN=NMNAT3 PE=3 SV=1	18	5	7	5	259	29	8.81	15.39	92.9	101	112.8	108.9	93	103.3	90.1	98	0.19015	0.840019	0.112587	1.08117
A0A5G2QV41		NADH dehydrogenase [ubiquinone] 1 alpha subcomplex subunit 7 OS=Sus scrofa OX=9823 PE=4 SV=1	38	3	5	3	107	11.9	9.76	15.35	98.8	142.9	100.7	90.3	101.3	76.3	78.5	111.2	0.30515	0.918287	0.236408	1.17806
A0A5S6HLW2	DNAL4	Dynein light chain OS=Sus scrofa OX=9823 GN=DNAL4 PE=3 SV=1	25	4	8	4	100	11.4	5.8	19.13	110.3	96.3	91.2	120.5	97.9	81	100.5	102.4	0.312578	0.924076	0.131721	1.0956
A0A5G2QGP2	SPATA7	Spermatosis associated 7 OS=Sus scrofa OX=9823 GN=SPATA7 PE=4 SV=1	9	6	6	6	576	65	6.14	16.65	119.8	100.8	99.2	103.4	106.5	87.6	94.3	88.4	0.12209	0.737316	0.167541	1.12314
Q95342	RPL18	60S ribosomal protein L18 OS=Sus scrofa OX=9823 GN=RPL18 PE=1 SV=4	16	3	3	3	195	22.3	11.69	11.98	84.3	90.4	99.7	70.2	103.8	133.8	69.2	148.5	0.187397	0.838601	-0.401895	0.756864
O79876	MT-CO1	Cytochrome c oxidase subunit 1 OS=Sus scrofa OX=9823 GN=MT-CO1 PE=3 SV=2	7	1	1	1	514	56.9	6.7	7.32	96.5	105.1	108.5	108.3	97.9	87.4	104.9	91.4	0.101138	0.69605	0.132822	1.09644
A0A5G2R9A1	PNP	Purine nucleoside phosphorylase OS=Sus scrofa OX=9823 GN=PNP PE=1 SV=1	20	4	4	4	288	32	8.03	13.02	90.4	92.8	95.5	84.3	110.8	117.9	93.3	115	0.0216871	0.401037	-0.267664	0.830664
F1STV8	STPG1	Sperm tail PG-rich repeat containing 1 OS=Sus scrofa OX=9823 GN=STPG1 PE=4 SV=3	10	4	4	4	335	36.9	9.82	13.57	101.8	97.4	94	107	104.2	93.4	103.3	98.8	0.974471	0.994948	0.00180359	1.00125
A0A287BRL8	MARCKS	Myristoylated alanine rich protein kinase C substrate OS=Sus scrofa OX=9823 GN=MARCKS PE=1 SV=1	16	4	4	4	332	31.6	4.39	9.2	98.2	84.7	85.7	79.9	134.2	110.1	112.8	94.4	0.0295698	0.431193	-0.373567	0.771872
A0A287B9I5	OPA3	Optic atrophy 3 protein isoform X1 OS=Sus scrofa OX=9823 GN=OPA3 PE=3 SV=1	26	6	10	6	180	20.1	8.44	19.52	107.3	98.6	80.9	130.4	104.3	92.1	92.9	93.5	0.451576	0.970779	0.124148	1.08986
A0A287BIL2	LMNTD1	Lamin tail domain containing 1 OS=Sus scrofa OX=9823 GN=LMNTD1 PE=4 SV=1	11	6	7	6	468	52.8	9.11	14.04	104	96.9	90.6	114.3	100.4	92.4	104.8	96.7	0.633631	0.987131	0.0414752	1.02917
F1RH17	GARIN5A	Golgi associated RAB2 interactor 5A OS=Sus scrofa OX=9823 GN=GARIN5A PE=4 SV=4	20	4	6	4	214	24	4.92	12.76	103.7	84.3	76.2	129	118.4	76.6	109.8	102	0.826004	0.987131	-0.0490564	0.966568
A0A286ZQ31	BPGM	Phosphoglycerate mutase OS=Sus scrofa OX=9823 GN=BPGM PE=3 SV=1	14	4	7	4	259	29.9	6.24	17.81	102	98.6	92	116.5	100.7	90.2	107.3	92.7	0.5089	0.984494	0.065654	1.04656
A0A286ZM99	KLK8	Kallikrein related peptidase 8 OS=Sus scrofa OX=9823 GN=KLK8 PE=4 SV=2	17	3	3	3	259	28.2	7.55	10.35	89.1	114	69.1	109.8	105.3	108.6	109.4	94.7	0.440027	0.969535	-0.12993	0.913876
A0A5G2R6U6	TEX51	Uncharacterized protein OS=Sus scrofa OX=9823 GN=TEX51 PE=4 SV=1	16	4	4	4	199	22.5	6.52	15.55	104.3	95.4	92.1	113.7	102.1	95.3	92	105	0.643629	0.987131	0.0400424	1.02814
A0A287BG16	B4GALT1	Beta-1,4-galactosyltransferase OS=Sus scrofa OX=9823 GN=B4GALT1 PE=1 SV=1	14	5	6	5	401	44.3	8.62	14.71	85.2	131.4	136.3	67.2	76.7	136.1	85	82.2	0.664043	0.987131	0.144733	1.10553
A0A5G2RG61	ADA	Adenosine deaminase OS=Sus scrofa OX=9823 GN=ADA PE=1 SV=1	4	1	2	1	409	45.5	5.49	10.14	106	101.6	116.4	97.2	90	117.1	81.2	90.4	0.272322	0.904554	0.15345	1.11223
A0A5G2RF34	SEC13	Protein SEC13 homolog OS=Sus scrofa OX=9823 GN=SEC13 PE=1 SV=2	14	4	4	4	315	34.7	6.62	10	106.9	93.8	105	99.2	104.2	87.5	90.6	112.9	0.727363	0.987131	0.0349827	1.02454
A0A480W0Q1	ITPA	Inosine triphosphate pyrophosphatase OS=Sus scrofa OX=9823 GN=ITPA PE=1 SV=1	11	2	4	2	221	24.4	6.54	15.43	101.1	95.3	104.3	95.7	105	92.7	102.9	103	0.628285	0.987131	-0.0259692	0.982161
A0A5G2QBQ8	AMDHD2	N-acetylglucosamine-6-phosphate deacetylase OS=Sus scrofa OX=9823 GN=AMDHD2 PE=1 SV=2	11	4	5	4	443	47.1	6.6	11.82	105.1	104.9	92.4	89.3	103.1	101.1	108.1	95.9	0.427055	0.968123	-0.0595271	0.959579
A0A5G2QR72	EDDM13	Epididymal protein 13 OS=Sus scrofa OX=9823 GN=EDDM13 PE=4 SV=1	23	4	12	4	160	18.1	8.76	32.47	66.4	78.6	107	76.7	96.6	134.6	112.8	127.2	0.025694	0.412198	-0.519568	0.697581
A0A287AYH9	PPT1	Palmitoyl-protein thioesterase 1 OS=Sus scrofa OX=9823 GN=PPT1 PE=1 SV=3	9	2	2	2	293	33.1	6.92	9.1	71.2	131	153.5	52.5	108.3	120.6	79.8	83	0.8788	0.987131	0.0595271	1.04212
A0A287BDI0	PARS2	proline--tRNA ligase OS=Sus scrofa OX=9823 GN=PARS2 PE=1 SV=1	8	3	4	3	533	58.9	8	13.43	110.3	103	85.6	120.2	108.2	88.4	97.8	86.6	0.322069	0.924076	0.137504	1.1
A0A288CFV1	UBE2D3	Ubiquitin conjugating enzyme E2 D3 OS=Sus scrofa OX=9823 GN=UBE2D3 PE=3 SV=1	12	2	5	1	148	16.8	7.3	17.61	104.3	95.9	89.7	105.2	102.8	92.8	103.4	105.9	0.619156	0.987131	-0.0353478	0.975796
A0A287A664	DGKH	Diacylglycerol kinase OS=Sus scrofa OX=9823 GN=DGKH PE=3 SV=2	2	2	2	2	1145	127	6.62	8.35	89.9	81.9	94	124.7	109.4	96.1	88.2	115.6	0.690548	0.987131	-0.0678361	0.954068
F1S575	NTNG1	Netrin G1 OS=Sus scrofa OX=9823 GN=NTNG1 PE=1 SV=3	8	3	3	3	467	52.6	6.34	11.09	100.7	105.9	83.9	98.6	96	97	110.2	107.6	0.396825	0.964131	-0.0782952	0.947176
A0A286ZYY7	ADAM20	ADAM metallopeptidase domain 20 OS=Sus scrofa OX=9823 GN=ADAM20 PE=4 SV=2	4	3	3	3	723	81.6	6.21	11.24	115	94.4	92.7	99.7	102.2	79.9	112.9	103.1	0.918099	0.989189	0.0133467	1.00929
A0A287BDV9	GPD1	Glycerol-3-phosphate dehydrogenase [NAD(+)] OS=Sus scrofa OX=9823 GN=GPD1 PE=1 SV=2	13	6	9	2	349	37.7	6.46	16.08	92.1	155.1	186.1	37.1	66	161.6	43.9	58.2	0.44117	0.969535	0.512734	1.42675
A0A5G2RFW9	MANF	Mesencephalic astrocyte derived neurotrophic factor OS=Sus scrofa OX=9823 GN=MANF PE=1 SV=1	14	3	3	3	189	21.6	8.19	12.27	83.9	87.7	90.3	79	89.5	133	86.8	149.7	0.113278	0.72449	-0.429146	0.742702
A0A5G2QI52	CPPED1	Serine/threonine-protein phosphatase CPPED1 OS=Sus scrofa OX=9823 GN=CPPED1 PE=1 SV=1	12	4	5	4	313	35.4	5.55	12.6	96.4	100.6	88.3	95.5	97	100.7	105.8	115.8	0.0924381	0.661146	-0.138949	0.90818
F1SRC8	CLEC3B	C-type lectin domain family 3 member B OS=Sus scrofa OX=9823 GN=CLEC3B PE=1 SV=1	9	2	3	2	202	22.2	5.66	9.94	129.7	101.5	114.6	63.6	123.7	90.4	87.3	89.1	0.785648	0.987131	0.0681886	1.0484
F1S342		Membrane cofactor protein OS=Sus scrofa OX=9823 PE=4 SV=5	19	4	5	4	284	32.2	5.03	13.65	104.6	94.9	89.4	107.8	98.6	96.4	112.5	95.8	0.785618	0.987131	-0.023805	0.983635
A0A5G2QDJ9	MPZL1	Myelin protein zero like 1 OS=Sus scrofa OX=9823 GN=MPZL1 PE=1 SV=1	11	2	6	2	209	22.8	8.95	20.31	81.3	123.4	107.9	67.8	93.8	134.9	93.9	97	0.564835	0.987131	-0.141497	0.906578
F1RL80	BCAT2	Branched-chain-amino-acid aminotransferase OS=Sus scrofa OX=9823 GN=BCAT2 PE=1 SV=4	9	3	6	3	481	54	8.47	14.71	59.8	125.5	118.4	53.9	89.4	134.6	101.6	116.8	0.357247	0.938452	-0.307005	0.808318
A0A5G2QCK2	EFCAB2	EF-hand calcium binding domain 2 OS=Sus scrofa OX=9823 GN=EFCAB2 PE=4 SV=2	17	4	4	4	225	25	4.83	12.41	104.8	95.4	90.7	106.9	103.5	95.2	102.1	101.4	0.804768	0.987131	-0.0158698	0.98906
Q06AA9	UBE2D2	Ubiquitin-conjugating enzyme E2 D2 OS=Sus scrofa OX=9823 GN=UBE2D2 PE=2 SV=1	12	2	5	1	147	16.7	7.83	14.7	105.2	98.4	99.1	106.1	95.8	91.9	98.9	104.5	0.232359	0.881388	0.0638577	1.04526
F1RMN6	SMPD1	Sphingomyelin phosphodiesterase OS=Sus scrofa OX=9823 GN=SMPD1 PE=3 SV=4	7	4	5	4	624	69.5	7.15	10.86	110.3	94.4	101.2	114	100.3	77	105.5	97.3	0.241465	0.88419	0.143667	1.10471
A0A287AK95	LOC100626661	Leucine carboxyl methyltransferase 1 OS=Sus scrofa OX=9823 GN=LOC100626661 PE=3 SV=3	11	4	7	4	322	36.7	5.92	14.48	101.5	97.3	86	113.7	106	83	115.6	96.9	0.936234	0.990492	-0.0108203	0.992528
A0A5G2QDK9	NDUFAF7	Protein arginine methyltransferase NDUFAF7 OS=Sus scrofa OX=9823 GN=NDUFAF7 PE=1 SV=1	9	4	4	4	441	49.1	7.12	12.81	109.7	76.7	106.5	103.5	103.4	87.1	116.1	96.8	0.862989	0.987131	-0.0252541	0.982647
A0A5G2R6J1	PSMB2	Proteasome subunit beta OS=Sus scrofa OX=9823 GN=PSMB2 PE=1 SV=1	28	6	8	6	201	22.8	6.68	18.32	109.2	90	94.9	101.3	104.5	92.2	109.4	98.4	0.697775	0.987131	-0.0328268	0.977503
Q866H2	PTHLH	Parathyroid hormone-related protein OS=Sus scrofa OX=9823 GN=PTHLH PE=2 SV=2	16	3	3	3	177	20.4	9.95	10.82	76	210.1	179.2	23.4	52.8	166.8	45.8	45.9	0.43315	0.968733	0.650644	1.56987
F1RK01	CPB2	Carboxypeptidase B2 OS=Sus scrofa OX=9823 GN=CPB2 PE=1 SV=3	12	6	6	6	423	48.6	7.28	13.69	93	87.2	85.4	60	92.4	124.9	82.9	174.2	0.139699	0.765317	-0.543003	0.686341
A0A5G2QYF8	FAM221A	Family with sequence similarity 221 member A OS=Sus scrofa OX=9823 GN=FAM221A PE=3 SV=2	14	4	5	4	298	32.8	8.13	8.25	119.1	94.7	91.6	98	97.6	93.7	95.4	109.8	0.818923	0.987131	0.0248902	1.0174
F1SCG8	OTUB2	ubiquitinyl hydrolase 1 OS=Sus scrofa OX=9823 GN=OTUB2 PE=3 SV=1	11	2	2	2	234	27.3	6.16	7.18	86.5	80.1	138.8	144.1	71.1	110.3	67.8	101.4	0.261937	0.900104	0.358495	1.28209
A0A480IJW9		Glutathione S-transferase OS=Sus scrofa OX=9823 PE=3 SV=1	19	4	7	3	191	21.6	8.98	23.19	67.3	110.2	124.5	67.8	126.6	102.1	85.7	115.9	0.411295	0.964131	-0.218598	0.8594
A0A5G2RBJ5	AIDA	Axin interactor, dorsalization associated OS=Sus scrofa OX=9823 GN=AIDA PE=1 SV=1	11	3	3	3	288	33.1	6.2	10.32	85.5	92.2	103.3	79.6	125.9	111.4	100.1	101.9	0.0449528	0.508587	-0.284807	0.820851
A0A8W4FMD0	TEX54	Testis expressed 54 OS=Sus scrofa OX=9823 GN=TEX54 PE=4 SV=1	17	3	7	3	124	14	7.21	20.76	115.1	106.4	101.7	95.2	106	82.1	109.8	83.7	0.314642	0.924076	0.132822	1.09644
A0A5S6H4P7	CAPN1	Calpain-1 catalytic subunit OS=Sus scrofa OX=9823 GN=CAPN1 PE=1 SV=2	6	3	3	2	653	74.3	5.78	9.36	89.2	97.4	100.8	80.1	117.8	99.4	99.1	116.1	0.056857	0.551415	-0.234622	0.849907
[truncated: 1,282 more rows]
