# Supplementary material for: Alginate oligosaccharide supplementation improves boar semen quality under heat stress
Source: Stress Biol. 2024 Sep 3;4(1):37. doi: 10.1007/s44154-024-00177-7 (PMC11383898; doi:10.1007/s44154-024-00177-7)
Supplement: Supplementary file 5 — Supplementary Material 5. [file 44154_2024_177_MOESM5_ESM.xls]

Taxonomy	AOS.1	AOS.2	AOS.3	AOS.4	AOS.5	AOS.6	AOS.7	AOS.8	AOS.9	AOS.10	AOS.11	AOS.12	AOS.13	AOS.14	AOS.15	con.1	con.2	con.3	con.4	con.5	con.6	con.7	con.8	con.9	con.10	con.11	con.12	con.13	con.14	con.15
Bacteroides	0.0354359075129	0.101962839239	0.0309600227069	0.0340167245257	0.118905700749	0.0805440929237	0.0384926093317	0.302111307613	0.0599986899849	0.117224514749	0.0186458810943	0.074780026637	0.178882557149	0.16964695094	0.0126416453789	0.265954891815	0.0279251544726	0.0985568000699	0.00711774852077	0.0763520447152	0.0395406213838	0.156459465951	0.113796641995	0.0135368223401	0.319905678915	0.0506102486845	0.0486452260868	0.0215279142377	0.085085478483	0.266631732932
Enterobacter	0.0621383812581	0.0078164232222	0.242833125914	0.0385362765005	0.0229034300561	0.0259601318748	0.0442566756184	0.0146721687299	0.0103491190149	0.00641907381935	0.167201589485	0.14914521517	0.0528591078797	0.0204144014323	0.0987314687452	0.0145411672234	0.0067029104168	0.00622257155957	0.0637759000895	0.134604047947	0.0175760354577	0.0181873758215	0.0155673456911	0.125674111919	0.0171611973538	0.0104364533525	0.00323137049409	0.279731883583	0.0993646426934	0.00423571537739
Pseudomonas	0.186829981878	0.00659374249471	0.00713958210519	0.00198685618218	0.00465055348137	0.168598938888	0.0156983471977	0.00388637802668	0.351870046506	0.00155018449379	0.00548022968931	0.00930110696273	0.0114844654047	0.00268553088361	0.0482522215672	0.0067029104168	0.149210715923	0.00157201807821	0.0130346498985	0.00831859566385	0.00364620859807	0.00296936748106	0.00299120106548	0.00626623872841	0.007598087378	0.266085893321	0.000807842623524	0.0120303050152	0.0068120783389	0.000917010545621
uncultured_bacterium	0.0787319054169245	0.022794262134044	0.0317896989148423	0.0734700115717427	0.013078317067311503	0.0178162048863479	0.0337547215126614	0.0327940437981337	0.1038623610838151	0.0108512914565221	0.0247374511473483	0.0142573306259717	0.0061789043907358	0.0132966529115	0.0195628916399164	0.0361782493831674	0.1106962730071373	0.0139734940285088	0.0676186109473217	0.0386017772537266	0.0720508285845378	0.0319207004213319	0.0426846575402245	0.0732735093119695	0.0198030610685336	0.1283814763870177	0.029366171044336902	0.0320517019279075	0.0279469880570313	0.012095805768422901
Escherichia-Shigella	0.0168555271719	0.041527477566	0.0540381214384	0.00432304971507	0.00949760922251	0.0331433811489	0.106133053863	0.0634702299076	0.0267024737451	0.0454138555927	0.0383179406563	0.0170738630161	0.0233182681601	0.0586450077509	0.0564398157245	0.0566581515687	0.0129691491452	0.044387677125	0.0259382982904	0.0188642169385	0.0156765136132	0.0550861334905	0.0437108360079	0.0174232003668	0.0636012314142	0.0190388856139	0.0275976507063	0.0618545446606	0.0106766227812	0.00344970633829
Faecalibacterium	0.017641536211	0.0599768564005	0.00851509792363	0.00986878015764	0.0278596537194	0.0272483133556	0.0347372328115	0.0803694242484	0.0245191153032	0.068382786402	0.00820942774175	0.0372262614353	0.0607191982708	0.0518110958276	0.00906093753411	0.0729023383769	0.0138861596908	0.0575533285299	0.00493439007882	0.033252549071	0.0197157267309	0.0460251959564	0.0366804218249	0.00973777865112	0.0843431366127	0.0224885919521	0.0302395144211	0.00886443527434	0.0483395559049	0.0300211785769
Bifidobacterium	0.0096067771446	0.0115936333268	0.00484705574114	0.0217462500819	0.0189297176918	0.038405274994	0.0693871312853	0.0362000829676	0.0166808584965	0.0125324774568	0.00755442020917	0.0745398572084	0.0424881552805	0.0746053579616	0.0137333245999	0.0278814873038	0.0079255911443	0.0103709525993	0.00224885919521	0.0751948647409	0.0436890024235	0.0673566079343	0.0558721425296	0.0117683020021	0.0330778803956	0.0178817056396	0.00633173948167	0.00768542171568	0.047357044606	0.0206764044453
Treponema_2	0.0806969280147	0.0551953014126	0.0391694504487	0.172288814655	0.103556690902	0.0231872666536	0.0636012314142	0.0310255234602	0.00644090740377	0.00233619353289	0.0371607606821	0.00609157005306	0.00432304971507	0.00172485316914	0.0088207681055	0.0097159450667	0.00947577563809	0.00812209340407	0.0385362765005	0.00213969127312	0.0343223947075	0.0059169013777	0.0313093600576	0.0145411672234	0.00364620859807	0.00639724023493	0.00615707080631	0.0120521385996	0.0413746424751	0.00417021462413
Lactobacillus	0.0352175716687	0.000327503766293	0.0770070522478	0.0221829217703	0.0105019541058	0.00888626885876	0.0302831815899	0.00576406628676	0.00751075304033	0.00305670181874	0.0808934302744	0.00578589987118	0.00687757909216	0.0123578087815	0.0599986899849	0.00172485316914	0.0332962162398	0.00663740966354	0.0430994956442	0.00141918298727	0.0367022554093	0.0193882229646	0.0291915023689	0.0614397065566	0.00176852033798	0.0127726468854	0.0944957533678	0.0890591908474	0.0236457719264	0.0290605008624
Enterococcus	0.0151525075872	0.0011135128054	0.0684264535709	0.00606973646864	0.00270736446802	0.0601733586603	0.062291216349	0.00131001506517	0.0285364948364	0.00264186371477	0.045588524268	0.0233837689133	0.00790375755988	0.125281107399	0.0166808584965	0.00109167922098	0.0116154669112	0.00176852033798	0.0136896574311	0.0190607191983	0.00336237200061	0.112508460514	0.084670640379	0.00910460470295	0.00135368223401	0.0226195934587	0.000676841117006	0.0728586712081	0.0219209187572	0.00050217244165
Streptococcus	0.0136241566778	0.00165935241589	0.0153271762625	0.00737975153381	0.013165651405	0.0160913517172	0.0097159450667	0.0168118600031	0.0160040173795	0.00183402109124	0.0477500491256	0.0143228313792	0.00888626885876	0.0128381476387	0.0190607191983	0.047357044606	0.149036047248	0.00194318901334	0.04194231567	0.0129473155608	0.0316586974084	0.0128163140543	0.0129254819764	0.0891246916006	0.0178380384708	0.0200432304972	0.101220497369	0.0271828126023	0.00847143075479	0.0179690399773
Prevotellaceae_NK3B31_group	0.0229907643938	0.0222484225235	0.0992773083557	0.157485644418	0.0196283923932	0.0853256479116	0.0201523984192	0.00991244732648	0.0050217244165	0.0114844654047	0.0482522215672	0.012073972184	0.00316586974084	0.00386454444226	0.0051308923386	0.0102836182616	0.0389947817733	0.0162005196393	0.0327067094605	0.00718324927403	0.0246282832253	0.00430121613065	0.0108731250409	0.0271828126023	0.00810025981965	0.0133839872492	0.0268116416672	0.024562782472	0.0228597628873	0.00526189384511
Chryseobacterium	0.006921246261	4.36671688391e-05	0.0463526997227	0.000349337350713	0.000720508285845	0.0539726206851	0.0644090740377	0.000131001506517	0.000218335844196	0.0	0.0263531363944	0.00168118600031	0.00102617846772	0.000414838103972	0.35811445165	0.000393004519552	0.0	2.18335844196e-05	0.0987751359141	0.00106984563656	0.000349337350713	0.000218335844196	0.0010043448833	0.0371170935132	0.000524006026069	8.73343376782e-05	0.000109167922098	0.072749503286	0.0010043448833	4.36671688391e-05
Megamonas	0.00205235693544	0.0764830462217	0.000349337350713	0.00259819654593	0.0732080085588	0.003799043689	0.00561123119583	0.00331870483177	0.00277286522128	0.0857186524312	0.00371170935132	0.0097159450667	0.0832296238073	0.00775092246894	0.00144101657169	0.00351520709155	0.00104801205214	0.0738848496758	0.000414838103972	0.00919193904063	0.00713958210519	0.00626623872841	0.00471605423462	0.0018995218445	0.00493439007882	0.00196502259776	0.0391912840331	0.00172485316914	0.00862426584572	0.228925132639
Prevotella_9	0.0130346498985	0.0769197179101	0.00665924324796	0.0088207681055	0.0516582607367	0.0442566756184	0.0206982380297	0.00362437501365	0.00722691644287	0.0937534114976	0.0483177223205	0.0273138141089	0.00938844130041	0.0314403615642	0.0126198117945	0.0036898757669	0.00630990589725	0.0789065740923	0.0079255911443	0.0194755573022	0.0162660203926	0.027684985044	0.0204362350167	0.00965044431344	0.00364620859807	0.00655007532587	0.0499115739831	0.0098251129888	0.0140389947818	0.00222702561079
Other	0.0132966529115091	0.011178795222808301	0.0171393637693515	0.0358070784480196	0.0093229405471468	0.0180127071461378	0.0091919390406295	0.0127508133010246	0.0111351280539751	0.0099342809108969	0.0463745333071546	0.0151088404183375	0.0107857907032638	0.0164406890679633	0.0095631099757718	0.0169428615095892	0.0151306740027568	0.0128818148075321	0.0325538743695922	0.015873015873014103	0.0394751206305663	0.0182310429902993	0.0242789458745396	0.0206327372765191	0.012597978210082402	0.0161786860548825	0.0276413178751416	0.011440798235851	0.021025741796009398	0.0197157267309069
Rikenellaceae_RC9_gut_group	0.0316368638239	0.00262003013035	0.00814392698849	0.0272046461868	0.0137551581843	0.00425754896181	0.0117901355866	0.00659374249471	0.0036898757669	0.00137551581843	0.0173358660291	0.00519639309185	0.00165935241589	0.00198685618218	0.0244099473811	0.0135368223401	0.0500425754896	0.0112006288072	0.0297810091483	0.0116154669112	0.0317023645772	0.012335975197	0.0223139232768	0.0305015174341	0.00764175454684	0.0136896574311	0.033667387175	0.0172703652759	0.0192790550425	0.00978144581996
Prevotella_1	0.0324883736163	0.0114189646514	0.0228597628873	0.0628807231283	0.0796270823781	0.0381869391498	0.0113316303137	0.00253269579267	0.00161568524705	0.00152835090937	0.0274448156154	0.0048033885723	0.00157201807821	0.00152835090937	0.00504355800092	0.00796925831314	0.0122049736905	0.00917010545621	0.0287548306806	0.00626623872841	0.0163533547302	0.00281653239012	0.00382087727342	0.0219645859261	0.00460688631253	0.00731425078055	0.0196065588088	0.00578589987118	0.00382087727342	0.0058077334556
Roseburia	0.00550206327373	0.0206764044453	0.00207419051986	0.00323137049409	0.0129254819764	0.0110696273007	0.017226698107	0.0240606100303	0.00700858059868	0.0231654330691	0.00451955197485	0.0078164232222	0.0225104255366	0.0219645859261	0.00329687124735	0.0211567433025	0.00434488329949	0.0206764044453	0.00875526735224	0.00788192397546	0.0114407982358	0.0183838780813	0.0155018449379	0.00563306478024	0.0255889609397	0.00633173948167	0.0132966529115	0.00423571537739	0.0113316303137	0.0232309338224
Ruminococcus_2	0.00827492849501	0.00753258662475	0.000283836597454	0.000938844130041	0.00914827187179	0.00159385166263	0.00222702561079	0.0843868037816	0.0139734940285	0.00954127639135	0.0020086897666	0.00253269579267	0.0250212877448	0.00320953690967	0.000633173948167	0.0686666229995	0.00635357306609	0.00810025981965	0.00272919805244	0.00303486823432	0.00713958210519	0.00272919805244	0.0020086897666	0.000414838103972	0.0803257570795	0.0128381476387	0.00641907381935	0.00113534638982	0.00255452937709	0.00327503766293
Prevotella_2	0.00148468374053	0.0899107006397	8.73343376782e-05	0.000895176961202	0.000742341870265	0.000567673194908	0.00235802711731	0.000305670181874	0.00176852033798	0.103600358071	0.000851509792363	0.00410471387088	0.00152835090937	0.000414838103972	0.000676841117006	0.000196502259776	0.00251086220825	0.0899980349774	0.00281653239012	0.00373354293574	0.000698674701426	0.000283836597454	0.000283836597454	0.00465055348137	0.000262003013035	0.00213969127312	0.0488198947621	0.000349337350713	0.00237986070173	0.000698674701426
Prevotellaceae_UCG-003	0.00973777865112	0.00722691644287	0.0233837689133	0.0606973646864	0.0362874173053	0.02727014694	0.00366804218249	0.00292570031222	0.00262003013035	0.00185585467566	0.0225104255366	0.00655007532587	0.00137551581843	0.00157201807821	0.00360254142923	0.0046942206502	0.0258509639528	0.00486888932556	0.0205672365232	0.00395187877994	0.0220519202637	0.00168118600031	0.00689941267658	0.00709591493636	0.00231435994847	0.0144756664702	0.0110696273007	0.0169428615096	0.00596056854654	0.00545839610489
Ralstonia	0.0012226807275	0.00135368223401	0.0122049736905	0.0253706250955	0.00144101657169	0.0040173795332	0.00264186371477	0.000174668675356	0.000895176961202	0.00137551581843	0.00849326433921	0.0961987729526	0.003122202572	0.00506539158534	0.00810025981965	4.36671688391e-05	0.000327503766293	0.00131001506517	0.00462871989695	0.0865046614703	0.00102617846772	0.00497805724766	0.00377721010458	0.0011135128054	2.18335844196e-05	0.00050217244165	0.00050217244165	0.0145630008078	0.0610248684527	0.000262003013035
Ruminococcaceae_UCG-002	0.00727058361171	0.00609157005306	0.00449771839043	0.00443221763717	0.00209602410428	0.00102617846772	0.00307853540316	0.00235802711731	0.00506539158534	0.00606973646864	0.0017903539224	0.00281653239012	0.00489072290998	0.00375537652016	0.00812209340407	0.0121176393529	0.0132748193271	0.0060260692998	0.0431213292286	0.0315276959018	0.0490818977752	0.0213750791467	0.0208947402895	0.0181218750682	0.0122049736905	0.0229907643938	0.00314403615642	0.0100871160018	0.0180127071461	0.00454138555927
Phascolarctobacterium	0.00973777865112	0.00620073797515	0.00141918298727	0.00766358813126	0.00484705574114	0.00283836597454	0.01654985699	0.0122704744438	0.0220955874326	0.00779458963778	0.034868234318	0.0177943713019	0.00537106176721	0.00534922818279	0.00209602410428	0.0105237876902	0.0189078841073	0.00838409641711	0.0165935241589	0.00694307984542	0.0126198117945	0.00451955197485	0.00836226283269	0.0177070369643	0.00997794807974	0.0156546800288	0.0150215060807	0.00991244732648	0.00895176961202	0.0104801205214
Klebsiella	0.0130346498985	0.00050217244165	0.0137333245999	0.00386454444226	0.00251086220825	0.00899543678086	0.0608938669461	0.00722691644287	0.0132966529115	0.000655007532587	0.00947577563809	0.0155018449379	0.00731425078055	0.016964695094	0.0174668675356	0.0060260692998	0.00604790288422	0.000436671688391	0.00362437501365	0.0163751883147	0.00425754896181	0.0176633697954	0.0268116416672	0.0105674548591	0.00748891945591	0.0104801205214	0.000240169428615	0.0131874849894	0.0105237876902	0.000786009039104
uncultured	0.026374969978842002	0.0024016942861509	0.002401694286151	0.0095631099757692	0.024322613043344002	0.0110259601318739	0.007816423222200001	0.0051090587541833	0.0081439269884989	0.0023580271173129002	0.0194318901333714	0.0051745595074326	0.0038208772734215	0.0070959149363579	0.0083185956638477	0.0087771009366568	0.018143708652656302	0.0051090587541732	0.020130564834834202	0.012619811794505	0.0282963254077394	0.0097377786511228	0.0085587650924659	0.0201087312504136	0.0051963930918536	0.0089081024431876	0.0170738630160875	0.0054365625204697	0.0088426016899194	0.0051745595074338
Lachnospira	0.00218335844196	0.0235802711731	0.00283836597454	0.00240169428615	0.0128599812231	0.00465055348137	0.0120958057684	0.0181873758215	0.00364620859807	0.0300866793301	0.00237986070173	0.00766358813126	0.0168118600031	0.00895176961202	0.00296936748106	0.0175760354577	0.00152835090937	0.0263749699788	0.00128818148075	0.00679024475448	0.00325320407851	0.00711774852077	0.0058077334556	0.00159385166263	0.0200213969127	0.00242352787057	0.0144756664702	0.00314403615642	0.0184493788345	0.0351084037466
Parabacteroides	0.00598240213096	0.00454138555927	0.00229252636405	0.00639724023493	0.00890810244318	0.0154145106002	0.00443221763717	0.00744525228707	0.00222702561079	0.0049125564944	0.0048033885723	0.0117246348333	0.00951944280693	0.0349119014869	0.00218335844196	0.00810025981965	0.00949760922251	0.00582956704002	0.00927927337831	0.0115062989891	0.00799109189756	0.030130346499	0.0257636296151	0.010982292963	0.00689941267658	0.00711774852077	0.00827492849501	0.0051308923386	0.0146285015611	0.0223575904456
[Ruminococcus]_gnavus_group	0.000742341870265	0.0238422741862	0.000436671688391	0.00253269579267	0.0191917207048	0.0104146197681	0.00844959717037	0.00168118600031	0.00135368223401	0.027684985044	0.000371170935132	0.0090391039497	0.0496714045545	0.0206545708609	0.00150651732495	0.00144101657169	0.000436671688391	0.0232746009912	0.000152835090937	0.00875526735224	0.0155673456911	0.0172048645226	0.0132529857427	0.00152835090937	0.00150651732495	0.000851509792363	0.0130783170673	0.00050217244165	0.00641907381935	0.00644090740377
Veillonella	0.0150870068339	0.000895176961202	0.000327503766293	0.000698674701426	0.0135368223401	0.0147158358988	0.013165651405	0.00661557607912	0.0252832907578	0.000917010545621	0.00342787275387	0.003122202572	0.0375319316172	0.0329905460579	0.00205235693544	0.00456321914369	0.0101526167551	0.000938844130041	0.000327503766293	0.00360254142923	0.0119866378463	0.0283181589922	0.022532259121	0.00168118600031	0.00705224776752	0.0196938931464	0.000720508285845	0.000589506779328	0.00181218750682	0.00307853540316
uncultured_Porphyromonadaceae_bacterium	0.00139734940285	0.000458505272811	0.000524006026069	0.00159385166263	0.000414838103972	0.000764175454684	0.000305670181874	0.000349337350713	0.00227069277963	0.000174668675356	0.00596056854654	0.00366804218249	0.000262003013035	0.000611340363748	0.0184275452501	0.00144101657169	0.0263749699788	0.00665924324796	0.0146066679767	0.00286019955896	0.0235802711731	0.00141918298727	0.00183402109124	0.099604812122	0.00668107683238	0.0128163140543	0.0048033885723	0.00255452937709	0.00148468374053	0.0012226807275
Prevotellaceae_UCG-001	0.0163970218991	0.0153053426781	0.0708936486103	0.0046942206502	0.00561123119583	0.0020086897666	0.006921246261	0.00847143075479	0.016287853977	0.000742341870265	0.0119429706775	0.00366804218249	0.000371170935132	0.0041265474553	0.000720508285845	0.00349337350713	0.00266369729919	0.000742341870265	0.00436671688391	0.000349337350713	0.00120084714308	0.000807842623524	0.023885941355	0.00679024475448	0.00886443527434	0.00733608436497	0.00417021462413	0.00126634789633	0.00775092246894	0.000786009039104
Clostridium_sensu_stricto_1	0.00877710093666	0.00216152485754	0.00246719503941	0.0060260692998	0.00292570031222	0.0137769917687	0.0030130346499	0.0067029104168	0.0017903539224	0.00141918298727	0.00901727036528	0.00558939761141	0.0059169013777	0.0265496386542	0.00698674701426	0.0143883321325	0.0050217244165	0.00530556101395	0.0102399510928	0.00375537652016	0.0111132944696	0.0258509639528	0.0205672365232	0.00423571537739	0.00668107683238	0.00216152485754	0.00639724023493	0.00526189384511	0.00526189384511	0.00283836597454
Ruminococcaceae_UCG-005	0.00532739459837	0.00318770332525	0.00115717997424	0.00753258662475	0.00109167922098	0.00192135542892	0.00366804218249	0.00194318901334	0.00572039911792	0.00316586974084	0.00504355800092	0.00432304971507	0.00224885919521	0.00187768826008	0.00899543678086	0.00999978166416	0.0209165738739	0.0114626318203	0.0275103163686	0.0058077334556	0.0212004104714	0.00530556101395	0.0041265474553	0.01165913408	0.00264186371477	0.00844959717037	0.0162660203926	0.00720508285845	0.00842776358595	0.00286019955896
Lachnospiraceae_NK4A136_group	0.0175323682889	0.0134058208336	0.00192135542892	0.00320953690967	0.0021178576887	0.00183402109124	0.00495622366324	0.00456321914369	0.0182528765747	0.0143664985481	0.00456321914369	0.00465055348137	0.00194318901334	0.00299120106548	0.00187768826008	0.00567673194908	0.00954127639135	0.0168991943407	0.0118338027554	0.0030130346499	0.00700858059868	0.00417021462413	0.00641907381935	0.0104364533525	0.00275103163686	0.0158293487042	0.012226807275	0.0039082116111	0.00637540665051	0.00187768826008
Subdoligranulum	0.00456321914369	0.0176197026266	0.00172485316914	0.00109167922098	0.00768542171568	0.00451955197485	0.00386454444226	0.0106111220279	0.00801292548198	0.018733215432	0.0049125564944	0.00449771839043	0.011135128054	0.00851509792363	0.00209602410428	0.00947577563809	0.00382087727342	0.0153053426781	0.00235802711731	0.00349337350713	0.00375537652016	0.00707408135194	0.00637540665051	0.0012226807275	0.0103927861837	0.00655007532587	0.00956310997576	0.0020086897666	0.00558939761141	0.0189733848606
Burkholderia-Caballeronia-Paraburkholderia	0.00552389685815	0.00663740966354	0.00152835090937	0.00275103163686	0.00493439007882	0.0115062989891	0.0328158773826	0.000807842623524	0.000458505272811	0.00807842623524	0.00323137049409	0.01072028995	0.0070304141831	0.0236894390952	0.00633173948167	0.00262003013035	0.00113534638982	0.00609157005306	0.00124451431191	0.0114407982358	0.00220519202637	0.0224449247833	0.0152835090937	0.00537106176721	0.000371170935132	0.000698674701426	0.00349337350713	0.00283836597454	0.00847143075479	0.000829676207943
Asteroleplasma	0.000393004519552	0.0482522215672	2.18335844196e-05	0.0	0.0	6.55007532587e-05	0.014934171743	0.0	0.0012226807275	0.0529901093863	6.55007532587e-05	0.000109167922098	2.18335844196e-05	0.000174668675356	0.00344970633829	0.0	0.000458505272811	0.0497587388922	2.18335844196e-05	0.000109167922098	0.0	0.000152835090937	8.73343376782e-05	0.00462871989695	0.0	0.00115717997424	0.0267243073295	0.000131001506517	0.00264186371477	0.0
[Eubacterium]_coprostanoligenes_group	0.00384271085784	0.0109386257942	0.00163751883147	0.0040173795332	0.00218335844196	0.00124451431191	0.00218335844196	0.00152835090937	0.00351520709155	0.0127289797166	0.00397371236436	0.00443221763717	0.00286019955896	0.00209602410428	0.00244536145499	0.00720508285845	0.00482522215672	0.0138206589376	0.0199995633283	0.0127071461322	0.0158511822886	0.00454138555927	0.00460688631253	0.00646274098819	0.00489072290998	0.0080347590664	0.0186677146787	0.00807842623524	0.00550206327373	0.00203052335102
Christensenellaceae_R-7_group	0.0040173795332	0.00694307984542	0.00323137049409	0.00567673194908	0.00144101657169	0.0027946988057	0.00344970633829	0.00209602410428	0.00652824174145	0.00694307984542	0.0040173795332	0.00598240213096	0.00203052335102	0.00497805724766	0.00493439007882	0.0089299360276	0.00962861072902	0.0113316303137	0.0115062989891	0.00534922818279	0.0105892884435	0.00779458963778	0.0117901355866	0.00772908888452	0.00224885919521	0.0102836182616	0.00748891945591	0.00659374249471	0.0182747101592	0.00141918298727
Dialister	0.000589506779328	0.0147376694832	0.0010043448833	0.00104801205214	0.00578589987118	0.00318770332525	0.00126634789633	0.0188423833541	0.00139734940285	0.0178162048864	0.00165935241589	0.00358070784481	0.014781336652	0.00657190891029	0.000786009039104	0.0155236785223	0.000786009039104	0.0139079932753	0.000524006026069	0.00281653239012	0.00451955197485	0.00543656252047	0.00419204820855	0.000240169428615	0.0197157267309	0.00141918298727	0.00685574550774	0.00181218750682	0.00842776358595	0.00168118600031
Lachnoclostridium	0.00183402109124	0.00425754896181	0.00106984563656	0.000873343376782	0.0103709525993	0.00340603916945	0.00286019955896	0.0149123381586	0.0030130346499	0.00561123119583	0.00113534638982	0.00318770332525	0.0126198117945	0.00711774852077	0.000567673194908	0.0127071461322	0.00135368223401	0.0039082116111	0.000545839610489	0.00347153992271	0.00198685618218	0.00552389685815	0.00528372742953	0.000545839610489	0.0155891792756	0.00240169428615	0.00244536145499	0.00159385166263	0.00698674701426	0.0289950001092
Oscillospira	0.00694307984542	0.000589506779328	0.000611340363748	0.00499989083208	0.000567673194908	0.00157201807821	0.00340603916945	0.00146285015611	0.00198685618218	0.000393004519552	0.0077072553001	0.00262003013035	0.000873343376782	0.000371170935132	0.00294753389664	0.00672474400122	0.0201742320037	0.00973777865112	0.0296281740573	0.00434488329949	0.00521822667627	0.000742341870265	0.00233619353289	0.0163533547302	0.00393004519552	0.003799043689	0.012750813301	0.00689941267658	0.00414838103972	0.00176852033798
Alloprevotella	0.00325320407851	0.000458505272811	0.00757625379359	0.0168118600031	0.0193227222113	0.0126416453789	0.00272919805244	0.00163751883147	0.0012226807275	0.00115717997424	0.00779458963778	0.0050217244165	0.000633173948167	0.000786009039104	0.0017903539224	0.00170301958473	0.00253269579267	0.000698674701426	0.0102181175084	0.00299120106548	0.0121176393529	0.000938844130041	0.0017903539224	0.00997794807974	0.00128818148075	0.00334053841619	0.0132311521582	0.00362437501365	0.0018995218445	0.00096067771446
Ruminococcus_1	0.00425754896181	0.00842776358595	0.00126634789633	0.00227069277963	0.00135368223401	0.000938844130041	0.00172485316914	0.0060260692998	0.00235802711731	0.00967227789786	0.00240169428615	0.00338420558503	0.00251086220825	0.00174668675356	0.00098251129888	0.00718324927403	0.00150651732495	0.0104801205214	0.00665924324796	0.00360254142923	0.0138861596908	0.00275103163686	0.0153271762625	0.00475972140346	0.00582956704002	0.00275103163686	0.0116809676645	0.00548022968931	0.00737975153381	0.00048033885723
Parasutterella	0.00434488329949	0.0010043448833	0.00117901355866	0.00170301958473	0.00120084714308	0.00253269579267	0.00109167922098	0.0239951092771	0.00919193904063	0.00172485316914	0.000895176961202	0.00528372742953	0.0030130346499	0.00624440514399	0.000436671688391	0.0198030610685	0.00465055348137	0.000917010545621	0.000262003013035	0.00445405122159	0.0010043448833	0.00578589987118	0.00495622366324	0.000240169428615	0.0223357568612	0.00700858059868	0.000524006026069	0.00152835090937	0.00652824174145	0.000436671688391
Ruminococcaceae_UCG-014	0.00102617846772	0.010043448833	0.00174668675356	0.00213969127312	0.000371170935132	0.00096067771446	0.00329687124735	0.0011135128054	0.00185585467566	0.01072028995	0.0021178576887	0.00384271085784	0.000676841117006	0.00227069277963	0.00109167922098	0.00388637802668	0.0017903539224	0.0105456212746	0.00744525228707	0.00537106176721	0.00606973646864	0.00510905875418	0.0127944804699	0.00146285015611	0.00255452937709	0.00768542171568	0.0105892884435	0.00329687124735	0.00740158511823	0.000545839610489
Oscillibacter	0.00237986070173	0.000633173948167	0.000414838103972	0.00467238706578	0.00286019955896	0.00098251129888	0.000698674701426	0.00213969127312	0.00146285015611	0.000851509792363	0.00687757909216	0.0027946988057	0.00150651732495	0.000458505272811	0.00445405122159	0.00419204820855	0.0100652824174	0.00696491342984	0.0163751883147	0.00237986070173	0.0109386257942	0.000633173948167	0.0018995218445	0.00901727036528	0.00126634789633	0.003122202572	0.00967227789786	0.00478155498788	0.00331870483177	0.00194318901334
Ruminococcaceae_NK4A214_group	0.00393004519552	0.00364620859807	0.00163751883147	0.00408288028646	0.000917010545621	0.000436671688391	0.00246719503941	0.00146285015611	0.00240169428615	0.00325320407851	0.00137551581843	0.00242352787057	0.00124451431191	0.00096067771446	0.0036898757669	0.00441038405275	0.00604790288422	0.00384271085784	0.00718324927403	0.00168118600031	0.0231654330691	0.00207419051986	0.00788192397546	0.00962861072902	0.00172485316914	0.00347153992271	0.0036898757669	0.00471605423462	0.00427938254623	0.000764175454684
Delftia	0.000349337350713	0.00050217244165	0.00096067771446	0.00834042924827	0.000131001506517	0.00259819654593	0.000524006026069	0.000262003013035	0.000720508285845	0.000807842623524	0.000829676207943	0.0305888517718	0.00050217244165	0.00550206327373	0.00262003013035	0.000305670181874	0.000240169428615	0.00048033885723	0.000829676207943	0.0267898080828	6.55007532587e-05	0.0046942206502	0.00362437501365	0.000196502259776	0.000393004519552	0.000676841117006	0.00048033885723	0.00196502259776	0.0208729067051	4.36671688391e-05
Ambiguous_taxa	0.009082771118530399	0.0022706927796285	0.0012663478963341	0.0010698456365585002	0.0026418637147748	0.0009388441300405001	0.0019868561821798	0.002336193532891	0.0166153577433072	0.0023798607017283	0.0008078426235233	0.0040610467020371	0.005174559507438	0.0027946988057033	0.0007641754546839	0.0026200301303482003	0.0068775790921621	0.0027073644680294003	0.0007205082858457	0.0038427108578419004	0.0030567018187416	0.002991201065481	0.003231370494094	0.0008078426235227999	0.0033405384161976004	0.0131656514050079	0.0017685203379806998	0.0011571799742362	0.0049562236632326	0.0072705836117174
Methanobrevibacter	0.000655007532587	0.000764175454684	0.000545839610489	0.000895176961202	0.00700858059868	0.000633173948167	0.00967227789786	0.000109167922098	0.00104801205214	0.000240169428615	0.000349337350713	0.0145630008078	0.014781336652	0.00251086220825	0.00048033885723	0.000633173948167	0.000938844130041	0.000152835090937	0.00521822667627	0.000873343376782	0.0184930460034	0.00159385166263	0.00764175454684	0.00362437501365	0.000371170935132	0.00600423571538	0.0	0.00248902862383	0.00447588480601	0.00209602410428
Collinsella	0.0012226807275	0.0152616755093	0.000327503766293	0.000283836597454	0.000414838103972	0.00213969127312	0.00528372742953	0.00126634789633	0.00113534638982	0.0178162048864	0.000786009039104	0.0017903539224	0.00104801205214	0.00475972140346	0.00124451431191	0.00168118600031	0.00102617846772	0.0154363441846	0.000393004519552	0.00471605423462	0.00098251129888	0.00467238706578	0.00351520709155	0.00172485316914	0.00213969127312	0.00106984563656	0.00855876509247	0.000676841117006	0.00159385166263	0.000436671688391
Raoultella	0.0132966529115	2.18335844196e-05	0.000371170935132	0.00146285015611	0.000152835090937	0.000349337350713	0.00126634789633	0.0021178576887	0.0254579594332	0.000131001506517	0.000174668675356	0.0056985655335	0.000152835090937	0.000436671688391	0.000262003013035	0.00126634789633	0.0099342809109	4.36671688391e-05	8.73343376782e-05	0.00454138555927	0.000174668675356	0.000262003013035	0.000218335844196	0.000283836597454	0.00272919805244	0.0196502259776	4.36671688391e-05	0.000742341870265	0.00323137049409	6.55007532587e-05
Ruminococcaceae_UCG-010	0.00198685618218	0.00120084714308	0.000655007532587	0.00288203314338	0.00102617846772	0.000698674701426	0.00163751883147	0.000851509792363	0.000786009039104	0.00106984563656	0.00165935241589	0.0020086897666	0.000917010545621	0.00117901355866	0.00288203314338	0.00327503766293	0.00366804218249	0.0018995218445	0.0108294578721	0.00406104670204	0.0152180083404	0.00329687124735	0.00425754896181	0.00585140062444	0.00124451431191	0.00534922818279	0.00338420558503	0.00338420558503	0.00371170935132	0.00128818148075
Ruminococcaceae_UCG-013	0.00240169428615	0.00128818148075	0.00139734940285	0.00259819654593	0.00102617846772	0.000742341870265	0.00131001506517	0.00141918298727	0.000545839610489	0.000873343376782	0.00181218750682	0.00242352787057	0.000436671688391	0.00183402109124	0.00192135542892	0.00244536145499	0.00508722516976	0.00244536145499	0.0131001506517	0.00683391192332	0.00755442020917	0.00506539158534	0.00430121613065	0.00447588480601	0.00294753389664	0.00434488329949	0.00454138555927	0.00286019955896	0.0029038667278	0.00098251129888
dgA-11_gut_group	0.00999978166416	0.0018995218445	0.0141481627039	0.0132748193271	0.0187550490164	0.00187768826008	0.0021178576887	0.000807842623524	0.000131001506517	6.55007532587e-05	0.000218335844196	0.000174668675356	0.00050217244165	0.000218335844196	0.000895176961202	0.00218335844196	0.00259819654593	0.000152835090937	0.00246719503941	0.000305670181874	0.00050217244165	0.00264186371477	0.00096067771446	0.0046942206502	0.000305670181874	0.00150651732495	4.36671688391e-05	0.000174668675356	0.00406104670204	0.000371170935132
Sutterella	0.000764175454684	0.00336237200061	0.000545839610489	0.000807842623524	0.00844959717037	0.000742341870265	0.00779458963778	0.000611340363748	0.000676841117006	0.00430121613065	0.000676841117006	0.0030130346499	0.01654985699	0.00131001506517	0.000676841117006	0.000611340363748	0.000589506779328	0.00377721010458	0.000283836597454	0.00417021462413	0.00484705574114	0.00117901355866	0.000917010545621	0.000633173948167	0.000655007532587	0.000611340363748	0.00183402109124	0.000742341870265	0.00262003013035	0.0135586559245
Prevotella_7	0.00128818148075	0.0	4.36671688391e-05	8.73343376782e-05	0.0485360581647	0.000458505272811	0.000131001506517	0.000109167922098	2.18335844196e-05	0.0	2.18335844196e-05	0.000152835090937	0.0214187463156	0.00144101657169	0.000131001506517	4.36671688391e-05	0.0	0.0	4.36671688391e-05	0.000131001506517	0.00866793301456	0.000152835090937	8.73343376782e-05	0.000917010545621	8.73343376782e-05	0.000109167922098	0.0	0.000152835090937	0.000262003013035	0.0021178576887
Alistipes	0.0021178576887	0.00417021462413	0.000414838103972	0.000633173948167	0.0050217244165	0.00137551581843	0.00117901355866	0.00329687124735	0.00419204820855	0.00456321914369	0.000567673194908	0.00251086220825	0.0099342809109	0.00244536145499	0.000676841117006	0.00303486823432	0.00168118600031	0.00353704067597	0.000283836597454	0.00183402109124	0.00331870483177	0.00224885919521	0.0018995218445	0.000131001506517	0.00318770332525	0.00314403615642	0.00205235693544	0.000807842623524	0.00388637802668	0.00934477413157
Bacillus	0.000327503766293	8.73343376782e-05	0.00098251129888	6.55007532587e-05	0.00921377262505	0.0018995218445	0.00207419051986	0.00102617846772	0.000807842623524	8.73343376782e-05	0.000655007532587	0.000458505272811	0.0267898080828	0.00115717997424	0.0113097967293	0.000764175454684	0.000218335844196	0.000152835090937	0.00248902862383	0.000393004519552	0.00783825680662	0.00220519202637	0.000938844130041	0.00096067771446	0.00128818148075	0.000545839610489	0.0	0.00165935241589	0.000807842623524	0.00172485316914
Fusobacterium	0.00120084714308	0.000262003013035	0.0	0.0	0.00493439007882	0.00366804218249	0.000196502259776	0.00176852033798	0.0021178576887	0.000349337350713	0.0	4.36671688391e-05	0.00443221763717	0.00659374249471	0.000131001506517	0.00102617846772	0.000829676207943	0.00048033885723	8.73343376782e-05	0.00938844130041	0.000436671688391	0.0067029104168	0.00510905875418	8.73343376782e-05	0.00181218750682	0.0021178576887	0.000174668675356	0.0	6.55007532587e-05	0.021702582913
Blautia	0.00152835090937	0.0041265474553	0.000283836597454	0.00104801205214	0.00288203314338	0.00128818148075	0.00104801205214	0.00342787275387	0.00146285015611	0.0048033885723	0.00168118600031	0.00288203314338	0.00432304971507	0.0027946988057	0.00109167922098	0.00331870483177	0.000611340363748	0.00473788781904	0.00165935241589	0.00244536145499	0.00338420558503	0.0021178576887	0.00229252636405	0.000545839610489	0.00388637802668	0.00104801205214	0.00388637802668	0.000611340363748	0.0020086897666	0.00543656252047
[Eubacterium]_eligens_group	0.0012226807275	0.00506539158534	0.000589506779328	0.00139734940285	0.00146285015611	0.00146285015611	0.00128818148075	0.00213969127312	0.00207419051986	0.00659374249471	0.00117901355866	0.00676841117006	0.00181218750682	0.00342787275387	0.000851509792363	0.00185585467566	0.00126634789633	0.00613523722189	0.000283836597454	0.00530556101395	0.000698674701426	0.00283836597454	0.00165935241589	0.000305670181874	0.00192135542892	0.00181218750682	0.00310036898758	0.00126634789633	0.00397371236436	0.00275103163686
Coprococcus_2	0.000720508285845	0.0119866378463	0.00048033885723	0.000305670181874	0.000633173948167	0.000895176961202	0.000873343376782	0.000131001506517	0.000917010545621	0.0140826619506	0.000414838103972	0.00170301958473	0.00141918298727	0.00124451431191	0.000436671688391	0.000240169428615	0.000283836597454	0.0116373004956	0.000327503766293	0.00150651732495	0.000567673194908	0.00159385166263	0.0010043448833	0.000567673194908	0.000152835090937	0.000676841117006	0.00606973646864	0.00048033885723	0.00283836597454	0.000196502259776
Terrisporobacter	0.00340603916945	0.000283836597454	0.000152835090937	0.00382087727342	0.00050217244165	0.000524006026069	0.000938844130041	0.000393004519552	0.000371170935132	0.000174668675356	0.00403921311762	0.00150651732495	0.000240169428615	0.000327503766293	0.00340603916945	0.00382087727342	0.00251086220825	0.00338420558503	0.00307853540316	0.00919193904063	0.0050217244165	0.00104801205214	0.00124451431191	0.00248902862383	0.00117901355866	0.00172485316914	0.00364620859807	0.00183402109124	0.00227069277963	0.000917010545621
Megasphaera	4.36671688391e-05	0.00698674701426	0.000109167922098	0.000109167922098	0.0046942206502	0.00128818148075	0.000742341870265	0.000458505272811	0.000174668675356	0.00694307984542	0.00050217244165	0.00050217244165	0.0122049736905	0.00375537652016	0.000196502259776	0.000305670181874	0.000873343376782	0.00659374249471	4.36671688391e-05	0.00050217244165	0.00548022968931	0.00277286522128	0.00235802711731	4.36671688391e-05	0.000240169428615	0.000655007532587	0.00323137049409	0.000305670181874	0.00050217244165	0.000764175454684
Fusicatenibacter	0.00126634789633	0.00192135542892	0.000196502259776	0.000240169428615	0.00281653239012	0.00408288028646	0.000742341870265	0.00170301958473	0.00203052335102	0.00242352787057	0.000196502259776	0.00163751883147	0.00371170935132	0.00820942774175	0.000349337350713	0.00150651732495	0.0010043448833	0.00157201807821	8.73343376782e-05	0.00137551581843	0.000633173948167	0.00716141568961	0.00539289535163	8.73343376782e-05	0.00115717997424	0.00187768826008	0.0012226807275	0.000218335844196	0.00163751883147	0.00561123119583
Haemophilus	0.000174668675356	0.000655007532587	8.73343376782e-05	0.000349337350713	0.000240169428615	0.00246719503941	0.000567673194908	0.0121176393529	0.000283836597454	0.00098251129888	0.000218335844196	0.00161568524705	0.000524006026069	0.00425754896181	0.000152835090937	0.0103272854304	0.000174668675356	0.000786009039104	8.73343376782e-05	0.00183402109124	6.55007532587e-05	0.00419204820855	0.00338420558503	0.000720508285845	0.0123796423659	8.73343376782e-05	0.000393004519552	0.000218335844196	0.00146285015611	4.36671688391e-05
Family_XIII_AD3011_group	0.00124451431191	0.00050217244165	0.000458505272811	0.0018995218445	0.000349337350713	0.000262003013035	0.00102617846772	0.000305670181874	0.00109167922098	0.000327503766293	0.000589506779328	0.000698674701426	0.000174668675356	0.000895176961202	0.00102617846772	0.00242352787057	0.00131001506517	0.00104801205214	0.00772908888452	0.00205235693544	0.00731425078055	0.00185585467566	0.00526189384511	0.00465055348137	0.00240169428615	0.00624440514399	0.00155018449379	0.00155018449379	0.00355887426039	0.000240169428615
Succinivibrio	0.00447588480601	0.000698674701426	0.00050217244165	0.000567673194908	0.000152835090937	0.000589506779328	0.00430121613065	0.000349337350713	0.000131001506517	4.36671688391e-05	0.00836226283269	8.73343376782e-05	6.55007532587e-05	2.18335844196e-05	0.00126634789633	0.00192135542892	0.0020086897666	0.00183402109124	0.00465055348137	0.00050217244165	0.00165935241589	6.55007532587e-05	0.00098251129888	0.0119866378463	0.000283836597454	0.000655007532587	0.00604790288422	0.00159385166263	0.000851509792363	0.00150651732495
Flavobacterium	0.000938844130041	0.000218335844196	0.000131001506517	0.00218335844196	0.000938844130041	0.000676841117006	0.00534922818279	0.000371170935132	0.00388637802668	0.000371170935132	0.000218335844196	0.0100216152486	0.00216152485754	0.00170301958473	0.00524006026069	0.000349337350713	0.000414838103972	0.000283836597454	6.55007532587e-05	0.0089299360276	0.000873343376782	0.00146285015611	0.00102617846772	0.00133184864959	0.000305670181874	0.000742341870265	4.36671688391e-05	0.000283836597454	0.00685574550774	0.000152835090937
Fibrobacter	0.00146285015611	0.00395187877994	0.000720508285845	0.00526189384511	0.00919193904063	0.000545839610489	0.000742341870265	0.0017903539224	0.000218335844196	0.000152835090937	0.023209100238	0.000589506779328	0.000174668675356	0.000240169428615	0.000458505272811	0.000240169428615	0.000196502259776	2.18335844196e-05	0.00144101657169	0.000327503766293	0.00106984563656	0.000109167922098	0.000611340363748	0.00163751883147	2.18335844196e-05	0.000829676207943	0.000611340363748	0.000196502259776	0.000174668675356	0.00104801205214
Coprococcus_3	0.000764175454684	0.00185585467566	0.00050217244165	0.000589506779328	0.00303486823432	0.000545839610489	0.0011135128054	0.00139734940285	0.00137551581843	0.00227069277963	0.0012226807275	0.00165935241589	0.00410471387088	0.00104801205214	0.000938844130041	0.00181218750682	0.000851509792363	0.00209602410428	0.00150651732495	0.00096067771446	0.00331870483177	0.000567673194908	0.000917010545621	0.00157201807821	0.00124451431191	0.00102617846772	0.00281653239012	0.00106984563656	0.00124451431191	0.00624440514399
Ruminiclostridium_6	0.000567673194908	0.00375537652016	0.000545839610489	0.00139734940285	0.000196502259776	0.000655007532587	0.000676841117006	0.000240169428615	0.00048033885723	0.00408288028646	0.0017903539224	0.00139734940285	0.000305670181874	0.00115717997424	0.000567673194908	0.000611340363748	0.000742341870265	0.00445405122159	0.00323137049409	0.00098251129888	0.00403921311762	0.00144101657169	0.00224885919521	0.00294753389664	0.000393004519552	0.000895176961202	0.00294753389664	0.00124451431191	0.00434488329949	0.000371170935132
Agathobacter	0.000218335844196	0.00268553088361	0.000196502259776	0.000327503766293	0.00205235693544	0.00117901355866	0.0011135128054	0.00248902862383	0.000196502259776	0.00375537652016	0.000720508285845	0.000829676207943	0.00384271085784	0.0018995218445	0.000327503766293	0.00192135542892	0.000109167922098	0.00257636296151	0.00161568524705	0.000917010545621	0.00198685618218	0.00163751883147	0.00141918298727	0.000152835090937	0.00262003013035	0.000524006026069	0.00499989083208	0.000829676207943	0.00104801205214	0.00443221763717
hoa5-07d05_gut_group	0.0	0.000262003013035	8.73343376782e-05	0.0	0.0	2.18335844196e-05	0.00462871989695	0.00393004519552	0.000240169428615	0.000152835090937	0.0	0.000545839610489	0.000655007532587	0.000240169428615	0.000109167922098	0.00268553088361	0.00172485316914	0.00499989083208	0.00655007532587	0.000349337350713	0.000698674701426	0.000414838103972	0.0049125564944	0.0039082116111	0.0	0.00192135542892	0.00161568524705	0.000371170935132	0.00600423571538	8.73343376782e-05
Lachnospiraceae_UCG-006	0.000545839610489	0.00148468374053	0.00048033885723	0.000807842623524	0.00144101657169	0.00139734940285	0.000720508285845	0.00347153992271	0.000742341870265	0.00240169428615	0.000349337350713	0.00327503766293	0.00194318901334	0.0030130346499	0.000283836597454	0.00270736446802	0.000655007532587	0.00176852033798	0.000414838103972	0.00253269579267	0.000633173948167	0.00235802711731	0.00165935241589	0.000305670181874	0.00329687124735	0.000895176961202	0.00133184864959	0.000371170935132	0.00259819654593	0.00296936748106
[Ruminococcus]_torques_group	0.000283836597454	0.00235802711731	0.000262003013035	0.000589506779328	0.00478155498788	0.000436671688391	0.000458505272811	0.000305670181874	0.000305670181874	0.00264186371477	0.000393004519552	0.00192135542892	0.00537106176721	0.000851509792363	0.000174668675356	0.000720508285845	8.73343376782e-05	0.00237986070173	0.000174668675356	0.000938844130041	0.000633173948167	0.000698674701426	0.000676841117006	0.000349337350713	0.000873343376782	0.000262003013035	0.000895176961202	0.000567673194908	0.00137551581843	0.0126198117945
Stenotrophomonas	8.73343376782e-05	0.000371170935132	0.00050217244165	0.00181218750682	0.000655007532587	0.000545839610489	0.000742341870265	0.000109167922098	0.000633173948167	8.73343376782e-05	0.000414838103972	0.00698674701426	0.00113534638982	0.000305670181874	0.00327503766293	0.000152835090937	0.000262003013035	0.000196502259776	0.000938844130041	0.00567673194908	0.00146285015611	0.000349337350713	0.000393004519552	0.000436671688391	0.000545839610489	0.00126634789633	0.000109167922098	0.00124451431191	0.00447588480601	0.000152835090937
Brevundimonas	2.18335844196e-05	6.55007532587e-05	0.00048033885723	0.0021178576887	0.000327503766293	0.000633173948167	0.000524006026069	0.0	4.36671688391e-05	0.000109167922098	0.000196502259776	0.00877710093666	0.00141918298727	0.000764175454684	0.00213969127312	8.73343376782e-05	2.18335844196e-05	4.36671688391e-05	0.000414838103972	0.00755442020917	0.00050217244165	0.000676841117006	0.000589506779328	0.000196502259776	6.55007532587e-05	2.18335844196e-05	8.73343376782e-05	0.000633173948167	0.00541472893605	0.000196502259776
Lachnospiraceae_AC2044_group	0.00299120106548	0.000196502259776	0.000240169428615	0.000786009039104	0.0	0.000414838103972	0.000240169428615	0.000196502259776	0.000458505272811	4.36671688391e-05	0.00115717997424	0.000698674701426	0.000109167922098	0.000109167922098	0.0018995218445	0.000938844130041	0.00216152485754	0.00135368223401	0.00329687124735	0.00141918298727	0.00176852033798	0.000458505272811	0.000567673194908	0.0017903539224	0.000829676207943	0.000829676207943	0.00567673194908	0.00113534638982	0.000567673194908	0.000283836597454
Desulfovibrio	0.000764175454684	0.00174668675356	0.000131001506517	0.000436671688391	0.00187768826008	0.000283836597454	0.000414838103972	8.73343376782e-05	0.000436671688391	0.00139734940285	0.000131001506517	0.000611340363748	0.00227069277963	0.000305670181874	0.000655007532587	0.00137551581843	0.00135368223401	0.00181218750682	0.0020086897666	0.000240169428615	0.00220519202637	0.000262003013035	0.000786009039104	0.00231435994847	0.000109167922098	0.000895176961202	0.00117901355866	0.000436671688391	0.000567673194908	0.00493439007882
Butyricicoccus	0.000262003013035	0.00242352787057	0.000152835090937	0.000240169428615	0.000436671688391	0.00137551581843	0.000895176961202	0.00098251129888	0.000218335844196	0.00316586974084	0.00098251129888	0.000873343376782	0.000567673194908	0.00207419051986	0.000436671688391	0.000829676207943	0.000786009039104	0.00288203314338	0.000327503766293	0.000633173948167	0.0018995218445	0.00196502259776	0.00168118600031	0.000676841117006	0.000764175454684	0.000109167922098	0.00170301958473	0.00048033885723	0.00133184864959	0.000786009039104
Prevotellaceae_UCG-004	0.0011135128054	0.00139734940285	0.00427938254623	0.00899543678086	0.00205235693544	0.0018995218445	0.000545839610489	0.000436671688391	0.000152835090937	0.000196502259776	0.000262003013035	0.000152835090937	0.000174668675356	0.000218335844196	2.18335844196e-05	0.000567673194908	0.00098251129888	0.000196502259776	0.000786009039104	0.000262003013035	0.000676841117006	0.000109167922098	0.000676841117006	0.00231435994847	0.000414838103972	0.00120084714308	0.000327503766293	0.000524006026069	0.00098251129888	0.0
Anaerovibrio	0.0	6.55007532587e-05	0.000109167922098	0.000109167922098	0.000174668675356	0.000152835090937	0.00096067771446	4.36671688391e-05	8.73343376782e-05	0.000109167922098	0.00532739459837	0.000633173948167	0.000131001506517	0.0	0.000567673194908	0.000283836597454	0.00050217244165	0.000458505272811	0.00388637802668	0.000174668675356	0.00713958210519	6.55007532587e-05	0.000174668675356	0.00104801205214	0.000109167922098	0.000349337350713	0.00421388179297	0.00251086220825	0.000742341870265	0.000262003013035
Allorhizobium-Neorhizobium-Pararhizobium-Rhizobium	0.000349337350713	0.00229252636405	0.00218335844196	0.00050217244165	0.000545839610489	0.000371170935132	0.00146285015611	2.18335844196e-05	0.000436671688391	0.00355887426039	0.00159385166263	0.00150651732495	0.0010043448833	0.000436671688391	0.00146285015611	0.000131001506517	0.000305670181874	0.00233619353289	0.00102617846772	0.00131001506517	0.000436671688391	0.000240169428615	0.000240169428615	0.000174668675356	4.36671688391e-05	0.000305670181874	0.00124451431191	0.00331870483177	0.00104801205214	0.000131001506517
Flavonifractor	6.55007532587e-05	6.55007532587e-05	2.18335844196e-05	0.000218335844196	0.00248902862383	0.000327503766293	0.000283836597454	0.00504355800092	2.18335844196e-05	0.000152835090937	4.36671688391e-05	0.000698674701426	0.00556756402699	0.000414838103972	0.000131001506517	0.0036898757669	4.36671688391e-05	8.73343376782e-05	0.0	0.000829676207943	0.00174668675356	0.000283836597454	0.000131001506517	2.18335844196e-05	0.00495622366324	0.000109167922098	8.73343376782e-05	6.55007532587e-05	0.00048033885723	0.00106984563656
[Eubacterium]_ruminantium_group	0.00109167922098	0.000938844130041	0.000349337350713	0.00170301958473	0.000327503766293	0.000262003013035	0.000589506779328	0.000131001506517	0.000240169428615	0.00104801205214	0.000458505272811	0.00150651732495	0.000611340363748	0.00050217244165	0.000262003013035	0.0012226807275	0.000545839610489	0.00342787275387	0.00172485316914	0.000807842623524	0.0011135128054	0.000633173948167	0.000720508285845	0.0012226807275	0.000262003013035	0.00141918298727	0.00117901355866	0.003122202572	0.00137551581843	0.000109167922098
Turicibacter	0.00314403615642	0.000371170935132	0.000283836597454	0.00126634789633	0.000262003013035	0.000174668675356	0.000524006026069	0.000611340363748	0.000196502259776	4.36671688391e-05	0.000698674701426	0.000655007532587	0.000240169428615	0.000458505272811	0.00048033885723	0.00266369729919	0.000698674701426	0.00148468374053	0.00216152485754	0.00181218750682	0.00146285015611	0.000567673194908	0.000742341870265	0.000742341870265	0.000851509792363	0.000720508285845	0.00113534638982	0.000458505272811	0.0010043448833	0.000305670181874
Staphylococcus	0.000524006026069	0.000109167922098	0.00050217244165	0.00216152485754	0.0	2.18335844196e-05	0.000240169428615	0.0	0.000786009039104	0.000262003013035	0.000393004519552	0.00700858059868	0.0	6.55007532587e-05	0.000131001506517	0.0	0.000327503766293	0.000131001506517	0.000196502259776	0.00663740966354	2.18335844196e-05	0.000196502259776	2.18335844196e-05	8.73343376782e-05	4.36671688391e-05	0.00104801205214	6.55007532587e-05	0.000567673194908	0.00458505272811	0.0
Ruminococcaceae_UCG-003	0.000196502259776	0.00213969127312	8.73343376782e-05	0.000109167922098	0.000567673194908	0.000218335844196	0.000196502259776	0.00329687124735	0.000393004519552	0.00259819654593	8.73343376782e-05	0.00050217244165	0.000524006026069	0.000676841117006	8.73343376782e-05	0.00270736446802	6.55007532587e-05	0.00277286522128	8.73343376782e-05	0.000567673194908	0.000152835090937	0.000436671688391	0.000436671688391	2.18335844196e-05	0.00334053841619	0.000174668675356	0.000895176961202	0.000218335844196	0.000720508285845	0.0011135128054
Dorea	0.000371170935132	0.00152835090937	8.73343376782e-05	0.000305670181874	0.00152835090937	0.00048033885723	0.000218335844196	0.000371170935132	0.000676841117006	0.00161568524705	0.000545839610489	0.00146285015611	0.00174668675356	0.00106984563656	0.000174668675356	0.000262003013035	0.0010043448833	0.00183402109124	0.000196502259776	0.00120084714308	0.00106984563656	0.000545839610489	0.00050217244165	0.000218335844196	0.000218335844196	0.000524006026069	0.000851509792363	0.000524006026069	0.00102617846772	0.00277286522128
Corynebacterium_1	0.0	8.73343376782e-05	0.000393004519552	0.00185585467566	0.0	0.000152835090937	0.0	0.0	0.000109167922098	6.55007532587e-05	0.000283836597454	0.00711774852077	0.0	0.000152835090937	0.000262003013035	0.000131001506517	0.000152835090937	0.000131001506517	0.000196502259776	0.00718324927403	0.0	6.55007532587e-05	0.000218335844196	4.36671688391e-05	0.0	0.0	8.73343376782e-05	0.000414838103972	0.00499989083208	0.0
Romboutsia	0.000851509792363	0.000131001506517	0.000283836597454	0.00148468374053	0.000262003013035	0.000262003013035	0.000764175454684	0.00117901355866	0.000262003013035	2.18335844196e-05	0.000698674701426	0.000764175454684	0.000349337350713	0.000655007532587	0.000917010545621	0.00259819654593	0.000895176961202	0.0017903539224	0.0010043448833	0.000414838103972	0.000917010545621	0.000676841117006	0.000895176961202	0.000938844130041	0.00124451431191	0.000349337350713	0.000829676207943	0.000545839610489	0.00098251129888	0.000545839610489
Mesorhizobium	0.0	0.000152835090937	0.000152835090937	0.00192135542892	2.18335844196e-05	0.000131001506517	0.000131001506517	4.36671688391e-05	0.000131001506517	0.000283836597454	0.000131001506517	0.00727058361171	8.73343376782e-05	8.73343376782e-05	0.000676841117006	0.0	2.18335844196e-05	0.000174668675356	0.000327503766293	0.00635357306609	6.55007532587e-05	0.000152835090937	2.18335844196e-05	2.18335844196e-05	2.18335844196e-05	4.36671688391e-05	4.36671688391e-05	0.000349337350713	0.00460688631253	0.0
Variovorax	4.36671688391e-05	0.000131001506517	0.000152835090937	0.00165935241589	0.000174668675356	0.000174668675356	0.000262003013035	0.0	2.18335844196e-05	0.000218335844196	0.000218335844196	0.00543656252047	0.000655007532587	0.000131001506517	0.00048033885723	2.18335844196e-05	0.0	0.000218335844196	6.55007532587e-05	0.00572039911792	0.000218335844196	2.18335844196e-05	8.73343376782e-05	0.000349337350713	0.0	6.55007532587e-05	6.55007532587e-05	0.000131001506517	0.0039082116111	2.18335844196e-05
uncultured_rumen_bacterium	0.0008296762079437	8.73343376783e-05	0.0001965022597763	0.0009606777144602	0.0001091679220979	0.0001746686753565	0.00028383659745439996	0.0007641754546845	0.0002183358441956	0.000109167922098	0.0011790135586553	0.0002838365974538	0.0001310015065176	0.0001091679220979	0.0008515097923629999	0.0003930045195523	0.0016156852470499002	0.001004344883299	0.0008515097923623999	0.0012881814807553	0.0032968712473507005	0.00021833584419589998	0.0003275037662933	0.0009825112988798	0.0003711709351323	0.0006768411170058	0.0007641754546842	0.0004803388572305	0.0010261784677192	0.0005240060260692
Lachnospiraceae_XPB1014_group	0.000655007532587	0.000393004519552	0.00048033885723	0.00096067771446	0.0	0.000174668675356	0.000196502259776	0.000458505272811	0.000393004519552	4.36671688391e-05	0.000371170935132	0.000305670181874	8.73343376782e-05	0.000109167922098	0.000174668675356	0.000524006026069	0.00185585467566	0.000698674701426	0.00185585467566	0.000262003013035	0.0010043448833	0.000633173948167	0.00115717997424	0.00133184864959	0.000393004519552	0.000917010545621	0.0012226807275	0.00096067771446	0.00192135542892	8.73343376782e-05
Lachnospiraceae_ND3007_group	0.000327503766293	0.00187768826008	8.73343376782e-05	0.000196502259776	0.000567673194908	0.000393004519552	0.000371170935132	0.000218335844196	0.000524006026069	0.0017903539224	0.000327503766293	0.000807842623524	0.00155018449379	0.000829676207943	6.55007532587e-05	0.000262003013035	0.000327503766293	0.00159385166263	0.000196502259776	0.000742341870265	0.000698674701426	0.000917010545621	0.000698674701426	8.73343376782e-05	0.000283836597454	0.000436671688391	0.00098251129888	8.73343376782e-05	0.000698674701426	0.00165935241589
Tyzzerella_4	0.000131001506517	8.73343376782e-05	6.55007532587e-05	0.000109167922098	0.00163751883147	0.000262003013035	0.00124451431191	0.000414838103972	0.000283836597454	0.000196502259776	4.36671688391e-05	0.000240169428615	0.00539289535163	0.000589506779328	8.73343376782e-05	0.000633173948167	0.000174668675356	0.000131001506517	0.000196502259776	0.0021178576887	0.00218335844196	0.000829676207943	0.000283836597454	0.000283836597454	0.000436671688391	0.000174668675356	0.000327503766293	0.000109167922098	0.000305670181874	0.00050217244165
Acinetobacter	0.000174668675356	2.18335844196e-05	6.55007532587e-05	0.00098251129888	0.000589506779328	0.000131001506517	0.000174668675356	2.18335844196e-05	0.000152835090937	6.55007532587e-05	2.18335844196e-05	0.00454138555927	0.00152835090937	0.000196502259776	0.000283836597454	0.0	6.55007532587e-05	0.0	4.36671688391e-05	0.0050217244165	0.000436671688391	0.000152835090937	0.000131001506517	6.55007532587e-05	4.36671688391e-05	0.000218335844196	0.0	0.000196502259776	0.00377721010458	8.73343376782e-05
Massilia	0.000174668675356	2.18335844196e-05	4.36671688391e-05	0.000218335844196	0.00303486823432	2.18335844196e-05	0.000371170935132	2.18335844196e-05	0.000393004519552	0.0	0.000109167922098	0.000611340363748	0.00777275605336	0.000240169428615	0.00146285015611	2.18335844196e-05	0.000152835090937	0.0	0.0	0.000283836597454	0.00255452937709	0.000152835090937	4.36671688391e-05	4.36671688391e-05	6.55007532587e-05	0.000218335844196	0.0	6.55007532587e-05	0.000349337350713	0.000611340363748
Rothia	0.000218335844196	2.18335844196e-05	0.00146285015611	0.000589506779328	6.55007532587e-05	0.00144101657169	6.55007532587e-05	6.55007532587e-05	0.000414838103972	0.0	0.00152835090937	0.00113534638982	0.000305670181874	0.00231435994847	2.18335844196e-05	2.18335844196e-05	4.36671688391e-05	6.55007532587e-05	0.000283836597454	0.00124451431191	0.000109167922098	0.00194318901334	0.00150651732495	0.0	2.18335844196e-05	0.00050217244165	0.0	0.00196502259776	0.000917010545621	2.18335844196e-05
Solobacterium	0.000895176961202	0.0	0.0	6.55007532587e-05	0.000240169428615	0.000327503766293	0.000371170935132	0.000349337350713	0.000152835090937	0.000327503766293	0.00633173948167	0.000938844130041	0.000240169428615	2.18335844196e-05	0.000436671688391	0.000262003013035	0.000873343376782	0.000152835090937	0.00203052335102	0.000152835090937	0.00102617846772	0.000109167922098	0.000109167922098	0.000829676207943	0.000109167922098	0.000196502259776	0.000917010545621	0.000262003013035	2.18335844196e-05	0.000152835090937
Akkermansia	0.000327503766293	0.000371170935132	8.73343376782e-05	0.000218335844196	0.00048033885723	0.000436671688391	0.0017903539224	0.000174668675356	0.000895176961202	0.000676841117006	0.000109167922098	0.00102617846772	0.00096067771446	0.00157201807821	0.000174668675356	0.000524006026069	0.000262003013035	0.000567673194908	0.000436671688391	0.00120084714308	0.000524006026069	0.00113534638982	0.000720508285845	0.000262003013035	0.000262003013035	0.000524006026069	0.000240169428615	0.000436671688391	0.0010043448833	6.55007532587e-05
Nostoc_PCC-7524	6.55007532587e-05	0.0	0.00048033885723	0.000283836597454	2.18335844196e-05	0.00104801205214	0.000676841117006	0.000109167922098	4.36671688391e-05	0.0	0.000393004519552	0.00109167922098	0.000174668675356	0.00174668675356	0.00331870483177	2.18335844196e-05	0.0	0.0	0.000917010545621	0.00144101657169	4.36671688391e-05	0.00176852033798	0.00148468374053	0.000305670181874	4.36671688391e-05	0.000131001506517	2.18335844196e-05	0.000611340363748	0.000786009039104	0.0
Anaerostipes	0.000218335844196	0.000240169428615	2.18335844196e-05	0.000109167922098	0.00150651732495	0.00048033885723	0.000196502259776	0.000611340363748	0.000436671688391	0.000305670181874	8.73343376782e-05	0.000611340363748	0.00417021462413	0.000742341870265	4.36671688391e-05	0.000371170935132	8.73343376782e-05	0.00050217244165	0.0	0.000524006026069	0.00104801205214	0.000873343376782	0.000742341870265	0.0	0.000589506779328	0.000174668675356	0.000240169428615	6.55007532587e-05	0.000611340363748	0.0011135128054
Sphingobium	0.000414838103972	0.000109167922098	0.000109167922098	0.000262003013035	0.000807842623524	0.000611340363748	0.000174668675356	0.0	0.000262003013035	0.00050217244165	6.55007532587e-05	0.00124451431191	0.00244536145499	0.00196502259776	8.73343376782e-05	2.18335844196e-05	0.000174668675356	0.000262003013035	0.000131001506517	0.00113534638982	0.000676841117006	0.00185585467566	0.00137551581843	2.18335844196e-05	4.36671688391e-05	0.000283836597454	0.000262003013035	0.000152835090937	0.0010043448833	0.000109167922098
Achromobacter	4.36671688391e-05	2.18335844196e-05	4.36671688391e-05	0.00050217244165	0.0	0.000829676207943	0.000524006026069	2.18335844196e-05	0.000109167922098	6.55007532587e-05	0.000218335844196	0.00275103163686	0.000196502259776	0.00194318901334	6.55007532587e-05	0.000131001506517	2.18335844196e-05	4.36671688391e-05	4.36671688391e-05	0.00259819654593	0.0	0.00205235693544	0.00176852033798	0.0	6.55007532587e-05	6.55007532587e-05	0.0	0.000174668675356	0.00213969127312	2.18335844196e-05
Lachnospiraceae_UCG-001	0.000218335844196	0.00174668675356	6.55007532587e-05	0.000131001506517	0.000174668675356	0.000218335844196	0.000349337350713	0.000938844130041	0.000218335844196	0.00222702561079	0.000240169428615	0.000152835090937	0.000393004519552	0.000414838103972	0.000131001506517	0.000524006026069	0.000240169428615	0.00131001506517	0.000152835090937	0.000371170935132	0.000349337350713	0.000327503766293	0.000545839610489	2.18335844196e-05	0.000807842623524	0.000283836597454	0.000589506779328	0.000240169428615	0.00237986070173	0.00048033885723
Candidatus_Soleaferrea	0.000327503766293	0.000262003013035	0.000218335844196	0.00139734940285	2.18335844196e-05	4.36671688391e-05	0.000895176961202	0.000393004519552	0.000240169428615	8.73343376782e-05	4.36671688391e-05	0.000240169428615	0.000131001506517	0.000240169428615	6.55007532587e-05	0.0012226807275	0.000152835090937	0.0	0.00253269579267	0.000152835090937	0.000633173948167	0.000218335844196	0.00117901355866	0.00183402109124	0.000131001506517	0.00124451431191	0.0	0.00050217244165	0.00131001506517	0.000218335844196
metagenome	0.0017685203379796	0.0	4.36671688391e-05	4.36671688391e-05	0.0023798607017277997	0.0001091679220978	0.0007423418702646	0.0001528350909369	2.18335844196e-05	0.0002183358441951	0.000349337350713	0.00041483810397120003	0.00024016942861510002	8.73343376782e-05	0.000851509792363	0.00039300451955159995	2.18335844196e-05	0.000196502259776	2.18335844196e-05	0.00024016942861469998	0.0005458396104887	0.0007860090391045999	0.00028383659745390003	0.0005895067793282	4.36671688392e-05	2.18335844196e-05	0.00117901355866	0.0003056701818741	0.0002401694286147	0.0029693674810596002
Paraprevotella	8.73343376782e-05	0.00227069277963	0.000152835090937	0.000131001506517	0.0	0.000109167922098	0.000152835090937	0.000262003013035	0.000109167922098	0.00331870483177	0.000152835090937	0.000764175454684	8.73343376782e-05	0.000196502259776	0.000131001506517	0.000327503766293	0.0	0.00281653239012	2.18335844196e-05	0.000611340363748	6.55007532587e-05	0.000240169428615	0.000174668675356	4.36671688391e-05	0.000262003013035	2.18335844196e-05	0.00157201807821	4.36671688391e-05	0.000655007532587	0.0
Erysipelotrichaceae_UCG-003	0.000262003013035	0.000742341870265	0.000109167922098	0.000240169428615	0.000327503766293	0.000327503766293	0.000174668675356	0.000262003013035	0.000262003013035	0.000676841117006	0.000174668675356	0.000786009039104	0.000458505272811	0.0010043448833	6.55007532587e-05	0.000393004519552	0.000109167922098	0.000414838103972	0.000742341870265	0.000764175454684	0.00117901355866	0.000895176961202	0.000764175454684	8.73343376782e-05	0.000240169428615	0.000218335844196	0.000567673194908	0.000152835090937	0.000633173948167	0.00120084714308
Holdemanella	0.0011135128054	0.00135368223401	0.0	0.000152835090937	0.00050217244165	0.000152835090937	0.000131001506517	6.55007532587e-05	0.0	0.00131001506517	0.00176852033798	0.000567673194908	0.000676841117006	6.55007532587e-05	0.000196502259776	4.36671688391e-05	0.000262003013035	0.00141918298727	0.00048033885723	0.000655007532587	0.000895176961202	2.18335844196e-05	8.73343376782e-05	0.00048033885723	2.18335844196e-05	0.000109167922098	0.000917010545621	2.18335844196e-05	0.00050217244165	4.36671688391e-05
Ruminiclostridium_5	0.00135368223401	0.000283836597454	8.73343376782e-05	0.000283836597454	0.000218335844196	0.000174668675356	0.000152835090937	0.000240169428615	0.0017903539224	0.000371170935132	0.000305670181874	0.000545839610489	0.00050217244165	0.000371170935132	0.000109167922098	0.000414838103972	0.000764175454684	0.000524006026069	0.000349337350713	0.000611340363748	0.000545839610489	0.000414838103972	0.000371170935132	0.000262003013035	0.000305670181874	0.00148468374053	0.000196502259776	0.000174668675356	0.000262003013035	0.000152835090937
Sphingobacterium	0.000109167922098	2.18335844196e-05	0.000458505272811	0.000152835090937	0.000742341870265	0.00133184864959	0.000589506779328	0.000109167922098	0.000283836597454	2.18335844196e-05	0.000327503766293	0.000414838103972	0.00150651732495	0.000283836597454	0.0021178576887	0.000131001506517	8.73343376782e-05	6.55007532587e-05	0.000764175454684	0.000414838103972	0.000655007532587	0.000196502259776	0.000240169428615	0.000327503766293	0.000218335844196	0.000174668675356	0.0	0.00104801205214	0.000567673194908	6.55007532587e-05
Lawsonia	0.0	0.0	0.0	0.000109167922098	0.000218335844196	0.00137551581843	0.0	0.0	0.0	0.0	0.0	0.000895176961202	0.000655007532587	0.00362437501365	0.0	0.0	0.0	0.0	0.0	0.000698674701426	0.000262003013035	0.0029038667278	0.00227069277963	0.0	0.0	0.0	0.0	0.0	0.000327503766293	2.18335844196e-05
Tyzzerella_3	0.000109167922098	8.73343376782e-05	2.18335844196e-05	6.55007532587e-05	0.00117901355866	0.000786009039104	2.18335844196e-05	8.73343376782e-05	0.000109167922098	0.000174668675356	6.55007532587e-05	0.000262003013035	0.00113534638982	0.00209602410428	2.18335844196e-05	8.73343376782e-05	4.36671688391e-05	2.18335844196e-05	0.0	0.000218335844196	0.000131001506517	0.00152835090937	0.00106984563656	0.0	0.000196502259776	0.000174668675356	0.0	0.000196502259776	0.000196502259776	0.0030130346499
Marvinbryantia	0.000393004519552	0.000414838103972	0.000131001506517	0.000371170935132	0.000327503766293	8.73343376782e-05	0.000109167922098	0.000109167922098	0.000283836597454	0.000240169428615	0.000393004519552	0.000393004519552	0.000262003013035	0.000174668675356	0.000349337350713	0.00048033885723	0.00183402109124	0.000655007532587	0.00109167922098	0.000152835090937	0.00198685618218	0.000152835090937	0.000152835090937	0.000589506779328	8.73343376782e-05	0.000262003013035	0.0010043448833	0.000240169428615	0.000262003013035	0.000109167922098
Cetobacterium	8.73343376782e-05	0.00347153992271	0.0	0.0	0.0	4.36671688391e-05	4.36671688391e-05	0.0	8.73343376782e-05	0.00318770332525	0.0	0.0	2.18335844196e-05	4.36671688391e-05	0.0	0.0	4.36671688391e-05	0.00393004519552	0.0	0.0	0.0	2.18335844196e-05	8.73343376782e-05	0.0	0.0	8.73343376782e-05	0.00163751883147	0.0	0.0	0.0
Intestinibacter	0.000174668675356	0.000589506779328	0.000152835090937	6.55007532587e-05	0.00098251129888	0.000283836597454	6.55007532587e-05	0.000414838103972	0.000327503766293	0.00048033885723	0.000524006026069	0.000262003013035	0.0017903539224	0.000305670181874	0.000240169428615	0.000305670181874	0.000196502259776	0.000633173948167	0.000305670181874	0.000393004519552	0.00124451431191	0.000567673194908	0.000414838103972	0.000349337350713	0.000720508285845	0.000152835090937	0.000283836597454	0.000109167922098	0.000152835090937	0.000283836597454
Lachnospiraceae_UCG-008	0.000764175454684	0.000524006026069	0.000196502259776	0.000174668675356	0.000545839610489	0.000218335844196	0.000131001506517	0.000349337350713	0.000152835090937	0.000742341870265	0.000349337350713	0.000676841117006	0.000305670181874	0.000393004519552	4.36671688391e-05	0.000349337350713	2.18335844196e-05	0.000524006026069	4.36671688391e-05	0.000436671688391	8.73343376782e-05	0.000349337350713	0.00174668675356	0.00113534638982	0.000196502259776	6.55007532587e-05	0.000218335844196	0.000131001506517	0.000807842623524	0.000873343376782
Prevotellaceae_Ga6A1_group	0.00194318901334	0.000109167922098	0.0	8.73343376782e-05	0.0	0.0	8.73343376782e-05	0.00109167922098	0.00331870483177	0.000196502259776	0.0	0.000240169428615	0.0	0.000109167922098	2.18335844196e-05	0.0	0.00155018449379	0.000152835090937	0.0	0.000218335844196	0.0	0.000131001506517	8.73343376782e-05	0.0	8.73343376782e-05	0.00286019955896	2.18335844196e-05	0.0	0.000131001506517	0.0
uncultured_Bacteroidales_bacterium	0.00172485316914	6.55007532587e-05	0.0	2.18335844196e-05	0.0	0.000174668675356	0.000436671688391	0.00102617846772	0.00272919805244	2.18335844196e-05	4.36671688391e-05	0.000109167922098	0.000109167922098	0.000393004519552	8.73343376782e-05	4.36671688391e-05	0.00117901355866	8.73343376782e-05	0.0	6.55007532587e-05	0.0	0.000567673194908	0.000283836597454	0.000109167922098	0.000109167922098	0.00270736446802	4.36671688391e-05	0.0	8.73343376782e-05	0.0
Ruminiclostridium_9	0.00050217244165	0.000567673194908	4.36671688391e-05	0.00048033885723	0.000196502259776	0.000109167922098	0.000349337350713	0.000196502259776	0.000786009039104	0.000436671688391	0.000436671688391	0.000567673194908	0.000240169428615	0.000218335844196	0.000131001506517	0.000240169428615	0.000262003013035	0.000611340363748	0.000851509792363	0.000764175454684	0.000676841117006	0.000218335844196	0.000240169428615	0.000414838103972	0.000349337350713	0.00050217244165	0.000786009039104	0.000218335844196	0.000524006026069	0.000240169428615
Sphingomonas	0.000611340363748	2.18335844196e-05	0.000109167922098	0.000414838103972	0.000458505272811	0.000152835090937	0.000174668675356	8.73343376782e-05	0.00098251129888	6.55007532587e-05	0.000152835090937	0.00203052335102	0.0012226807275	0.000218335844196	0.000349337350713	0.000174668675356	0.000414838103972	6.55007532587e-05	2.18335844196e-05	0.00133184864959	0.000283836597454	0.000283836597454	0.000262003013035	0.0	0.000240169428615	0.000786009039104	0.0	8.73343376782e-05	0.00098251129888	0.000152835090937
Helicobacter	0.00181218750682	2.18335844196e-05	2.18335844196e-05	0.000109167922098	0.000196502259776	0.000131001506517	0.0	0.000698674701426	0.00355887426039	0.0	0.000131001506517	8.73343376782e-05	2.18335844196e-05	0.000196502259776	0.00120084714308	8.73343376782e-05	0.00098251129888	0.0	0.0	0.000109167922098	0.000349337350713	0.000109167922098	2.18335844196e-05	2.18335844196e-05	4.36671688391e-05	0.00176852033798	0.0	2.18335844196e-05	0.000131001506517	0.0
Coprobacter	4.36671688391e-05	0.00327503766293	0.0	0.0	0.0	0.0	2.18335844196e-05	2.18335844196e-05	8.73343376782e-05	0.00351520709155	0.0	4.36671688391e-05	0.0	0.0	2.18335844196e-05	0.0	2.18335844196e-05	0.00299120106548	0.0	2.18335844196e-05	0.0	0.0	0.0	0.0	2.18335844196e-05	0.000131001506517	0.00144101657169	0.0	4.36671688391e-05	2.18335844196e-05
Intestinimonas	0.000829676207943	8.73343376782e-05	0.000109167922098	0.000218335844196	6.55007532587e-05	0.000371170935132	0.00050217244165	0.000436671688391	0.00135368223401	0.000152835090937	6.55007532587e-05	0.000349337350713	0.000109167922098	0.000327503766293	0.000305670181874	0.000327503766293	0.0010043448833	0.000109167922098	0.000458505272811	0.000218335844196	0.000567673194908	0.000218335844196	0.000349337350713	0.000240169428615	8.73343376782e-05	0.00159385166263	0.000218335844196	0.000218335844196	0.00050217244165	6.55007532587e-05
[Eubacterium]_hallii_group	0.000240169428615	0.000174668675356	0.0	0.000305670181874	0.000240169428615	0.000524006026069	0.000262003013035	0.000196502259776	0.000196502259776	0.000240169428615	0.000240169428615	0.000458505272811	0.000283836597454	0.000764175454684	0.000262003013035	0.000327503766293	0.000458505272811	0.000633173948167	0.000349337350713	0.000349337350713	0.000851509792363	0.000851509792363	0.000786009039104	0.000196502259776	0.000196502259776	0.000283836597454	0.000414838103972	0.000174668675356	0.000567673194908	0.000567673194908
Ruminococcaceae_UCG-009	0.000349337350713	6.55007532587e-05	0.000109167922098	0.000633173948167	0.0	0.0	0.000283836597454	8.73343376782e-05	0.000371170935132	4.36671688391e-05	0.000218335844196	0.000196502259776	0.0	6.55007532587e-05	0.00155018449379	0.000524006026069	0.000436671688391	8.73343376782e-05	0.000327503766293	2.18335844196e-05	0.00229252636405	0.000240169428615	0.000240169428615	0.00109167922098	2.18335844196e-05	0.000371170935132	0.000262003013035	0.000371170935132	0.00050217244165	8.73343376782e-05
uncultured_organism	0.0015065173249487	2.18335844196e-05	0.000218335844196	0.0	0.0	0.000109167922098	0.000414838103972	0.0007860090391041	0.0018995218445	0.0	4.36671688391e-05	6.55007532587e-05	0.000131001506517	0.000567673194908	2.18335844196e-05	6.55007532587e-05	0.00109167922098	0.0	0.000152835090937	0.000109167922098	2.18335844196e-05	0.00096067771446	0.000414838103972	6.55007532587e-05	0.000152835090937	0.00181218750682	0.0	2.18335844196e-05	4.36671688391e-05	0.0
XBB1006	0.0020086897666	4.36671688391e-05	0.000131001506517	0.000764175454684	4.36671688391e-05	0.0	0.00115717997424	0.000131001506517	0.0	0.0	6.55007532587e-05	2.18335844196e-05	0.0	2.18335844196e-05	0.000109167922098	0.000283836597454	0.000196502259776	0.000218335844196	0.00165935241589	6.55007532587e-05	0.000174668675356	6.55007532587e-05	0.000829676207943	0.000917010545621	0.000262003013035	0.000218335844196	0.000240169428615	6.55007532587e-05	0.00096067771446	2.18335844196e-05
uncultured_Thermoanaerobacterales_bacterium	0.000131001506517	0.000174668675356	0.000174668675356	8.73343376782e-05	4.36671688392e-05	4.36671688391e-05	0.000152835090937	8.73343376782e-05	6.55007532587e-05	8.73343376782e-05	2.18335844196e-05	0.000109167922098	2.18335844196e-05	2.18335844196e-05	0.000218335844196	0.000240169428615	0.00050217244165	0.0	0.00120084714308	0.00286019955896	0.000524006026069	0.000327503766293	0.000109167922098	0.00109167922098	0.0001091679220978	0.000196502259776	0.000152835090937	0.000567673194908	0.000371170935132	6.55007532587e-05
[Eubacterium]_xylanophilum_group	0.000938844130041	6.55007532587e-05	0.000174668675356	4.36671688391e-05	8.73343376782e-05	4.36671688391e-05	0.000174668675356	2.18335844196e-05	0.00144101657169	8.73343376782e-05	0.000109167922098	0.000262003013035	0.000131001506517	0.000131001506517	6.55007532587e-05	4.36671688391e-05	0.00102617846772	0.000283836597454	0.000786009039104	0.000283836597454	0.000567673194908	8.73343376782e-05	6.55007532587e-05	0.000152835090937	4.36671688391e-05	0.00104801205214	0.000764175454684	0.000283836597454	0.000524006026069	2.18335844196e-05
Butyricimonas	6.55007532587e-05	0.00109167922098	8.73343376782e-05	4.36671688391e-05	0.000327503766293	0.000240169428615	0.000152835090937	0.0	0.000174668675356	0.00109167922098	0.000131001506517	0.000436671688391	0.000786009039104	0.000436671688391	6.55007532587e-05	2.18335844196e-05	4.36671688391e-05	0.00098251129888	4.36671688391e-05	0.000218335844196	0.000196502259776	0.000676841117006	0.000305670181874	4.36671688391e-05	8.73343376782e-05	6.55007532587e-05	0.000698674701426	0.000152835090937	0.000196502259776	0.000764175454684
Oribacterium	0.00102617846772	6.55007532587e-05	4.36671688391e-05	0.000240169428615	0.000196502259776	0.0	2.18335844196e-05	0.000152835090937	0.000174668675356	0.0	0.00106984563656	0.000109167922098	4.36671688391e-05	2.18335844196e-05	0.000327503766293	0.000283836597454	4.36671688391e-05	0.000196502259776	0.0010043448833	0.000131001506517	0.00148468374053	0.000109167922098	0.000152835090937	0.000807842623524	6.55007532587e-05	0.000262003013035	0.000720508285845	0.000262003013035	0.000262003013035	0.000109167922098
Cellulosilyticum	0.000720508285845	0.000109167922098	0.000131001506517	0.000174668675356	8.73343376782e-05	4.36671688391e-05	0.000131001506517	0.000349337350713	8.73343376782e-05	4.36671688391e-05	0.000349337350713	4.36671688391e-05	0.0	6.55007532587e-05	0.000131001506517	0.000589506779328	0.00048033885723	0.000240169428615	0.00120084714308	0.000152835090937	0.000349337350713	2.18335844196e-05	0.000393004519552	0.00183402109124	0.000152835090937	0.000152835090937	0.000414838103972	0.000196502259776	0.000676841117006	6.55007532587e-05
Herbaspirillum	0.000786009039104	0.000262003013035	0.000174668675356	0.000262003013035	0.000305670181874	0.0	0.000589506779328	0.0	0.000109167922098	0.000131001506517	0.000174668675356	0.000786009039104	0.00139734940285	0.000174668675356	0.000218335844196	4.36671688391e-05	0.000131001506517	0.000305670181874	0.000109167922098	0.000938844130041	0.000349337350713	0.000174668675356	6.55007532587e-05	0.0	0.0	0.000152835090937	6.55007532587e-05	0.000676841117006	0.000655007532587	0.000240169428615
Shuttleworthia	0.000152835090937	2.18335844196e-05	2.18335844196e-05	0.000131001506517	0.000305670181874	2.18335844196e-05	0.000283836597454	4.36671688391e-05	4.36671688391e-05	0.0	0.000633173948167	0.000371170935132	0.000240169428615	4.36671688391e-05	6.55007532587e-05	2.18335844196e-05	0.000196502259776	0.000240169428615	0.00115717997424	0.000109167922098	0.00187768826008	0.000109167922098	0.000131001506517	0.000109167922098	0.000109167922098	0.000218335844196	0.0010043448833	0.000152835090937	0.000218335844196	0.00120084714308
Comamonas	0.000218335844196	0.0	0.000109167922098	0.000458505272811	0.000545839610489	8.73343376782e-05	6.55007532587e-05	0.0	2.18335844196e-05	0.000109167922098	6.55007532587e-05	0.00135368223401	0.00141918298727	0.000218335844196	0.000240169428615	0.000174668675356	2.18335844196e-05	4.36671688391e-05	8.73343376782e-05	0.00137551581843	0.000393004519552	0.000240169428615	0.000131001506517	2.18335844196e-05	0.000174668675356	4.36671688391e-05	4.36671688391e-05	0.000327503766293	0.00102617846772	4.36671688391e-05
Family_XIII_UCG-001	0.000152835090937	0.000283836597454	8.73343376782e-05	6.55007532587e-05	8.73343376782e-05	0.000131001506517	0.000174668675356	4.36671688391e-05	8.73343376782e-05	0.000262003013035	0.000327503766293	0.000218335844196	0.0	8.73343376782e-05	6.55007532587e-05	0.000305670181874	0.000305670181874	0.000524006026069	0.00104801205214	6.55007532587e-05	0.00150651732495	8.73343376782e-05	0.000196502259776	0.00113534638982	0.000152835090937	0.000262003013035	0.000371170935132	0.000305670181874	0.000414838103972	2.18335844196e-05
[Eubacterium]_nodatum_group	0.000349337350713	2.18335844196e-05	8.73343376782e-05	0.000611340363748	4.36671688391e-05	4.36671688391e-05	8.73343376782e-05	0.000109167922098	0.000196502259776	4.36671688391e-05	0.000174668675356	0.000174668675356	4.36671688391e-05	0.0	0.000218335844196	0.000349337350713	0.000305670181874	0.000283836597454	0.00139734940285	2.18335844196e-05	0.000851509792363	0.000131001506517	0.000109167922098	0.00137551581843	0.000109167922098	0.000414838103972	0.000807842623524	8.73343376782e-05	0.000131001506517	0.0
Photobacterium	0.000131001506517	0.0	0.0	0.000152835090937	0.000152835090937	0.000131001506517	4.36671688391e-05	0.00155018449379	0.000109167922098	0.0	0.0	0.000698674701426	0.000152835090937	0.000327503766293	0.0	0.00144101657169	0.0	2.18335844196e-05	4.36671688391e-05	0.00050217244165	8.73343376782e-05	0.000327503766293	0.000349337350713	2.18335844196e-05	0.00176852033798	0.000131001506517	0.0	2.18335844196e-05	0.000305670181874	0.0
Candidatus_Saccharimonas	0.000240169428615	0.000131001506517	0.000174668675356	0.000393004519552	0.0	2.18335844196e-05	8.73343376782e-05	0.000218335844196	0.000305670181874	4.36671688391e-05	0.000131001506517	6.55007532587e-05	0.000109167922098	6.55007532587e-05	6.55007532587e-05	0.000240169428615	0.000589506779328	6.55007532587e-05	0.000327503766293	0.000786009039104	0.00185585467566	6.55007532587e-05	0.00048033885723	0.000109167922098	0.000305670181874	0.000829676207943	2.18335844196e-05	0.000414838103972	0.000174668675356	8.73343376782e-05
Erysipelotrichaceae_UCG-004	0.00146285015611	0.000218335844196	4.36671688391e-05	0.000196502259776	0.000305670181874	0.000174668675356	0.000742341870265	0.000283836597454	8.73343376782e-05	8.73343376782e-05	0.00133184864959	0.000218335844196	2.18335844196e-05	2.18335844196e-05	0.000152835090937	4.36671688391e-05	0.0010043448833	6.55007532587e-05	0.000196502259776	2.18335844196e-05	0.000109167922098	4.36671688391e-05	0.000545839610489	0.000196502259776	4.36671688391e-05	6.55007532587e-05	0.000152835090937	8.73343376782e-05	8.73343376782e-05	0.000109167922098
[Anaerorhabdus]_furcosa_group	0.000567673194908	2.18335844196e-05	4.36671688391e-05	0.000458505272811	0.000152835090937	6.55007532587e-05	4.36671688391e-05	0.000152835090937	0.000458505272811	0.000109167922098	0.000436671688391	0.000567673194908	0.000109167922098	4.36671688391e-05	0.000393004519552	0.000152835090937	0.000545839610489	0.000655007532587	0.000633173948167	0.000131001506517	0.000327503766293	0.0	4.36671688391e-05	0.000196502259776	0.000109167922098	6.55007532587e-05	0.00117901355866	0.000196502259776	6.55007532587e-05	0.000131001506517
Caproiciproducens	0.000655007532587	4.36671688391e-05	0.0	0.0	8.73343376782e-05	0.000262003013035	0.000174668675356	0.000109167922098	0.00104801205214	0.000109167922098	8.73343376782e-05	8.73343376782e-05	4.36671688391e-05	0.000720508285845	0.000524006026069	2.18335844196e-05	0.000655007532587	4.36671688391e-05	8.73343376782e-05	0.000131001506517	0.000131001506517	0.00050217244165	0.000589506779328	0.000196502259776	0.000305670181874	0.000829676207943	0.000283836597454	0.000152835090937	8.73343376782e-05	4.36671688391e-05
Campylobacter	0.000196502259776	4.36671688391e-05	0.000131001506517	0.0	0.000436671688391	0.000436671688391	0.00117901355866	0.000349337350713	2.18335844196e-05	2.18335844196e-05	0.000349337350713	2.18335844196e-05	0.000349337350713	0.000174668675356	0.00259819654593	6.55007532587e-05	2.18335844196e-05	2.18335844196e-05	0.000109167922098	0.000196502259776	0.000349337350713	8.73343376782e-05	8.73343376782e-05	0.000131001506517	2.18335844196e-05	0.000240169428615	6.55007532587e-05	0.000109167922098	6.55007532587e-05	8.73343376782e-05
Erysipelatoclostridium	2.18335844196e-05	0.000938844130041	0.000109167922098	0.0	0.000131001506517	0.000174668675356	0.000109167922098	0.000240169428615	4.36671688391e-05	0.000873343376782	4.36671688391e-05	0.000196502259776	0.000611340363748	0.000742341870265	4.36671688391e-05	0.000283836597454	2.18335844196e-05	0.000764175454684	0.0	0.000152835090937	0.000109167922098	0.000807842623524	0.000633173948167	2.18335844196e-05	0.000262003013035	0.0	0.000458505272811	2.18335844196e-05	6.55007532587e-05	4.36671688391e-05
Citrobacter	0.0	6.55007532587e-05	0.000240169428615	0.000611340363748	2.18335844196e-05	0.000152835090937	6.55007532587e-05	6.55007532587e-05	0.000109167922098	2.18335844196e-05	6.55007532587e-05	0.00168118600031	0.000240169428615	0.000349337350713	6.55007532587e-05	6.55007532587e-05	0.0	4.36671688391e-05	2.18335844196e-05	0.00176852033798	0.0	0.000218335844196	6.55007532587e-05	4.36671688391e-05	0.000131001506517	6.55007532587e-05	4.36671688391e-05	0.000305670181874	0.00115717997424	0.0
Quinella	0.000393004519552	4.36671688391e-05	2.18335844196e-05	2.18335844196e-05	0.0	0.0	0.00048033885723	0.00141918298727	0.000786009039104	0.0	0.0	0.0	4.36671688391e-05	4.36671688391e-05	0.0	0.000131001506517	0.000545839610489	0.000218335844196	0.0	0.0	0.0	2.18335844196e-05	0.000305670181874	0.000917010545621	0.000196502259776	0.000655007532587	0.0	0.000829676207943	0.000567673194908	0.0
Lachnospiraceae_UCG-010	4.36671688391e-05	0.000174668675356	0.000109167922098	0.000240169428615	0.000262003013035	0.000458505272811	0.000131001506517	0.000196502259776	2.18335844196e-05	0.000152835090937	0.000109167922098	0.000633173948167	0.000436671688391	0.000567673194908	2.18335844196e-05	0.000218335844196	2.18335844196e-05	0.000131001506517	8.73343376782e-05	0.000349337350713	0.000240169428615	0.000633173948167	0.000349337350713	0.0	0.000174668675356	2.18335844196e-05	0.000174668675356	0.000240169428615	0.00050217244165	0.000895176961202
Mycoplasma	0.0	0.0	0.000131001506517	0.000218335844196	0.0	0.0	0.000807842623524	0.000436671688391	0.000327503766293	0.000131001506517	0.000131001506517	0.00222702561079	0.000240169428615	8.73343376782e-05	0.000720508285845	2.18335844196e-05	2.18335844196e-05	0.0	0.000371170935132	4.36671688391e-05	0.000655007532587	0.0	0.000109167922098	0.0	6.55007532587e-05	0.0	0.0	0.000611340363748	8.73343376782e-05	0.0
Proteus	0.0	0.0	0.0	0.0	0.000240169428615	0.000895176961202	2.18335844196e-05	8.73343376782e-05	0.0	0.0	0.0	0.0	0.000698674701426	0.00183402109124	2.18335844196e-05	4.36671688391e-05	0.0	2.18335844196e-05	0.0	0.0	0.000262003013035	0.00148468374053	0.00155018449379	0.0	8.73343376782e-05	0.0	0.0	0.0	0.0	6.55007532587e-05
Ruminococcaceae_UCG-004	4.36671688391e-05	8.73343376782e-05	4.36671688391e-05	0.000109167922098	0.000174668675356	4.36671688391e-05	0.000109167922098	4.36671688391e-05	0.000174668675356	0.000109167922098	6.55007532587e-05	0.000262003013035	0.000196502259776	8.73343376782e-05	0.000196502259776	0.000414838103972	0.000414838103972	0.000371170935132	0.000676841117006	0.000131001506517	0.000895176961202	0.000240169428615	0.000218335844196	0.000283836597454	4.36671688391e-05	0.000349337350713	0.000262003013035	0.000436671688391	0.000414838103972	0.000393004519552
Pantoea	0.0	0.0	0.00102617846772	6.55007532587e-05	0.000131001506517	0.000327503766293	0.000349337350713	0.000131001506517	6.55007532587e-05	0.0	4.36671688391e-05	0.000152835090937	0.000283836597454	0.000218335844196	0.0020086897666	0.000174668675356	4.36671688391e-05	0.0	0.000371170935132	0.000218335844196	0.000131001506517	0.000109167922098	0.000152835090937	0.000152835090937	0.000240169428615	0.0	2.18335844196e-05	0.000436671688391	0.000240169428615	6.55007532587e-05
Bilophila	0.000414838103972	0.000152835090937	2.18335844196e-05	0.0	0.000109167922098	0.000131001506517	0.000109167922098	0.000349337350713	0.00050217244165	0.000174668675356	0.000174668675356	0.000283836597454	0.000458505272811	0.000327503766293	4.36671688391e-05	0.000327503766293	0.000283836597454	0.000174668675356	4.36671688391e-05	0.000327503766293	8.73343376782e-05	0.000131001506517	0.000152835090937	2.18335844196e-05	0.000414838103972	0.000393004519552	0.000109167922098	0.000283836597454	0.000305670181874	0.000720508285845
mouse_gut_metagenome	0.0	0.0	2.18335844196e-05	0.000196502259776	6.55007532587e-05	2.18335844196e-05	4.36671688391e-05	8.73343376782e-05	2.18335844196e-05	0.000152835090937	0.000218335844196	0.000262003013035	2.18335844196e-05	0.0	4.36671688391e-05	2.18335844196e-05	0.000109167922098	4.36671688391e-05	0.00183402109124	0.0	0.00104801205214	0.0	0.0	0.00209602410428	2.18335844196e-05	0.000109167922098	0.000305670181874	0.000174668675356	8.73343376782e-05	0.0
unidentified_rumen_bacterium_RFP12	0.00098251129888	0.0	0.0	0.0	0.0	0.0	0.0	0.0	0.0	2.18335844196e-05	0.0	0.000152835090937	0.0	0.000109167922098	0.0	2.18335844196e-05	0.0	0.0	0.0	0.00194318901334	0.00120084714308	2.18335844196e-05	0.000131001506517	0.000786009039104	0.000720508285845	2.18335844196e-05	0.0	0.000436671688391	6.55007532587e-05	0.0
[Eubacterium]_ventriosum_group	6.55007532587e-05	0.000218335844196	0.000240169428615	0.000109167922098	0.000174668675356	0.000109167922098	4.36671688391e-05	0.000152835090937	0.000174668675356	0.000262003013035	0.000174668675356	0.000327503766293	0.000436671688391	0.000349337350713	4.36671688391e-05	0.000283836597454	0.000152835090937	0.000371170935132	6.55007532587e-05	0.000371170935132	0.000611340363748	0.000327503766293	0.000109167922098	0.000131001506517	0.000109167922098	0.000240169428615	0.000196502259776	8.73343376782e-05	0.000458505272811	0.000152835090937
Lachnospiraceae_UCG-009	0.000262003013035	4.36671688391e-05	0.000240169428615	0.0	0.0	0.0	0.000196502259776	6.55007532587e-05	0.000109167922098	2.18335844196e-05	0.000152835090937	0.000152835090937	0.0	4.36671688391e-05	8.73343376782e-05	0.000371170935132	0.000262003013035	0.000262003013035	0.0011135128054	2.18335844196e-05	0.0010043448833	0.000109167922098	0.000873343376782	0.000371170935132	6.55007532587e-05	2.18335844196e-05	0.0	6.55007532587e-05	0.000371170935132	4.36671688391e-05
Pedobacter	0.000131001506517	0.000786009039104	0.000174668675356	0.0	0.000109167922098	0.000109167922098	8.73343376782e-05	2.18335844196e-05	8.73343376782e-05	0.00098251129888	0.000633173948167	0.000262003013035	0.000174668675356	2.18335844196e-05	0.000349337350713	0.0	0.0	0.000873343376782	8.73343376782e-05	0.000131001506517	4.36671688391e-05	2.18335844196e-05	4.36671688391e-05	2.18335844196e-05	0.0	8.73343376782e-05	0.000371170935132	0.000218335844196	2.18335844196e-05	0.0
[Ruminococcus]_gauvreauii_group	0.000131001506517	0.000174668675356	6.55007532587e-05	0.000109167922098	0.000109167922098	6.55007532587e-05	2.18335844196e-05	0.000152835090937	2.18335844196e-05	0.000131001506517	0.000218335844196	0.000240169428615	0.00050217244165	0.000218335844196	8.73343376782e-05	0.000305670181874	0.000174668675356	0.000371170935132	0.000327503766293	0.000152835090937	0.000327503766293	0.000109167922098	0.000131001506517	0.000305670181874	6.55007532587e-05	2.18335844196e-05	0.000414838103972	2.18335844196e-05	0.000152835090937	0.000698674701426
Dubosiella	0.0011135128054	0.0	0.0	0.0	0.0	0.0	0.000109167922098	6.55007532587e-05	0.00170301958473	0.0	0.0	0.0	0.0	2.18335844196e-05	2.18335844196e-05	0.0	0.00098251129888	0.0	0.0	0.0	0.0	2.18335844196e-05	4.36671688391e-05	0.0	0.0	0.00163751883147	0.0	8.73343376782e-05	0.0	0.0
Actinomyces	0.0	4.36671688391e-05	0.0	0.0	2.18335844196e-05	0.000786009039104	4.36671688391e-05	0.0	0.0	6.55007532587e-05	0.0	0.000174668675356	0.000109167922098	0.00161568524705	0.0	8.73343376782e-05	0.0	8.73343376782e-05	0.0	0.0	2.18335844196e-05	0.0012226807275	0.00141918298727	0.0	0.0	0.0	2.18335844196e-05	0.0	6.55007532587e-05	2.18335844196e-05
Muribaculum	0.000720508285845	4.36671688391e-05	6.55007532587e-05	2.18335844196e-05	0.0	0.0	0.000414838103972	0.000196502259776	0.0017903539224	6.55007532587e-05	4.36671688391e-05	0.0	8.73343376782e-05	0.000131001506517	2.18335844196e-05	0.0	0.000720508285845	0.0	2.18335844196e-05	2.18335844196e-05	0.0	4.36671688391e-05	6.55007532587e-05	2.18335844196e-05	4.36671688391e-05	0.00117901355866	2.18335844196e-05	4.36671688391e-05	0.0	0.0
GCA-900066225	0.000218335844196	2.18335844196e-05	8.73343376782e-05	8.73343376782e-05	0.000218335844196	0.0	6.55007532587e-05	0.000131001506517	0.000283836597454	2.18335844196e-05	0.000131001506517	8.73343376782e-05	4.36671688391e-05	8.73343376782e-05	0.000218335844196	0.000414838103972	0.000327503766293	0.0	0.000524006026069	0.000305670181874	0.000524006026069	8.73343376782e-05	0.000109167922098	0.000742341870265	0.000131001506517	0.000218335844196	0.000262003013035	0.000152835090937	0.000196502259776	6.55007532587e-05
Anaerovorax	4.36671688391e-05	8.73343376782e-05	4.36671688391e-05	0.000655007532587	0.0	6.55007532587e-05	0.0	8.73343376782e-05	0.000152835090937	0.000131001506517	0.000371170935132	4.36671688391e-05	0.0	6.55007532587e-05	2.18335844196e-05	0.000109167922098	0.000174668675356	0.000371170935132	0.000524006026069	2.18335844196e-05	0.000196502259776	8.73343376782e-05	0.000349337350713	0.000152835090937	8.73343376782e-05	0.000305670181874	0.000895176961202	0.000567673194908	4.36671688391e-05	6.55007532587e-05
Clostridium_sensu_stricto_2	0.0	0.0	0.00106984563656	0.0	0.0	0.0	0.000371170935132	0.000720508285845	0.0	0.0	0.000720508285845	0.0	0.0	4.36671688391e-05	2.18335844196e-05	0.00048033885723	0.0	2.18335844196e-05	0.000152835090937	0.0	4.36671688391e-05	6.55007532587e-05	2.18335844196e-05	6.55007532587e-05	0.000589506779328	2.18335844196e-05	0.0	0.00115717997424	0.0	0.0
Anaeroplasma	2.18335844196e-05	0.000109167922098	0.0	0.000545839610489	2.18335844196e-05	4.36671688391e-05	0.000131001506517	0.000414838103972	0.0	2.18335844196e-05	0.000262003013035	4.36671688391e-05	6.55007532587e-05	8.73343376782e-05	0.000174668675356	0.000152835090937	0.000262003013035	2.18335844196e-05	0.000873343376782	2.18335844196e-05	0.000524006026069	4.36671688391e-05	0.000305670181874	0.000109167922098	0.0	0.000131001506517	0.000567673194908	0.000152835090937	0.000262003013035	0.000131001506517
Methanoculleus	4.36671688391e-05	2.18335844196e-05	0.0	6.55007532587e-05	0.0	0.000567673194908	0.000109167922098	2.18335844196e-05	0.0	4.36671688391e-05	4.36671688391e-05	0.000174668675356	0.000131001506517	0.00148468374053	0.000152835090937	6.55007532587e-05	4.36671688391e-05	2.18335844196e-05	0.0	0.000131001506517	2.18335844196e-05	0.00106984563656	0.0011135128054	2.18335844196e-05	0.0	2.18335844196e-05	0.0	4.36671688391e-05	6.55007532587e-05	0.0
Anaerococcus	0.0	0.0	8.73343376782e-05	0.000436671688391	0.0	0.0	0.0	0.0	0.0	6.55007532587e-05	8.73343376782e-05	0.00170301958473	0.0	0.0	4.36671688391e-05	0.0	0.0	0.0	2.18335844196e-05	0.00170301958473	0.0	0.0	4.36671688391e-05	0.0	0.0	0.0	0.0	8.73343376782e-05	0.00113534638982	2.18335844196e-05
CAG-56	0.000305670181874	0.000240169428615	4.36671688391e-05	8.73343376782e-05	8.73343376782e-05	0.000174668675356	8.73343376782e-05	0.000414838103972	0.000240169428615	0.000240169428615	4.36671688391e-05	0.000283836597454	0.000262003013035	0.000174668675356	2.18335844196e-05	0.000283836597454	0.000152835090937	0.000414838103972	2.18335844196e-05	0.000393004519552	8.73343376782e-05	0.000196502259776	0.000109167922098	0.0	0.000349337350713	0.000305670181874	0.000109167922098	0.0	0.000240169428615	0.0
Lachnospiraceae_NK4B4_group	0.000131001506517	2.18335844196e-05	0.0	6.55007532587e-05	2.18335844196e-05	0.000131001506517	4.36671688391e-05	2.18335844196e-05	0.0	0.0	0.000676841117006	6.55007532587e-05	4.36671688391e-05	0.0	4.36671688391e-05	0.000152835090937	0.000131001506517	0.000109167922098	0.00050217244165	4.36671688391e-05	0.00050217244165	2.18335844196e-05	0.000152835090937	0.00106984563656	2.18335844196e-05	8.73343376782e-05	0.000436671688391	0.000327503766293	0.000240169428615	8.73343376782e-05
Slackia	2.18335844196e-05	0.00104801205214	0.0	2.18335844196e-05	0.0	0.0	0.0	0.0	0.0	0.00113534638982	0.0	6.55007532587e-05	0.0	0.0	2.18335844196e-05	0.0	4.36671688391e-05	0.00124451431191	6.55007532587e-05	2.18335844196e-05	2.18335844196e-05	0.0	4.36671688391e-05	0.000109167922098	0.0	0.000174668675356	0.000807842623524	0.000152835090937	6.55007532587e-05	0.0
Fournierella	0.000240169428615	4.36671688391e-05	0.0	0.000131001506517	8.73343376782e-05	8.73343376782e-05	4.36671688391e-05	0.000414838103972	8.73343376782e-05	0.0	0.000393004519552	0.00048033885723	8.73343376782e-05	0.000174668675356	8.73343376782e-05	0.000283836597454	0.0	0.000109167922098	0.000109167922098	0.000305670181874	0.000262003013035	8.73343376782e-05	0.000196502259776	2.18335844196e-05	0.000611340363748	0.0	0.000283836597454	6.55007532587e-05	0.000131001506517	0.000240169428615
p-1088-a5_gut_group	0.000218335844196	2.18335844196e-05	8.73343376782e-05	0.000262003013035	2.18335844196e-05	2.18335844196e-05	0.000131001506517	0.000109167922098	0.000109167922098	0.000109167922098	0.000218335844196	0.000131001506517	8.73343376782e-05	0.000436671688391	0.000349337350713	0.000131001506517	0.000283836597454	0.000436671688391	0.000196502259776	0.000196502259776	0.000283836597454	8.73343376782e-05	6.55007532587e-05	0.000305670181874	2.18335844196e-05	6.55007532587e-05	0.0	0.000218335844196	0.000109167922098	0.000174668675356
Coprococcus_1	6.55007532587e-05	0.00048033885723	4.36671688391e-05	0.000131001506517	0.000218335844196	6.55007532587e-05	4.36671688391e-05	0.000131001506517	0.000109167922098	0.000327503766293	0.000109167922098	2.18335844196e-05	0.000414838103972	4.36671688391e-05	2.18335844196e-05	0.000174668675356	0.000152835090937	0.000371170935132	0.000131001506517	8.73343376782e-05	0.000218335844196	2.18335844196e-05	4.36671688391e-05	0.000152835090937	4.36671688391e-05	0.000240169428615	0.000305670181874	6.55007532587e-05	0.000152835090937	0.00048033885723
Novosphingobium	0.0	2.18335844196e-05	0.0	0.000327503766293	0.000109167922098	6.55007532587e-05	4.36671688391e-05	4.36671688391e-05	0.0	2.18335844196e-05	0.0	0.00163751883147	0.000174668675356	6.55007532587e-05	2.18335844196e-05	0.0	0.0	0.0	0.0	0.00139734940285	6.55007532587e-05	2.18335844196e-05	0.0	0.0	0.0	0.0	2.18335844196e-05	0.0	0.000807842623524	0.0
Odoribacter	0.000131001506517	0.000262003013035	2.18335844196e-05	0.000131001506517	0.000152835090937	8.73343376782e-05	6.55007532587e-05	0.000109167922098	0.000393004519552	0.000218335844196	6.55007532587e-05	0.000305670181874	0.000240169428615	0.000131001506517	2.18335844196e-05	2.18335844196e-05	0.000131001506517	0.000393004519552	4.36671688391e-05	8.73343376782e-05	2.18335844196e-05	0.000152835090937	0.000109167922098	4.36671688391e-05	0.000109167922098	0.000240169428615	0.000109167922098	8.73343376782e-05	0.000524006026069	0.000283836597454
CAG-352	4.36671688391e-05	0.000240169428615	2.18335844196e-05	6.55007532587e-05	2.18335844196e-05	2.18335844196e-05	0.0	0.000414838103972	0.0	0.000458505272811	4.36671688391e-05	0.000196502259776	8.73343376782e-05	8.73343376782e-05	2.18335844196e-05	0.000305670181874	2.18335844196e-05	0.000152835090937	0.0	0.000152835090937	4.36671688391e-05	2.18335844196e-05	4.36671688391e-05	0.0	0.000305670181874	8.73343376782e-05	0.000109167922098	8.73343376782e-05	0.00152835090937	0.0
Morganella	0.0	0.000109167922098	0.0	0.0	2.18335844196e-05	0.000567673194908	4.36671688391e-05	0.0	0.0	2.18335844196e-05	8.73343376782e-05	6.55007532587e-05	0.000109167922098	0.00115717997424	0.0	0.0	0.0	8.73343376782e-05	0.0	2.18335844196e-05	8.73343376782e-05	0.00104801205214	0.000873343376782	2.18335844196e-05	0.0	2.18335844196e-05	4.36671688391e-05	4.36671688391e-05	0.0	0.0
Lachnospiraceae_FCS020_group	0.000327503766293	0.000131001506517	0.0	2.18335844196e-05	0.000283836597454	6.55007532587e-05	0.0	6.55007532587e-05	0.000109167922098	6.55007532587e-05	0.000327503766293	0.000109167922098	0.000305670181874	2.18335844196e-05	0.000174668675356	6.55007532587e-05	0.000131001506517	4.36671688391e-05	0.000262003013035	6.55007532587e-05	0.000567673194908	0.000152835090937	4.36671688391e-05	0.000174668675356	6.55007532587e-05	0.000131001506517	0.000414838103972	2.18335844196e-05	2.18335844196e-05	0.000152835090937
Roseobacter_clade_CHAB-I-5_lineage	0.0	0.0	0.0	0.000414838103972	0.0	0.0	0.0	0.0	0.0	0.0	0.0	0.00141918298727	0.0	0.0	0.0	0.0	0.0	0.0	0.0	0.00139734940285	0.0	0.0	0.0	0.0	0.0	0.0	0.0	0.0	0.00106984563656	0.0
Pandoraea	8.73343376782e-05	2.18335844196e-05	0.000174668675356	0.000174668675356	8.73343376782e-05	0.000174668675356	4.36671688391e-05	0.0	2.18335844196e-05	2.18335844196e-05	0.000109167922098	0.000545839610489	6.55007532587e-05	0.000283836597454	0.000196502259776	0.0	0.0	0.0	4.36671688391e-05	0.000283836597454	2.18335844196e-05	0.000458505272811	0.00050217244165	0.0	0.0	2.18335844196e-05	0.000349337350713	0.000109167922098	0.00048033885723	2.18335844196e-05
Ezakiella	0.0	0.0	2.18335844196e-05	0.000240169428615	2.18335844196e-05	0.0	0.0	0.0	0.0	4.36671688391e-05	4.36671688391e-05	0.00135368223401	2.18335844196e-05	0.0	0.000109167922098	2.18335844196e-05	0.0	2.18335844196e-05	4.36671688391e-05	0.0010043448833	0.0	0.0	0.0	0.0	0.0	0.0	0.0	8.73343376782e-05	0.00124451431191	0.0
Sphaerochaeta	0.00329687124735	0.000196502259776	2.18335844196e-05	0.0	0.0	0.0	2.18335844196e-05	0.0	0.0	0.0	0.0	0.0	0.0	0.0	4.36671688391e-05	0.0	2.18335844196e-05	0.0	2.18335844196e-05	4.36671688391e-05	8.73343376782e-05	0.0	2.18335844196e-05	2.18335844196e-05	0.0	2.18335844196e-05	2.18335844196e-05	0.0	0.000152835090937	0.0
Pseudarthrobacter	2.18335844196e-05	2.18335844196e-05	0.0	0.000109167922098	0.0	0.000262003013035	0.000174668675356	0.0	2.18335844196e-05	6.55007532587e-05	2.18335844196e-05	0.000283836597454	0.0	0.000720508285845	8.73343376782e-05	0.0	0.0	4.36671688391e-05	2.18335844196e-05	0.000218335844196	2.18335844196e-05	0.000633173948167	0.000742341870265	0.000109167922098	0.0	6.55007532587e-05	2.18335844196e-05	2.18335844196e-05	0.000283836597454	0.0
GCA-900066575	0.000131001506517	0.000218335844196	2.18335844196e-05	6.55007532587e-05	0.000109167922098	6.55007532587e-05	0.000109167922098	4.36671688391e-05	0.000283836597454	0.000240169428615	8.73343376782e-05	4.36671688391e-05	0.000131001506517	0.0	2.18335844196e-05	6.55007532587e-05	0.000283836597454	0.000262003013035	0.000218335844196	8.73343376782e-05	0.000152835090937	2.18335844196e-05	2.18335844196e-05	0.000349337350713	2.18335844196e-05	0.000305670181874	0.000240169428615	2.18335844196e-05	0.000131001506517	0.000109167922098
Clostridium_sensu_stricto_13	0.000349337350713	6.55007532587e-05	2.18335844196e-05	4.36671688391e-05	0.0	4.36671688391e-05	0.000109167922098	0.000240169428615	6.55007532587e-05	0.0	0.0	2.18335844196e-05	0.0	0.000109167922098	0.0	6.55007532587e-05	2.18335844196e-05	0.0	4.36671688391e-05	8.73343376782e-05	0.0	0.000327503766293	0.000262003013035	0.000807842623524	2.18335844196e-05	2.18335844196e-05	0.000174668675356	0.000109167922098	0.000633173948167	8.73343376782e-05
Lachnospiraceae_UCG-003	0.000131001506517	4.36671688391e-05	2.18335844196e-05	8.73343376782e-05	6.55007532587e-05	0.000174668675356	0.0	0.0	4.36671688391e-05	0.000283836597454	0.000240169428615	0.000152835090937	4.36671688391e-05	0.000393004519552	4.36671688391e-05	4.36671688391e-05	2.18335844196e-05	0.000174668675356	0.000240169428615	0.000218335844196	0.000109167922098	0.000414838103972	0.000109167922098	2.18335844196e-05	0.0	2.18335844196e-05	0.000218335844196	0.000152835090937	0.000196502259776	2.18335844196e-05
Allobaculum	0.000764175454684	0.0	0.0	0.0	0.0	0.0	0.0	0.0	0.00148468374053	0.0	0.0	0.0	0.0	0.0	0.0	0.0	0.000655007532587	0.0	0.0	0.0	0.0	0.0	0.0	0.0	0.0	0.000655007532587	0.0	0.0	0.0	0.0
Barnesiella	0.0	8.73343376782e-05	4.36671688391e-05	4.36671688391e-05	0.000305670181874	0.000152835090937	0.000174668675356	2.18335844196e-05	0.0	0.000131001506517	2.18335844196e-05	0.000152835090937	0.000589506779328	0.000436671688391	8.73343376782e-05	2.18335844196e-05	0.0	4.36671688391e-05	2.18335844196e-05	4.36671688391e-05	0.000283836597454	0.000109167922098	0.000196502259776	2.18335844196e-05	0.0	2.18335844196e-05	4.36671688391e-05	6.55007532587e-05	0.000393004519552	4.36671688391e-05
Peptoniphilus	0.0	2.18335844196e-05	0.0	0.000283836597454	0.0	0.0	4.36671688391e-05	0.0	0.0	2.18335844196e-05	4.36671688391e-05	0.0010043448833	0.0	0.0	0.000131001506517	0.0	0.0	0.0	4.36671688391e-05	0.000938844130041	0.0	0.0	0.0	2.18335844196e-05	0.0	0.0	0.0	4.36671688391e-05	0.000938844130041	0.0
Chitinophaga	6.55007532587e-05	2.18335844196e-05	0.0	4.36671688391e-05	0.000262003013035	0.000262003013035	2.18335844196e-05	0.0	0.0	8.73343376782e-05	0.000109167922098	0.000262003013035	0.000633173948167	0.000655007532587	4.36671688391e-05	0.0	2.18335844196e-05	2.18335844196e-05	0.0	6.55007532587e-05	0.000305670181874	8.73343376782e-05	0.000131001506517	0.0	2.18335844196e-05	0.000109167922098	0.0	8.73343376782e-05	0.000109167922098	6.55007532587e-05
Komagataeibacter	0.000174668675356	0.0	0.0	0.000371170935132	0.0	4.36671688391e-05	0.0	0.0	2.18335844196e-05	0.0	0.0	0.00133184864959	0.0	0.0	0.0	0.0	4.36671688391e-05	2.18335844196e-05	0.0	0.000720508285845	0.0	2.18335844196e-05	0.0	0.0	0.0	0.000196502259776	0.0	0.0	0.00050217244165	0.0
Knoellia	6.55007532587e-05	0.0	0.0	0.000218335844196	0.0	0.0	0.0	0.0	0.0	0.0	0.0	0.00126634789633	6.55007532587e-05	0.0	0.0	0.0	0.0	0.0	0.0	0.000742341870265	0.000109167922098	2.18335844196e-05	0.0	0.0	0.0	0.0	0.0	0.0	0.000895176961202	0.0
Hungatella	0.0	0.000174668675356	0.0	0.0	0.0	2.18335844196e-05	0.000109167922098	0.000524006026069	0.000109167922098	8.73343376782e-05	2.18335844196e-05	0.000109167922098	0.0	0.000131001506517	0.0	0.000393004519552	8.73343376782e-05	0.000196502259776	2.18335844196e-05	0.000152835090937	0.0	0.000131001506517	2.18335844196e-05	2.18335844196e-05	0.000655007532587	6.55007532587e-05	0.000131001506517	2.18335844196e-05	0.000152835090937	0.0
Mitsuokella	0.0	0.0	0.0	0.000174668675356	6.55007532587e-05	0.000152835090937	2.18335844196e-05	0.0	0.0	0.0	0.000305670181874	0.0	2.18335844196e-05	0.000218335844196	0.0	0.0	0.000436671688391	4.36671688391e-05	0.0	0.0	0.00104801205214	0.000262003013035	0.000218335844196	2.18335844196e-05	0.0	0.000196502259776	0.0	4.36671688391e-05	6.55007532587e-05	0.0
[Eubacterium]_fissicatena_group	0.000174668675356	0.0	0.0	6.55007532587e-05	0.0	4.36671688391e-05	2.18335844196e-05	6.55007532587e-05	2.18335844196e-05	4.36671688391e-05	8.73343376782e-05	0.000131001506517	4.36671688391e-05	0.0	0.000152835090937	0.000414838103972	2.18335844196e-05	0.0	0.000633173948167	0.000174668675356	0.000174668675356	0.0	8.73343376782e-05	2.18335844196e-05	0.000109167922098	0.000109167922098	0.000305670181874	0.000152835090937	4.36671688391e-05	0.000131001506517
Catenibacterium	0.000786009039104	0.0	0.0	0.0	0.000218335844196	4.36671688391e-05	0.0	0.0	4.36671688391e-05	0.0	0.0	0.0	0.000152835090937	4.36671688391e-05	0.0	0.0	0.0	0.0	0.0	0.0	0.0	0.0	0.0	0.00183402109124	0.0	0.0	0.0	0.0	0.0	4.36671688391e-05
Oxalobacter	0.0	0.0	0.0	4.36671688391e-05	0.0	6.55007532587e-05	4.36671688391e-05	6.55007532587e-05	2.18335844196e-05	2.18335844196e-05	0.0	8.73343376782e-05	0.0	2.18335844196e-05	0.0	2.18335844196e-05	0.0	0.0	0.000196502259776	0.0	0.00205235693544	0.0	4.36671688391e-05	0.000196502259776	2.18335844196e-05	2.18335844196e-05	0.0	0.000174668675356	0.0	0.0
Streptomyces	2.18335844196e-05	0.0	0.0	0.000240169428615	6.55007532587e-05	4.36671688391e-05	0.0	0.0	0.0	0.0	0.0	0.000611340363748	0.000152835090937	0.000240169428615	0.000109167922098	4.36671688391e-05	0.0	0.0	0.0	0.000633173948167	2.18335844196e-05	8.73343376782e-05	6.55007532587e-05	0.0	0.0	2.18335844196e-05	0.0	0.0	0.000633173948167	2.18335844196e-05
Neisseria	0.0	0.0	0.0	0.000152835090937	0.0	4.36671688391e-05	0.0	2.18335844196e-05	0.0	0.0	0.0	0.00096067771446	0.0	0.000240169428615	2.18335844196e-05	2.18335844196e-05	0.0	0.0	0.0	0.000720508285845	0.0	0.000152835090937	0.000109167922098	0.0	8.73343376782e-05	0.0	0.0	0.0	0.00048033885723	0.0
Ruminiclostridium	0.000283836597454	0.0	0.0	0.0	0.0	2.18335844196e-05	0.000349337350713	0.000152835090937	0.000545839610489	0.0	0.000131001506517	2.18335844196e-05	2.18335844196e-05	0.000174668675356	4.36671688391e-05	0.0	0.000262003013035	0.0	8.73343376782e-05	2.18335844196e-05	2.18335844196e-05	0.0	2.18335844196e-05	8.73343376782e-05	4.36671688391e-05	0.000414838103972	0.0	0.000152835090937	0.000109167922098	0.0
Lachnospiraceae_UCG-004	0.0	8.73343376782e-05	0.0	4.36671688391e-05	6.55007532587e-05	4.36671688391e-05	0.0	0.000305670181874	2.18335844196e-05	0.000283836597454	0.0	0.000393004519552	0.000131001506517	6.55007532587e-05	0.0	0.000174668675356	2.18335844196e-05	0.000174668675356	0.0	0.000174668675356	2.18335844196e-05	8.73343376782e-05	0.000152835090937	0.0	0.000152835090937	2.18335844196e-05	2.18335844196e-05	0.0	0.000131001506517	0.000371170935132
Rikenella	0.000436671688391	0.0	8.73343376782e-05	0.0	0.0	2.18335844196e-05	2.18335844196e-05	0.000174668675356	0.000698674701426	2.18335844196e-05	0.0	2.18335844196e-05	2.18335844196e-05	2.18335844196e-05	0.0	4.36671688391e-05	0.000283836597454	0.0	0.0	0.0	0.0	0.000131001506517	8.73343376782e-05	0.0	4.36671688391e-05	0.000764175454684	0.0	0.0	2.18335844196e-05	0.0
Dyella	2.18335844196e-05	4.36671688391e-05	6.55007532587e-05	0.0	0.000152835090937	0.0	0.0	2.18335844196e-05	0.000218335844196	2.18335844196e-05	0.000436671688391	0.000262003013035	0.00050217244165	4.36671688391e-05	0.0	0.000131001506517	0.000131001506517	6.55007532587e-05	0.0	0.000196502259776	2.18335844196e-05	0.0	2.18335844196e-05	0.0	0.0	0.000262003013035	4.36671688391e-05	2.18335844196e-05	4.36671688391e-05	6.55007532587e-05
Catenisphaera	8.73343376782e-05	6.55007532587e-05	0.0	2.18335844196e-05	2.18335844196e-05	0.0	0.000131001506517	8.73343376782e-05	0.000174668675356	0.0	0.000349337350713	0.000262003013035	2.18335844196e-05	6.55007532587e-05	0.0	0.0	8.73343376782e-05	2.18335844196e-05	0.000349337350713	8.73343376782e-05	0.000109167922098	2.18335844196e-05	0.0	0.000720508285845	2.18335844196e-05	0.0	0.0	2.18335844196e-05	6.55007532587e-05	0.0
Mailhella	0.000152835090937	0.0	2.18335844196e-05	0.000152835090937	0.0	0.0	0.000109167922098	6.55007532587e-05	4.36671688391e-05	4.36671688391e-05	0.000109167922098	8.73343376782e-05	0.0	0.0	2.18335844196e-05	0.000152835090937	0.000196502259776	0.000131001506517	0.000196502259776	6.55007532587e-05	4.36671688391e-05	4.36671688391e-05	4.36671688391e-05	0.000458505272811	6.55007532587e-05	0.000174668675356	6.55007532587e-05	8.73343376782e-05	0.000218335844196	2.18335844196e-05
Enhydrobacter	0.0	2.18335844196e-05	0.000349337350713	6.55007532587e-05	0.0	2.18335844196e-05	8.73343376782e-05	2.18335844196e-05	0.0	6.55007532587e-05	0.000262003013035	0.00048033885723	0.0	6.55007532587e-05	4.36671688391e-05	2.18335844196e-05	0.0	0.0	0.000218335844196	0.000349337350713	0.0	2.18335844196e-05	2.18335844196e-05	0.0	2.18335844196e-05	0.0	0.0	0.000393004519552	0.000218335844196	0.0
Luteolibacter	8.73343376782e-05	0.0	0.0	0.0	0.00048033885723	0.0	0.0	0.0	0.000174668675356	0.0	0.0	2.18335844196e-05	0.00126634789633	4.36671688391e-05	0.0	4.36671688391e-05	4.36671688391e-05	0.0	0.0	0.0	0.000458505272811	2.18335844196e-05	0.0	0.0	0.0	6.55007532587e-05	0.0	2.18335844196e-05	0.0	2.18335844196e-05
Ruminococcaceae_UCG-008	0.000283836597454	4.36671688391e-05	2.18335844196e-05	2.18335844196e-05	0.000174668675356	0.0	8.73343376782e-05	6.55007532587e-05	2.18335844196e-05	0.0	0.000196502259776	0.000240169428615	0.0	4.36671688391e-05	8.73343376782e-05	4.36671688391e-05	2.18335844196e-05	4.36671688391e-05	0.000196502259776	2.18335844196e-05	0.000283836597454	0.0	0.000240169428615	6.55007532587e-05	4.36671688391e-05	2.18335844196e-05	0.000109167922098	0.000109167922098	0.000196502259776	0.0
Buchnera	0.0	0.0	4.36671688391e-05	2.18335844196e-05	0.0	0.000152835090937	0.000174668675356	0.0	0.0	0.0	0.000131001506517	0.000174668675356	4.36671688391e-05	0.000545839610489	6.55007532587e-05	0.0	0.0	0.0	4.36671688391e-05	0.000218335844196	0.0	0.000633173948167	0.000240169428615	2.18335844196e-05	0.0	0.0	0.0	8.73343376782e-05	6.55007532587e-05	0.0
Moryella	4.36671688391e-05	0.000109167922098	2.18335844196e-05	4.36671688391e-05	2.18335844196e-05	2.18335844196e-05	2.18335844196e-05	4.36671688391e-05	6.55007532587e-05	0.0	8.73343376782e-05	2.18335844196e-05	4.36671688391e-05	4.36671688391e-05	6.55007532587e-05	4.36671688391e-05	0.000218335844196	0.000240169428615	4.36671688391e-05	0.0	0.000283836597454	2.18335844196e-05	2.18335844196e-05	0.000174668675356	0.0	2.18335844196e-05	0.000262003013035	8.73343376782e-05	4.36671688391e-05	0.00048033885723
Allisonella	6.55007532587e-05	0.000240169428615	0.0	0.0	0.000174668675356	0.0	2.18335844196e-05	0.000152835090937	0.000152835090937	0.000174668675356	8.73343376782e-05	0.0	0.000327503766293	0.0	0.0	0.0	6.55007532587e-05	0.000152835090937	0.0	0.0	0.000131001506517	0.0	4.36671688391e-05	0.0	0.000152835090937	0.000152835090937	2.18335844196e-05	0.0	0.0	0.000371170935132
Mucispirillum	0.000196502259776	0.0	2.18335844196e-05	0.0	0.0	8.73343376782e-05	4.36671688391e-05	6.55007532587e-05	0.000393004519552	0.0	0.0	2.18335844196e-05	4.36671688391e-05	0.00050217244165	0.0	0.0	0.000196502259776	0.0	0.0	2.18335844196e-05	6.55007532587e-05	0.000174668675356	0.000131001506517	2.18335844196e-05	2.18335844196e-05	0.000262003013035	0.0	0.0	2.18335844196e-05	0.0
Mucilaginibacter	0.000218335844196	0.0	2.18335844196e-05	2.18335844196e-05	0.000436671688391	0.0	2.18335844196e-05	0.0	0.000109167922098	2.18335844196e-05	0.0	2.18335844196e-05	0.000720508285845	0.0	2.18335844196e-05	2.18335844196e-05	2.18335844196e-05	2.18335844196e-05	0.0	2.18335844196e-05	0.000458505272811	0.0	0.0	0.0	0.0	2.18335844196e-05	0.0	0.0	4.36671688391e-05	4.36671688391e-05
Selenomonas_1	0.0	0.0	0.0	0.0	0.0	0.0	0.0	0.0	0.0	0.0	0.000851509792363	0.0	0.0	0.0	2.18335844196e-05	0.0	0.0	0.0	0.000349337350713	2.18335844196e-05	0.000196502259776	0.0	0.000240169428615	0.0	4.36671688391e-05	6.55007532587e-05	0.000174668675356	0.000240169428615	0.0	2.18335844196e-05
Olsenella	8.73343376782e-05	0.0	0.0	0.0	0.000152835090937	0.0	0.0	0.0	0.0	0.0	2.18335844196e-05	0.0	0.000611340363748	0.0	0.0	0.0	0.0	0.0	0.0	0.0	0.000196502259776	0.0	0.0	0.0011135128054	0.0	2.18335844196e-05	0.0	0.0	0.0	0.0
Acidovorax	0.000131001506517	0.0	0.0	0.0	0.000262003013035	6.55007532587e-05	4.36671688391e-05	2.18335844196e-05	4.36671688391e-05	2.18335844196e-05	0.0	0.000152835090937	0.000414838103972	0.000174668675356	0.0	0.0	2.18335844196e-05	0.0	2.18335844196e-05	2.18335844196e-05	6.55007532587e-05	0.000262003013035	0.000262003013035	0.0	2.18335844196e-05	2.18335844196e-05	0.0	2.18335844196e-05	8.73343376782e-05	4.36671688391e-05
Bradyrhizobium	0.0	0.0	0.0	6.55007532587e-05	0.000109167922098	0.0	4.36671688391e-05	2.18335844196e-05	4.36671688391e-05	2.18335844196e-05	2.18335844196e-05	0.000524006026069	0.000152835090937	4.36671688391e-05	8.73343376782e-05	0.0	2.18335844196e-05	2.18335844196e-05	2.18335844196e-05	0.000436671688391	0.000152835090937	4.36671688391e-05	0.0	0.0	0.0	0.0	0.0	0.0	0.000327503766293	2.18335844196e-05
Pelomonas	0.0	0.0	2.18335844196e-05	0.000109167922098	0.000174668675356	0.000109167922098	4.36671688391e-05	2.18335844196e-05	0.0	0.0	2.18335844196e-05	0.00048033885723	0.000196502259776	0.000109167922098	2.18335844196e-05	0.0	2.18335844196e-05	0.0	0.0	0.000436671688391	0.0	8.73343376782e-05	6.55007532587e-05	0.0	0.0	0.0	2.18335844196e-05	0.0	0.000174668675356	4.36671688391e-05
Acetitomaculum	0.0	0.0	2.18335844196e-05	0.000196502259776	2.18335844196e-05	2.18335844196e-05	2.18335844196e-05	2.18335844196e-05	8.73343376782e-05	0.0	8.73343376782e-05	8.73343376782e-05	2.18335844196e-05	6.55007532587e-05	2.18335844196e-05	2.18335844196e-05	0.000109167922098	0.000174668675356	0.000283836597454	2.18335844196e-05	0.000349337350713	4.36671688391e-05	0.000109167922098	2.18335844196e-05	0.0	0.000109167922098	0.000174668675356	4.36671688391e-05	0.0	0.0
Peptostreptococcus	0.0	0.0	0.0	0.0	0.0	0.000676841117006	0.0	0.0	0.0	0.0	0.0	0.0	0.0	0.000698674701426	0.0	0.0	0.0	0.0	0.0	0.0	0.0	0.000327503766293	0.000436671688391	0.0	0.0	0.0	0.0	0.0	0.0	0.0
Negativibacillus	4.36671688391e-05	0.0	4.36671688391e-05	6.55007532587e-05	4.36671688391e-05	0.0	0.0	6.55007532587e-05	8.73343376782e-05	2.18335844196e-05	2.18335844196e-05	0.000371170935132	0.0	2.18335844196e-05	0.0	4.36671688391e-05	0.0	6.55007532587e-05	0.0	0.000305670181874	0.0	0.000109167922098	8.73343376782e-05	0.0	2.18335844196e-05	0.0	0.000109167922098	0.0	0.000349337350713	0.000196502259776
Hydrogenispora	0.0	0.0	2.18335844196e-05	0.0	0.0	2.18335844196e-05	2.18335844196e-05	0.0	0.0	8.73343376782e-05	2.18335844196e-05	4.36671688391e-05	2.18335844196e-05	0.000327503766293	0.000131001506517	0.0	6.55007532587e-05	0.0	2.18335844196e-05	4.36671688391e-05	0.0	0.000436671688391	0.000414838103972	2.18335844196e-05	2.18335844196e-05	2.18335844196e-05	2.18335844196e-05	4.36671688391e-05	0.000196502259776	6.55007532587e-05
Brevibacterium	0.0	0.0	0.0	8.73343376782e-05	0.0	0.0	0.0	0.0	0.0	0.0	0.0	0.000829676207943	0.0	0.0	0.0	2.18335844196e-05	0.0	0.0	0.0	0.000633173948167	0.0	0.0	0.0	0.0	0.0	0.0	0.0	2.18335844196e-05	0.00048033885723	0.0
Eggerthella	2.18335844196e-05	8.73343376782e-05	0.0	6.55007532587e-05	2.18335844196e-05	0.000218335844196	6.55007532587e-05	6.55007532587e-05	0.0	2.18335844196e-05	4.36671688391e-05	4.36671688391e-05	0.000109167922098	0.000196502259776	4.36671688391e-05	8.73343376782e-05	0.0	2.18335844196e-05	0.0	0.000152835090937	0.0	0.000218335844196	0.000240169428615	0.0	4.36671688391e-05	0.000109167922098	0.0	2.18335844196e-05	0.000109167922098	4.36671688391e-05
Hydrogenoanaerobacterium	0.000131001506517	6.55007532587e-05	0.0	0.000240169428615	0.0	4.36671688391e-05	4.36671688391e-05	2.18335844196e-05	2.18335844196e-05	0.0	6.55007532587e-05	0.0	0.0	4.36671688391e-05	6.55007532587e-05	0.000109167922098	4.36671688391e-05	4.36671688391e-05	0.000152835090937	6.55007532587e-05	4.36671688391e-05	2.18335844196e-05	0.000152835090937	0.000174668675356	6.55007532587e-05	0.0	0.0	0.000305670181874	0.000131001506517	0.0
Ensifer	0.000218335844196	0.0	0.0	0.0	0.0	0.0	2.18335844196e-05	6.55007532587e-05	0.000567673194908	0.0	0.0	0.0	4.36671688391e-05	0.0	0.0	0.0	0.000305670181874	0.0	0.0	6.55007532587e-05	4.36671688391e-05	8.73343376782e-05	6.55007532587e-05	0.0	0.0	0.00048033885723	0.0	0.0	2.18335844196e-05	0.0
Paracoccus	0.0	0.0	0.0	0.000174668675356	2.18335844196e-05	6.55007532587e-05	2.18335844196e-05	0.0	0.0	0.0	0.0	0.000633173948167	0.0	4.36671688391e-05	0.000131001506517	2.18335844196e-05	0.0	0.0	0.0	0.000393004519552	0.0	0.000131001506517	4.36671688391e-05	0.0	2.18335844196e-05	0.0	0.0	4.36671688391e-05	0.000240169428615	0.0
Succinatimonas	0.0	0.0	0.0	0.0	0.000218335844196	0.0	0.0	0.0	0.0	2.18335844196e-05	0.0	0.0	0.000371170935132	0.0	0.0	0.0	0.0	4.36671688391e-05	0.0	0.0	6.55007532587e-05	0.0	0.0	0.0	0.0	0.0	2.18335844196e-05	0.0	0.0	0.00109167922098
Proteiniphilum	0.0	0.0	4.36671688391e-05	0.0	0.000109167922098	8.73343376782e-05	4.36671688391e-05	0.000131001506517	0.0	0.0	2.18335844196e-05	2.18335844196e-05	0.000152835090937	0.000174668675356	0.000131001506517	8.73343376782e-05	0.0	2.18335844196e-05	0.0	6.55007532587e-05	6.55007532587e-05	0.000262003013035	0.000131001506517	2.18335844196e-05	0.000174668675356	0.0	0.0	2.18335844196e-05	0.0	6.55007532587e-05
Syntrophomonas	0.0	4.36671688391e-05	0.0	0.0	0.000240169428615	2.18335844196e-05	0.0	6.55007532587e-05	0.0	0.0	0.0	2.18335844196e-05	0.00050217244165	0.000109167922098	0.000196502259776	0.000109167922098	0.0	0.0	6.55007532587e-05	0.0	0.000109167922098	6.55007532587e-05	0.000131001506517	2.18335844196e-05	6.55007532587e-05	0.0	0.0	0.0	4.36671688391e-05	0.0
Alcaligenes	4.36671688391e-05	0.0	0.0	0.000152835090937	0.0	0.0	0.0	2.18335844196e-05	6.55007532587e-05	0.0	0.0	0.000458505272811	0.0	4.36671688391e-05	0.0	0.0	8.73343376782e-05	2.18335844196e-05	0.0	0.00050217244165	0.0	0.0	0.0	0.0	0.0	0.000109167922098	0.0	0.0	0.000283836597454	0.0
Eubacterium	0.0	0.0	0.0	0.0	0.0	0.000262003013035	0.0	0.0	0.0	0.0	0.0	0.0	0.0	0.000655007532587	0.0	0.0	0.0	0.0	0.0	0.0	0.0	0.000393004519552	0.000414838103972	0.0	0.0	0.0	0.0	0.0	2.18335844196e-05	0.0
Epulopiscium	0.0	0.0	0.0	0.0	0.000327503766293	0.0	2.18335844196e-05	0.0	0.0	0.0	0.0	0.0	0.00098251129888	0.0	0.0	0.0	0.0	4.36671688391e-05	0.0	0.0	0.000240169428615	0.0	0.0	2.18335844196e-05	0.0	0.0	0.0	0.0	0.0	0.000109167922098
Atopobium	0.0	0.0	2.18335844196e-05	8.73343376782e-05	2.18335844196e-05	0.0	0.000196502259776	0.000196502259776	4.36671688391e-05	0.0	0.0	4.36671688391e-05	0.0	8.73343376782e-05	0.000131001506517	0.000174668675356	0.0	2.18335844196e-05	2.18335844196e-05	0.000131001506517	2.18335844196e-05	4.36671688391e-05	4.36671688391e-05	0.0	0.000262003013035	0.0	0.0	0.0	0.000196502259776	0.0
Butyrivibrio	0.000262003013035	4.36671688391e-05	4.36671688391e-05	6.55007532587e-05	2.18335844196e-05	6.55007532587e-05	0.0	0.0	4.36671688391e-05	0.0	0.000174668675356	0.0	0.0	0.0	2.18335844196e-05	0.0	6.55007532587e-05	0.000109167922098	0.000196502259776	6.55007532587e-05	0.000109167922098	8.73343376782e-05	8.73343376782e-05	0.000152835090937	4.36671688391e-05	2.18335844196e-05	0.0	2.18335844196e-05	2.18335844196e-05	0.0
Pyramidobacter	2.18335844196e-05	0.0	0.0	6.55007532587e-05	0.000152835090937	0.0	0.000152835090937	0.000174668675356	6.55007532587e-05	0.0	8.73343376782e-05	6.55007532587e-05	8.73343376782e-05	2.18335844196e-05	2.18335844196e-05	4.36671688391e-05	2.18335844196e-05	4.36671688391e-05	6.55007532587e-05	6.55007532587e-05	6.55007532587e-05	0.000109167922098	2.18335844196e-05	0.000131001506517	6.55007532587e-05	2.18335844196e-05	4.36671688391e-05	0.0	8.73343376782e-05	0.0
Dermacoccus	0.0	0.0	0.0	4.36671688391e-05	0.0	0.0	0.0	0.0	0.0	0.0	0.0	0.000720508285845	0.0	0.0	0.0	0.0	0.0	0.0	0.0	0.00050217244165	0.0	0.0	0.0	0.0	0.0	0.0	0.0	0.0	0.000414838103972	0.0
Gemella	2.18335844196e-05	0.0	0.0	0.000109167922098	2.18335844196e-05	0.000174668675356	0.000240169428615	0.0	0.0	0.0	0.0	0.000218335844196	4.36671688391e-05	8.73343376782e-05	2.18335844196e-05	0.0	0.0	2.18335844196e-05	2.18335844196e-05	0.000262003013035	0.0	0.000131001506517	0.0	2.18335844196e-05	2.18335844196e-05	0.0	2.18335844196e-05	0.0	0.000240169428615	0.0
Kocuria	0.0	0.0	6.55007532587e-05	0.000109167922098	0.0	4.36671688391e-05	6.55007532587e-05	0.0	0.0	0.0	6.55007532587e-05	0.000152835090937	0.0	2.18335844196e-05	0.000414838103972	0.0	0.0	0.0	0.000152835090937	0.000196502259776	0.0	2.18335844196e-05	4.36671688391e-05	2.18335844196e-05	0.0	0.0	0.0	0.000109167922098	0.000152835090937	0.0
Enterorhabdus	0.0	0.000109167922098	2.18335844196e-05	0.000109167922098	0.0	0.000109167922098	8.73343376782e-05	2.18335844196e-05	0.000131001506517	2.18335844196e-05	2.18335844196e-05	6.55007532587e-05	0.0	6.55007532587e-05	2.18335844196e-05	4.36671688391e-05	4.36671688391e-05	8.73343376782e-05	6.55007532587e-05	0.000109167922098	0.000131001506517	2.18335844196e-05	4.36671688391e-05	4.36671688391e-05	6.55007532587e-05	6.55007532587e-05	0.0	4.36671688391e-05	8.73343376782e-05	0.0
Asticcacaulis	0.0	0.000109167922098	0.0	0.0	0.000393004519552	0.0	0.0	0.0	0.0	0.0	0.0	0.0	0.000764175454684	2.18335844196e-05	2.18335844196e-05	0.0	0.0	2.18335844196e-05	0.0	0.0	0.000218335844196	0.0	0.0	0.0	0.0	4.36671688391e-05	2.18335844196e-05	0.0	0.0	2.18335844196e-05
[Clostridium]_innocuum_group	0.0	0.0	0.0	2.18335844196e-05	0.0	0.000196502259776	8.73343376782e-05	4.36671688391e-05	0.0	0.0	0.0	6.55007532587e-05	0.000109167922098	0.000327503766293	0.0	0.0	0.0	2.18335844196e-05	0.0	0.000109167922098	0.0	0.000327503766293	0.000218335844196	2.18335844196e-05	0.0	0.0	0.0	6.55007532587e-05	2.18335844196e-05	0.0
Anaerosporobacter	2.18335844196e-05	0.0	0.0	0.000131001506517	0.0	0.0	6.55007532587e-05	2.18335844196e-05	0.0	0.0	0.0	2.18335844196e-05	0.0	0.0	0.0	0.000174668675356	2.18335844196e-05	0.000218335844196	0.000676841117006	2.18335844196e-05	8.73343376782e-05	0.0	0.0	0.0	4.36671688391e-05	6.55007532587e-05	6.55007532587e-05	0.0	0.0	0.0
Anaerotruncus	0.000174668675356	0.0	2.18335844196e-05	2.18335844196e-05	0.0	2.18335844196e-05	0.0	4.36671688391e-05	0.000283836597454	4.36671688391e-05	2.18335844196e-05	0.0	4.36671688391e-05	0.000109167922098	0.0	4.36671688391e-05	0.000152835090937	0.0	0.0	0.0	0.0	2.18335844196e-05	0.0	0.0	2.18335844196e-05	0.000589506779328	0.0	0.0	0.0	0.0
Blastocatella	0.0	0.0	0.0	0.000109167922098	0.0	6.55007532587e-05	0.0	0.0	0.0	2.18335844196e-05	0.0	0.000196502259776	0.0	0.000283836597454	0.0	0.0	0.0	0.0	0.0	0.000240169428615	0.0	0.000196502259776	0.000283836597454	0.0	0.0	0.0	0.0	0.0	0.000196502259776	0.0
Faecalitalea	0.0	0.0	0.0	2.18335844196e-05	2.18335844196e-05	0.000218335844196	0.0	0.0	0.0	0.0	2.18335844196e-05	0.0	2.18335844196e-05	0.000436671688391	4.36671688391e-05	2.18335844196e-05	0.0	0.0	0.0	0.0	2.18335844196e-05	0.000262003013035	0.000305670181874	0.0	6.55007532587e-05	6.55007532587e-05	0.0	0.0	2.18335844196e-05	0.0
UBA1819	8.73343376782e-05	8.73343376782e-05	0.000109167922098	2.18335844196e-05	4.36671688391e-05	6.55007532587e-05	4.36671688391e-05	2.18335844196e-05	0.0	8.73343376782e-05	0.0	0.0	4.36671688391e-05	0.000109167922098	2.18335844196e-05	0.000131001506517	0.0	4.36671688391e-05	0.0	8.73343376782e-05	0.000131001506517	2.18335844196e-05	8.73343376782e-05	2.18335844196e-05	8.73343376782e-05	2.18335844196e-05	4.36671688391e-05	0.0	6.55007532587e-05	0.0
Peptoclostridium	0.0	0.0	0.0	0.0	4.36671688391e-05	0.0	0.0	0.000414838103972	2.18335844196e-05	0.0	0.0	2.18335844196e-05	4.36671688391e-05	6.55007532587e-05	0.0	0.000240169428615	0.0	0.0	0.0	0.0	6.55007532587e-05	8.73343376782e-05	0.000152835090937	0.0	0.000283836597454	0.0	0.0	0.0	0.0	0.0
Methylobacterium	0.0	4.36671688391e-05	0.0	0.000131001506517	0.0	0.0	8.73343376782e-05	0.0	2.18335844196e-05	4.36671688391e-05	0.0	0.00048033885723	0.0	6.55007532587e-05	0.000131001506517	0.0	0.0	0.0	8.73343376782e-05	0.000109167922098	0.0	2.18335844196e-05	0.0	2.18335844196e-05	0.0	0.0	0.0	0.0	0.000196502259776	0.0
Angelakisella	6.55007532587e-05	4.36671688391e-05	0.000131001506517	2.18335844196e-05	0.0	0.0	8.73343376782e-05	0.0	0.000109167922098	0.0	0.0	2.18335844196e-05	2.18335844196e-05	0.0	0.0	4.36671688391e-05	6.55007532587e-05	0.0	6.55007532587e-05	6.55007532587e-05	2.18335844196e-05	2.18335844196e-05	4.36671688391e-05	0.000262003013035	4.36671688391e-05	0.000131001506517	0.0	4.36671688391e-05	0.000109167922098	0.0
Sarcina	0.0	0.000109167922098	0.0	0.0	4.36671688391e-05	2.18335844196e-05	0.0	2.18335844196e-05	0.0	0.0	0.0	0.000218335844196	0.0	0.0	0.0	0.000262003013035	0.0	4.36671688391e-05	0.000218335844196	0.000218335844196	0.000152835090937	0.0	0.0	0.0	2.18335844196e-05	0.0	0.0	0.0	0.0	0.0
Methanosarcina	0.0	0.0	4.36671688391e-05	2.18335844196e-05	4.36671688391e-05	0.0	0.000196502259776	4.36671688391e-05	0.0	4.36671688391e-05	2.18335844196e-05	2.18335844196e-05	0.000152835090937	0.000109167922098	4.36671688391e-05	6.55007532587e-05	0.0	0.0	0.0	8.73343376782e-05	6.55007532587e-05	8.73343376782e-05	2.18335844196e-05	0.0	0.000131001506517	0.0	0.0	6.55007532587e-05	6.55007532587e-05	0.0
Actinobacillus	0.0	0.0	0.0	6.55007532587e-05	0.0	4.36671688391e-05	0.0	4.36671688391e-05	0.0	4.36671688391e-05	0.0	0.000283836597454	0.0	2.18335844196e-05	0.0	0.0	0.0	4.36671688391e-05	0.0	0.000458505272811	0.0	0.0	4.36671688391e-05	0.0	2.18335844196e-05	0.0	0.0	0.0	0.000240169428615	0.0
Curvibacter	0.0	0.0	0.0	8.73343376782e-05	0.0	0.0	0.0	0.0	2.18335844196e-05	2.18335844196e-05	0.0	0.000283836597454	0.0	4.36671688391e-05	0.0	0.0	0.0	0.0	0.0	0.000436671688391	6.55007532587e-05	0.0	4.36671688391e-05	0.0	0.0	0.0	0.0	2.18335844196e-05	0.000262003013035	0.0
Defluviitaleaceae_UCG-011	4.36671688391e-05	0.0	2.18335844196e-05	6.55007532587e-05	0.0	0.0	0.0	2.18335844196e-05	2.18335844196e-05	0.0	0.0	2.18335844196e-05	2.18335844196e-05	0.0	2.18335844196e-05	0.0	8.73343376782e-05	0.000131001506517	2.18335844196e-05	0.000152835090937	0.000305670181874	0.0	2.18335844196e-05	6.55007532587e-05	0.0	4.36671688391e-05	8.73343376782e-05	0.0	0.0	2.18335844196e-05
Clostridioides	0.0	0.0	0.0	0.0	0.0	8.73343376782e-05	0.0	0.0	0.0	0.0	0.0	0.0	0.0	0.000567673194908	0.0	0.0	0.0	0.0	0.0	0.0	0.0	0.000414838103972	0.000109167922098	0.0	0.0	0.0	0.0	0.0	0.0	0.0
Anaeroglobus	0.0	0.0	0.0	2.18335844196e-05	0.0	0.0	0.0	0.000131001506517	0.0	2.18335844196e-05	2.18335844196e-05	0.000240169428615	0.0	2.18335844196e-05	0.0	0.000152835090937	0.0	0.0	0.0	0.000218335844196	0.0	6.55007532587e-05	8.73343376782e-05	0.0	8.73343376782e-05	0.0	0.0	0.0	8.73343376782e-05	0.0
Enorma	0.0	0.000218335844196	0.0	0.0	6.55007532587e-05	0.0	0.0	0.0	0.0	0.000131001506517	0.0	0.0	6.55007532587e-05	0.0	0.0	0.0	0.0	0.000196502259776	0.0	0.0	0.0	0.0	0.0	0.0	0.0	0.0	4.36671688391e-05	0.0	0.0	0.000436671688391
Phyllobacterium	0.0	0.0	0.0	0.000109167922098	0.0	0.0	0.0	0.0	0.0	0.0	0.0	0.000393004519552	0.0	0.0	0.0	0.0	0.0	0.0	0.0	0.00048033885723	0.0	0.0	0.0	0.0	0.0	0.0	0.0	0.0	0.000174668675356	0.0
Prevotella	4.36671688391e-05	2.18335844196e-05	0.000131001506517	0.0	0.0	0.000131001506517	0.0	2.18335844196e-05	0.0	0.0	8.73343376782e-05	0.0	8.73343376782e-05	0.000152835090937	0.0	2.18335844196e-05	0.0	0.0	0.0	0.0	2.18335844196e-05	0.000174668675356	8.73343376782e-05	0.0	0.000131001506517	0.0	0.0	2.18335844196e-05	0.0	0.0
Eisenbergiella	0.000152835090937	0.0	0.0	0.0	0.0	2.18335844196e-05	0.0	2.18335844196e-05	0.000218335844196	0.0	0.0	0.0	0.0	2.18335844196e-05	0.0	6.55007532587e-05	2.18335844196e-05	0.0	0.0	2.18335844196e-05	0.0	6.55007532587e-05	8.73343376782e-05	0.0	6.55007532587e-05	0.000262003013035	4.36671688391e-05	0.0	4.36671688391e-05	0.0
[Acetivibrio]_ethanolgignens_group	8.73343376782e-05	0.0	0.0	0.0	0.0	2.18335844196e-05	2.18335844196e-05	0.0	0.0	0.0	2.18335844196e-05	2.18335844196e-05	0.0	2.18335844196e-05	2.18335844196e-05	0.000196502259776	0.000152835090937	4.36671688391e-05	0.000174668675356	0.0	0.000174668675356	0.0	0.0	2.18335844196e-05	0.0	0.0	6.55007532587e-05	2.18335844196e-05	4.36671688391e-05	0.0
Petrimonas	0.0	6.55007532587e-05	0.0	0.0	2.18335844196e-05	4.36671688391e-05	0.0	4.36671688391e-05	0.0	4.36671688391e-05	0.0	6.55007532587e-05	6.55007532587e-05	0.000174668675356	0.000131001506517	8.73343376782e-05	2.18335844196e-05	0.0	0.0	0.0	0.0	0.000174668675356	8.73343376782e-05	0.0	4.36671688391e-05	0.0	0.0	4.36671688391e-05	0.0	0.0
Lachnoclostridium_1	0.0	0.0	2.18335844196e-05	4.36671688391e-05	0.0	2.18335844196e-05	4.36671688391e-05	0.0	0.0	0.0	0.000174668675356	0.0	0.0	0.0	0.0	0.0	8.73343376782e-05	0.0	6.55007532587e-05	0.0	0.000305670181874	0.0	0.0	0.000109167922098	2.18335844196e-05	0.0	0.0	0.000152835090937	0.0	4.36671688391e-05
Leptothrix	0.0	0.0	0.0	0.000109167922098	0.0	0.0	0.0	0.0	0.0	0.0	0.0	0.000458505272811	0.0	0.0	0.0	0.0	0.0	0.0	0.0	0.000152835090937	0.0	0.0	0.0	0.0	0.0	0.0	0.0	0.0	0.000371170935132	0.0
Sharpea	0.0	0.0	0.0	0.000196502259776	0.0	0.0	0.0	0.0	0.0	0.0	0.0	0.0	0.0	0.0	0.0	0.0	2.18335844196e-05	0.0	0.0	0.0	0.000807842623524	2.18335844196e-05	0.0	0.0	0.0	2.18335844196e-05	0.0	0.0	0.0	0.0
Fastidiosipila	0.0	0.0	0.0	0.0	0.0	0.0	2.18335844196e-05	4.36671688391e-05	0.0	0.0	0.0	0.000283836597454	0.0	0.0	0.000305670181874	0.0	0.0	0.0	0.0	0.000283836597454	0.0	0.0	0.0	2.18335844196e-05	0.0	0.0	0.0	0.0	0.000109167922098	0.0
Acidaminococcus	0.0	2.18335844196e-05	0.000109167922098	2.18335844196e-05	0.0	6.55007532587e-05	4.36671688391e-05	0.000131001506517	0.0	2.18335844196e-05	0.000109167922098	2.18335844196e-05	0.0	0.0	0.0	4.36671688391e-05	0.0	0.0	2.18335844196e-05	2.18335844196e-05	8.73343376782e-05	2.18335844196e-05	0.0	2.18335844196e-05	8.73343376782e-05	0.000131001506517	0.0	4.36671688391e-05	2.18335844196e-05	0.0
Corynebacterium	0.0	0.0	0.0	4.36671688391e-05	0.0	0.0	0.0	0.0	0.0	0.0	0.0	0.000436671688391	0.0	0.0	0.0	0.0	0.0	2.18335844196e-05	0.0	0.000414838103972	0.0	0.0	0.0	0.0	0.0	0.0	0.0	0.0	0.000131001506517	0.0
Methanobacterium	0.0	0.0	0.0	2.18335844196e-05	0.0	2.18335844196e-05	0.0	0.0	0.0	0.0	0.0	2.18335844196e-05	0.0	0.000305670181874	0.000109167922098	4.36671688391e-05	0.0	0.0	0.0	4.36671688391e-05	0.0	0.000174668675356	0.000218335844196	0.0	0.0	0.0	0.0	0.0	4.36671688391e-05	0.0
Cupriavidus	4.36671688391e-05	0.0	0.0	0.0	8.73343376782e-05	0.0	0.0	0.0	2.18335844196e-05	0.0	0.0	0.000131001506517	0.000393004519552	0.0	0.0	0.0	4.36671688391e-05	0.0	0.0	0.000109167922098	0.000109167922098	0.0	2.18335844196e-05	0.0	0.0	0.0	0.0	0.0	0.0	4.36671688391e-05
Pseudogulbenkiania	0.0	0.0	0.0	0.0	8.73343376782e-05	0.0	6.55007532587e-05	0.0	0.0	0.0	0.0	2.18335844196e-05	0.000240169428615	6.55007532587e-05	0.0	0.0	8.73343376782e-05	2.18335844196e-05	0.0	6.55007532587e-05	0.000131001506517	4.36671688391e-05	0.0	2.18335844196e-05	0.0	0.000109167922098	0.0	2.18335844196e-05	0.0	0.0
Granulicatella	0.0	0.0	0.0	0.0	4.36671688391e-05	6.55007532587e-05	4.36671688391e-05	6.55007532587e-05	2.18335844196e-05	2.18335844196e-05	0.0	2.18335844196e-05	0.0	0.000152835090937	6.55007532587e-05	8.73343376782e-05	0.0	2.18335844196e-05	0.0	2.18335844196e-05	0.0	6.55007532587e-05	0.000109167922098	2.18335844196e-05	8.73343376782e-05	2.18335844196e-05	0.0	0.0	2.18335844196e-05	0.0
Duganella	2.18335844196e-05	0.0	0.0	0.0	0.000218335844196	0.0	2.18335844196e-05	0.0	0.0	0.0	0.0	0.0	0.00050217244165	0.0	0.0	0.0	2.18335844196e-05	0.0	0.0	0.0	0.000131001506517	0.0	0.0	0.0	2.18335844196e-05	2.18335844196e-05	0.0	0.0	0.0	0.0
Adlercreutzia	2.18335844196e-05	0.000131001506517	0.0	0.0	6.55007532587e-05	0.0	0.0	0.0	2.18335844196e-05	0.000174668675356	0.0	0.0	0.0	6.55007532587e-05	0.0	0.0	0.0	0.000174668675356	0.0	0.0	0.0	4.36671688391e-05	0.0	0.0	2.18335844196e-05	0.0	0.000109167922098	2.18335844196e-05	2.18335844196e-05	8.73343376782e-05
Papillibacter	2.18335844196e-05	0.0	0.0	6.55007532587e-05	0.0	2.18335844196e-05	0.0	0.0	2.18335844196e-05	2.18335844196e-05	0.0	0.0	0.0	0.0	6.55007532587e-05	6.55007532587e-05	2.18335844196e-05	2.18335844196e-05	0.000131001506517	0.0	0.000131001506517	2.18335844196e-05	8.73343376782e-05	6.55007532587e-05	2.18335844196e-05	2.18335844196e-05	2.18335844196e-05	0.0	0.000109167922098	0.0
Aminobacterium	0.0	0.0	4.36671688391e-05	2.18335844196e-05	0.0	2.18335844196e-05	0.000131001506517	0.000109167922098	0.0	0.0	0.0	0.0	2.18335844196e-05	4.36671688391e-05	0.000196502259776	6.55007532587e-05	0.0	2.18335844196e-05	0.0	0.0	0.0	2.18335844196e-05	2.18335844196e-05	0.0	0.000174668675356	0.0	0.0	0.0	4.36671688391e-05	0.0
Tatumella	4.36671688391e-05	0.0	0.0	0.0	0.0	4.36671688391e-05	0.0	0.0	0.000283836597454	0.0	2.18335844196e-05	8.73343376782e-05	0.0	0.0	4.36671688391e-05	0.0	0.000152835090937	0.0	0.0	0.0	0.0	0.0	2.18335844196e-05	0.0	2.18335844196e-05	0.000152835090937	0.0	0.0	0.0	2.18335844196e-05
Kytococcus	0.0	0.0	0.0	0.000152835090937	0.0	0.0	0.0	0.0	0.0	0.0	0.0	0.000174668675356	0.0	0.0	0.0	0.0	0.0	0.0	0.0	0.000393004519552	0.0	0.0	0.0	0.0	0.0	0.0	0.0	0.0	0.000174668675356	0.0
Niveibacterium	0.0	0.0	0.0	0.0	0.0	6.55007532587e-05	0.0	0.0	0.0	0.0	0.0	0.0	0.0	0.000349337350713	0.0	0.0	0.0	0.0	0.0	0.0	0.0	0.000196502259776	0.000262003013035	0.0	0.0	0.0	0.0	0.0	0.0	0.0
Paenarthrobacter	0.0	0.0	0.0	2.18335844196e-05	0.0	0.0	0.0	0.0	0.0	0.0	0.0	0.000393004519552	0.0	0.0	0.0	0.0	0.0	0.0	0.0	0.000349337350713	0.0	0.0	0.0	0.0	0.0	0.0	0.0	0.0	0.000109167922098	0.0
gut_metagenome	0.0	4.36671688391e-05	0.0	0.0	6.55007532587e-05	2.18335844196e-05	8.73343376782e-05	8.73343376782e-05	4.36671688391e-05	4.36671688391e-05	0.0	0.0	0.0	0.0	0.0	4.36671688391e-05	0.0	2.18335844196e-05	4.36671688391e-05	0.0	6.55007532587e-05	0.0	0.0	0.0	8.73343376782e-05	6.55007532587e-05	0.0	0.0	0.000152835090937	0.0
Pseudorhodobacter	0.0	8.73343376782e-05	0.000109167922098	0.0	0.0	0.0	0.0	0.0	0.0	0.000131001506517	0.000174668675356	2.18335844196e-05	0.0	0.0	0.0	0.0	0.0	0.0	6.55007532587e-05	0.0	0.0	2.18335844196e-05	2.18335844196e-05	0.0	0.0	0.0	0.0	0.000218335844196	2.18335844196e-05	0.0
Candidatus_Stoquefichus	8.73343376782e-05	0.0	0.0	2.18335844196e-05	0.0	0.0	0.0	0.0	0.000109167922098	0.0	0.000152835090937	6.55007532587e-05	2.18335844196e-05	0.0	0.0	4.36671688391e-05	0.0	4.36671688391e-05	0.000131001506517	0.0	8.73343376782e-05	2.18335844196e-05	0.0	0.0	2.18335844196e-05	0.0	4.36671688391e-05	0.0	0.0	0.0
Cutibacterium	0.0	0.0	0.0	8.73343376782e-05	0.0	0.0	0.0	0.0	0.0	0.0	0.0	0.000174668675356	0.0	0.0	0.0	0.0	0.0	0.0	0.0	0.000327503766293	0.0	0.0	0.0	0.0	0.0	0.0	0.0	0.0	0.000262003013035	0.0
Tyzzerella	2.18335844196e-05	0.0	0.0	0.0	0.0	2.18335844196e-05	0.0	0.000283836597454	0.0	0.0	0.0	0.0	0.0	0.0	0.0	8.73343376782e-05	0.0	0.0	0.0	4.36671688391e-05	0.0	0.0	0.0	0.0	0.000371170935132	0.0	0.0	0.0	0.0	0.0
uncultured_prokaryote	0.0	0.0	0.0	0.0	0.0	2.18335844196e-05	0.0	0.0001310015065176	0.0	0.0	0.0	0.0	2.18335844196e-05	0.0	2.18335844196e-05	0.0002401694286156	0.0	0.0	0.0	0.0	0.0	0.0	2.18335844196e-05	0.0	0.0003493373507127	0.0	0.0	0.0	0.0	0.0
Ruminiclostridium_1	0.0	0.0	0.0	0.0	0.0	0.0	0.0	0.0	0.0	0.0	0.0	0.0	0.0	0.0	4.36671688391e-05	2.18335844196e-05	0.0	0.0	6.55007532587e-05	0.000240169428615	0.000174668675356	0.0	0.000174668675356	0.0	4.36671688391e-05	2.18335844196e-05	0.0	2.18335844196e-05	0.0	0.0
Fermentimonas	0.0	2.18335844196e-05	0.0	0.0	0.0	2.18335844196e-05	4.36671688391e-05	6.55007532587e-05	0.0	0.0	0.0	0.0	2.18335844196e-05	2.18335844196e-05	8.73343376782e-05	4.36671688391e-05	0.0	0.0	0.0	0.0	0.0	8.73343376782e-05	2.18335844196e-05	4.36671688391e-05	0.000218335844196	4.36671688391e-05	0.0	0.0	4.36671688391e-05	0.0
unidentified_rumen_bacterium_RF9	0.0	0.0	4.36671688391e-05	0.0	0.0	0.0	0.0	4.36671688391e-05	0.0	2.18335844196e-05	0.0	0.0	0.0	0.0	0.0	0.0	0.0	0.0	0.0	0.0	0.000436671688391	0.000131001506517	0.000109167922098	0.0	0.0	0.0	0.0	0.0	0.0	0.0
Clostridium_sensu_stricto_6	0.0	0.0	0.0	0.0	2.18335844196e-05	0.0	0.0	0.0	0.0	0.0	8.73343376782e-05	0.0	0.0	0.0	2.18335844196e-05	0.0	0.0	0.0	8.73343376782e-05	0.0	0.000152835090937	0.0	0.0	0.0	0.0	0.0	2.18335844196e-05	0.000371170935132	0.0	2.18335844196e-05
Rubellimicrobium	0.0	0.0	0.0	0.0	0.0	8.73343376782e-05	0.0	0.0	0.0	0.0	0.0	0.000327503766293	0.0	2.18335844196e-05	0.0	0.0	0.0	0.0	0.0	0.000131001506517	0.0	0.0	8.73343376782e-05	0.0	0.0	0.0	0.0	0.0	0.000109167922098	0.0
Serratia	0.0	0.0	0.0	0.0	0.0	2.18335844196e-05	2.18335844196e-05	0.0	0.0	6.55007532587e-05	0.0	4.36671688391e-05	8.73343376782e-05	6.55007532587e-05	0.0	8.73343376782e-05	0.0	0.0	0.0	4.36671688391e-05	0.0	8.73343376782e-05	0.000109167922098	0.0	8.73343376782e-05	0.0	0.0	0.0	0.0	2.18335844196e-05
Elusimicrobium	0.0	0.0	0.0	4.36671688391e-05	0.0	0.0	0.0	0.000109167922098	0.0	0.0	0.000152835090937	6.55007532587e-05	0.0	0.0	0.0	2.18335844196e-05	4.36671688391e-05	2.18335844196e-05	2.18335844196e-05	0.0	2.18335844196e-05	0.0	0.0	2.18335844196e-05	0.0	2.18335844196e-05	6.55007532587e-05	8.73343376782e-05	2.18335844196e-05	0.0
Peptococcus	4.36671688391e-05	0.000109167922098	0.0	0.0	0.0	0.0	0.0	0.0	2.18335844196e-05	2.18335844196e-05	0.0	8.73343376782e-05	0.0	2.18335844196e-05	2.18335844196e-05	6.55007532587e-05	2.18335844196e-05	2.18335844196e-05	0.0	0.0	6.55007532587e-05	4.36671688391e-05	2.18335844196e-05	4.36671688391e-05	0.0	6.55007532587e-05	0.0	0.0	4.36671688391e-05	0.0
Micrococcus	0.0	0.0	0.0	0.000109167922098	0.0	2.18335844196e-05	0.0	0.0	0.0	0.0	0.0	0.000436671688391	0.0	0.0	2.18335844196e-05	0.0	0.0	0.0	0.0	8.73343376782e-05	0.0	0.0	0.0	0.0	0.0	0.0	0.0	0.0	4.36671688391e-05	0.0
Leptotrichia	0.0	0.0	0.0	0.0	0.0	2.18335844196e-05	0.0	0.000109167922098	0.0	0.0	0.0	0.0	0.0	0.000218335844196	2.18335844196e-05	0.0	0.0	0.0	0.0	0.0	0.0	0.000218335844196	6.55007532587e-05	0.0	2.18335844196e-05	0.0	2.18335844196e-05	0.0	0.0	0.0
Lactococcus	0.0	0.0	0.0	0.0	0.0	0.000152835090937	4.36671688391e-05	2.18335844196e-05	0.0	2.18335844196e-05	0.0	0.0	0.0	0.000131001506517	0.0	2.18335844196e-05	0.0	0.0	0.0	0.0	0.0	0.000109167922098	0.000109167922098	0.0	2.18335844196e-05	4.36671688391e-05	2.18335844196e-05	0.0	0.0	0.0
Pygmaiobacter	0.0	0.0	0.0	2.18335844196e-05	2.18335844196e-05	0.0	0.0	0.0	4.36671688391e-05	0.0	8.73343376782e-05	0.0	0.0	0.0	4.36671688391e-05	2.18335844196e-05	8.73343376782e-05	0.0	2.18335844196e-05	0.0	0.0	0.0	4.36671688391e-05	0.000152835090937	0.0	0.0	2.18335844196e-05	4.36671688391e-05	4.36671688391e-05	4.36671688391e-05
Pirellula	0.0	0.0	0.0	4.36671688391e-05	0.0	0.0	0.0	0.0	0.0	0.0	0.0	0.000152835090937	0.0	6.55007532587e-05	0.0	0.0	0.0	0.0	0.0	0.000152835090937	2.18335844196e-05	8.73343376782e-05	0.0	0.0	0.0	0.0	0.0	0.0	0.000152835090937	0.0
Lachnoclostridium_10	0.0	0.0	0.0	0.000131001506517	0.0	0.0	2.18335844196e-05	0.0	0.0	0.0	0.0	8.73343376782e-05	0.0	0.0	2.18335844196e-05	0.000109167922098	0.0	2.18335844196e-05	0.000109167922098	0.0	2.18335844196e-05	0.0	0.0	4.36671688391e-05	0.0	0.0	0.0	0.0	8.73343376782e-05	2.18335844196e-05
Faecalibaculum	0.0	0.0	0.000131001506517	0.0	0.0	0.0	0.000196502259776	0.0	8.73343376782e-05	0.0	2.18335844196e-05	0.0	0.0	0.0	8.73343376782e-05	0.0	0.0	0.0	0.0	0.0	0.0	4.36671688391e-05	0.0	0.0	0.0	2.18335844196e-05	0.0	8.73343376782e-05	0.0	0.0
Agromyces	0.0	0.0	0.0	8.73343376782e-05	0.0	0.0	0.0	0.0	0.0	0.0	0.0	0.000196502259776	0.0	0.0	0.0	0.0	0.0	0.0	0.0	0.000240169428615	0.0	2.18335844196e-05	0.0	0.0	0.0	0.0	0.0	0.0	0.000109167922098	0.0
Dyadobacter	6.55007532587e-05	0.0	0.0	0.0	0.000218335844196	0.0	0.0	0.0	0.0	0.0	0.0	0.0	0.000218335844196	0.0	0.0	0.0	0.0	0.0	0.0	0.0	8.73343376782e-05	0.0	0.0	0.0	0.0	0.0	0.0	0.0	0.0	4.36671688391e-05
Negativicoccus	0.0	0.0	0.0	2.18335844196e-05	0.0	0.0	0.0	0.0	0.0	0.0	0.0	0.000305670181874	0.0	0.0	0.0	0.0	0.0	0.0	0.0	0.000218335844196	0.0	0.0	0.0	0.0	0.0	0.0	0.0	2.18335844196e-05	6.55007532587e-05	0.0
Ruminococcaceae_UCG-001	0.0	2.18335844196e-05	0.0	0.0	0.0	0.000109167922098	0.0	4.36671688391e-05	8.73343376782e-05	0.0	0.0	0.0	0.0	0.0	0.0	0.0	2.18335844196e-05	0.0	4.36671688391e-05	6.55007532587e-05	0.0	0.0	0.0	2.18335844196e-05	0.0	2.18335844196e-05	6.55007532587e-05	0.000109167922098	2.18335844196e-05	0.0
Aquabacterium	0.0	0.0	0.0	8.73343376782e-05	0.0	0.0	0.0	0.0	0.0	0.0	0.0	0.000262003013035	0.0	0.0	0.0	0.0	0.0	0.0	0.0	6.55007532587e-05	0.0	0.0	0.0	0.0	0.0	2.18335844196e-05	0.0	2.18335844196e-05	0.000152835090937	0.0
Microbacterium	0.0	0.0	0.0	0.0	2.18335844196e-05	6.55007532587e-05	6.55007532587e-05	0.0	0.0	0.0	0.0	0.0	0.0	0.0	0.000371170935132	0.0	0.0	0.0	6.55007532587e-05	0.0	0.0	0.0	0.0	0.0	0.0	0.0	0.0	2.18335844196e-05	0.0	0.0
Sediminibacterium	0.0	0.0	0.0	0.0	0.0	4.36671688391e-05	0.0	0.0	4.36671688391e-05	0.0	0.0	0.000131001506517	4.36671688391e-05	2.18335844196e-05	0.0	0.0	0.0	0.0	0.0	6.55007532587e-05	0.0	4.36671688391e-05	8.73343376782e-05	0.0	0.0	0.0	0.0	4.36671688391e-05	6.55007532587e-05	0.0
Sedimentibacter	0.0	0.0	0.0	0.0	0.0	4.36671688391e-05	0.0	0.0	0.0	0.0	0.0	0.0	0.0	6.55007532587e-05	2.18335844196e-05	2.18335844196e-05	0.0	0.0	0.0	0.0	0.0	4.36671688391e-05	8.73343376782e-05	0.0	0.000218335844196	2.18335844196e-05	0.0	2.18335844196e-05	2.18335844196e-05	0.0
Selenomonas_3	0.0	0.0	2.18335844196e-05	0.0	0.0	0.0	0.0	0.0	0.0	0.0	0.0	0.0	0.0	0.0	0.0	0.0	0.0	0.0	0.0	0.0	0.000414838103972	0.0	4.36671688391e-05	4.36671688391e-05	0.0	0.0	0.0	0.0	4.36671688391e-05	0.0
Varibaculum	0.0	0.0	0.0	0.000131001506517	0.0	0.0	0.0	0.0	0.0	0.0	0.0	0.000131001506517	0.0	0.0	2.18335844196e-05	0.0	0.0	0.0	0.0	0.000152835090937	0.0	0.0	0.0	0.0	0.0	0.0	0.0	2.18335844196e-05	0.000109167922098	0.0
[Eubacterium]_brachy_group	0.0	0.0	0.0	0.0	4.36671688391e-05	0.0	0.0	2.18335844196e-05	0.0	0.0	2.18335844196e-05	0.0	0.0	0.0	0.0	2.18335844196e-05	0.000174668675356	2.18335844196e-05	4.36671688391e-05	6.55007532587e-05	4.36671688391e-05	0.0	0.0	0.0	0.0	4.36671688391e-05	6.55007532587e-05	0.0	0.0	0.0
Finegoldia	0.0	0.0	4.36671688391e-05	4.36671688391e-05	0.0	0.0	0.0	0.0	0.0	0.0	0.0	0.000109167922098	0.0	0.0	0.0	0.0	0.0	0.0	0.0	0.000109167922098	0.0	8.73343376782e-05	0.0	0.0	0.0	2.18335844196e-05	2.18335844196e-05	0.0	0.000109167922098	0.0
Porphyromonas	0.0	0.0	0.0	6.55007532587e-05	0.0	0.0	0.0	0.0	0.0	0.0	0.0	0.000109167922098	0.0	4.36671688391e-05	0.0	0.0	0.0	0.0	0.0	0.000218335844196	0.0	2.18335844196e-05	0.0	0.0	0.0	0.0	0.0	0.0	8.73343376782e-05	0.0
Ochrobactrum	0.0	0.0	0.0	6.55007532587e-05	2.18335844196e-05	2.18335844196e-05	0.0	2.18335844196e-05	0.0	0.0	0.0	0.000109167922098	0.0	2.18335844196e-05	0.0	0.0	0.0	0.0	0.0	0.000174668675356	0.0	0.0	0.0	0.0	0.0	0.0	0.0	0.0	0.000109167922098	0.0
Thermomonas	0.0	0.0	0.0	0.000109167922098	0.0	0.0	0.0	0.0	0.0	0.0	0.0	0.000196502259776	0.0	0.0	0.0	0.0	0.0	0.0	0.0	0.000174668675356	0.0	0.0	0.0	0.0	0.0	0.0	0.0	0.0	6.55007532587e-05	0.0
Holdemania	0.0	6.55007532587e-05	0.0	0.0	0.0	0.0	0.0	0.000152835090937	0.0	0.0	0.0	0.0	0.0	0.0	0.0	2.18335844196e-05	0.0	0.0	0.0	0.0	0.0	4.36671688391e-05	0.0	0.0	0.000218335844196	0.0	2.18335844196e-05	0.0	0.0	0.0
Lachnoanaerobaculum	0.0	2.18335844196e-05	0.0	0.0	0.0	6.55007532587e-05	0.0	0.0	0.0	0.0	0.0	0.0	0.0	0.000152835090937	0.0	0.0	0.0	0.0	0.0	0.0	0.0	0.000218335844196	6.55007532587e-05	0.0	0.0	0.0	0.0	0.0	0.0	0.0
uncultured_Clostridia_bacterium	0.0	0.0	2.18335844196e-05	2.18335844196e-05	0.0	4.36671688391e-05	0.0	2.18335844196e-05	0.0	0.0	0.0	2.18335844196e-05	2.18335844196e-05	4.36671688391e-05	0.000196502259776	2.18335844196e-05	0.0	0.0	4.36671688391e-05	0.0	0.0	2.18335844196e-05	0.0	0.0	0.0	2.18335844196e-05	0.0	2.18335844196e-05	0.0	0.0
Deinococcus	0.0	0.0	0.0	4.36671688391e-05	0.0	0.0	0.0	0.0	0.0	0.0	0.0	0.000283836597454	0.0	0.0	0.0	0.0	0.0	0.0	0.0	0.000109167922098	0.0	0.0	0.0	0.0	0.0	0.0	0.0	0.0	8.73343376782e-05	0.0
Sellimonas	0.0	0.0	0.0	2.18335844196e-05	0.0	0.0	0.0	2.18335844196e-05	0.0	4.36671688391e-05	0.0	0.000131001506517	0.0	4.36671688391e-05	0.0	0.0	0.0	0.0	0.0	4.36671688391e-05	0.0	8.73343376782e-05	2.18335844196e-05	0.0	0.0	0.0	0.0	2.18335844196e-05	8.73343376782e-05	0.0
Triticum_aestivum_(bread_wheat)	0.0	0.0	2.18335844196e-05	2.18335844196e-05	4.36671688391e-05	4.36671688391e-05	0.0	0.0	0.0	4.36671688391e-05	2.18335844196e-05	4.36671688391e-05	2.18335844196e-05	2.18335844196e-05	0.0	0.0	0.0	0.0	2.18335844196e-05	2.18335844196e-05	0.0	2.18335844196e-05	2.18335844196e-05	0.0	2.18335844196e-05	0.0	0.0	0.0	8.73343376782e-05	0.0
Alishewanella	0.0	0.0	0.0	2.18335844196e-05	0.0	2.18335844196e-05	0.0	0.0	0.0	0.0	0.0	0.000109167922098	0.0	2.18335844196e-05	0.0	0.0	0.0	0.0	0.0	8.73343376782e-05	0.0	2.18335844196e-05	6.55007532587e-05	0.0	0.0	0.0	0.0	0.0	0.000131001506517	0.0
Succinivibrionaceae_UCG-002	0.0	0.0	0.0	0.0	0.0	0.0	0.000152835090937	0.0	2.18335844196e-05	0.0	0.0	0.0	0.0	0.0	0.0	0.0	0.0	0.0	4.36671688391e-05	0.0	0.0	0.0	0.0	0.000109167922098	2.18335844196e-05	0.0	0.0	6.55007532587e-05	4.36671688391e-05	0.0
TM7_phylum_sp._oral_clone_FR058	0.0	0.0	0.0	0.0	0.0	8.73343376782e-05	4.36671688391e-05	0.0	0.0	0.0	0.0	0.0	2.18335844196e-05	0.000109167922098	0.0	2.18335844196e-05	0.0	2.18335844196e-05	0.0	2.18335844196e-05	0.0	8.73343376782e-05	4.36671688391e-05	0.0	0.0	0.0	0.0	0.0	0.0	0.0
Candidatus_Methanoplasma	2.18335844196e-05	0.0	0.0	4.36671688391e-05	0.0	0.0	0.0	0.0	2.18335844196e-05	0.0	0.0	0.0	0.0	0.0	0.000109167922098	0.0	4.36671688391e-05	6.55007532587e-05	0.0	4.36671688391e-05	4.36671688391e-05	0.0	0.0	4.36671688391e-05	0.0	2.18335844196e-05	0.0	0.0	0.0	0.0
Opitutus	0.0	0.0	4.36671688391e-05	0.0	2.18335844196e-05	6.55007532587e-05	0.0	0.0	2.18335844196e-05	0.0	0.0	0.0	2.18335844196e-05	8.73343376782e-05	0.0	0.0	0.0	0.0	0.0	0.0	2.18335844196e-05	8.73343376782e-05	8.73343376782e-05	0.0	0.0	0.0	0.0	0.0	0.0	0.0
A2	0.0	0.0	0.000131001506517	0.0	0.0	4.36671688391e-05	2.18335844196e-05	0.0	0.0	0.0	0.0	0.0	0.0	4.36671688391e-05	0.0	0.0	0.0	0.0	0.0	0.0	0.0	6.55007532587e-05	0.000109167922098	4.36671688391e-05	0.0	0.0	0.0	0.0	0.0	0.0
Pseudolabrys	2.18335844196e-05	0.0	0.0	0.0	4.36671688391e-05	0.0	0.0	0.0	6.55007532587e-05	0.0	0.0	0.0	0.000131001506517	0.0	0.0	0.0	2.18335844196e-05	0.0	0.0	0.0	6.55007532587e-05	0.0	2.18335844196e-05	0.0	0.0	4.36671688391e-05	0.0	0.0	0.0	4.36671688391e-05
Psychrobacter	2.18335844196e-05	0.0	0.0	0.0	0.0	0.0	0.0	8.73343376782e-05	0.0	0.0	0.0	0.0	0.0	4.36671688391e-05	0.0	6.55007532587e-05	0.0	2.18335844196e-05	0.0	0.0	0.0	4.36671688391e-05	0.0	0.0	0.000174668675356	0.0	0.0	0.0	0.0	0.0
Lachnospiraceae_NC2004_group	0.0	8.73343376782e-05	0.0	0.0	0.0	0.0	0.0	0.0	0.0	0.000218335844196	0.0	0.0	0.0	0.0	0.0	0.0	0.0	4.36671688391e-05	0.0	0.0	0.0	0.0	0.0	0.0	0.0	0.0	8.73343376782e-05	0.0	0.0	0.0
MND1	2.18335844196e-05	0.0	0.0	2.18335844196e-05	8.73343376782e-05	0.0	0.0	0.0	0.0	0.0	0.0	4.36671688391e-05	0.000152835090937	0.0	0.0	0.0	0.0	0.0	0.0	0.0	8.73343376782e-05	0.0	0.0	0.0	2.18335844196e-05	0.0	0.0	0.0	0.0	0.0
Anaerocella	0.0	0.0	0.0	0.0	0.000131001506517	0.0	0.0	0.0	0.0	0.0	0.0	0.0	0.000218335844196	0.0	0.0	4.36671688391e-05	0.0	0.0	0.0	0.0	2.18335844196e-05	0.0	0.0	0.0	0.0	2.18335844196e-05	0.0	0.0	0.0	0.0
Mogibacterium	0.0	0.0	0.0	6.55007532587e-05	0.0	0.0	0.0	0.0	0.0	0.0	0.0	0.000131001506517	0.0	0.0	0.0	0.0	0.0	0.0	0.0	0.000174668675356	0.0	0.0	0.0	0.0	0.0	0.0	0.0	0.0	6.55007532587e-05	0.0
Ideonella	0.0	0.0	0.0	0.0	2.18335844196e-05	4.36671688391e-05	2.18335844196e-05	0.0	6.55007532587e-05	0.0	0.0	0.0	0.000152835090937	0.0	0.0	0.0	0.0	0.0	0.0	2.18335844196e-05	2.18335844196e-05	6.55007532587e-05	0.0	0.0	0.0	0.0	0.0	0.0	0.0	0.0
uncultured_proteobacterium	0.0	0.0	0.0	0.0	4.36671688391e-05	0.0	2.18335844196e-05	0.0	0.0	0.0	0.0	2.18335844196e-05	8.73343376782e-05	0.0	0.0	0.0	0.0	0.0	0.0	0.0	0.000131001506517	0.0	0.0001091679220978	0.0	0.0	0.0	0.0	0.0	0.0	0.0
Acetanaerobacterium	0.0	0.0	0.0	0.0	2.18335844196e-05	0.0	0.0	0.0	2.18335844196e-05	0.0	4.36671688391e-05	2.18335844196e-05	0.0	0.0	0.0	2.18335844196e-05	4.36671688391e-05	2.18335844196e-05	4.36671688391e-05	0.0	2.18335844196e-05	0.0	2.18335844196e-05	2.18335844196e-05	0.0	2.18335844196e-05	0.0	2.18335844196e-05	4.36671688391e-05	0.0
uncultured_soil_bacterium	0.0	0.0	0.0	4.36671688391e-05	0.0	2.18335844196e-05	0.0	0.0	2.18335844196e-05	0.0	0.0	8.73343376782e-05	0.0	2.18335844196e-05	0.0	0.0	0.0	0.0	0.0	0.000131001506517	0.0	0.0	6.55007532587e-05	0.0	0.0	0.0	0.0	0.0	0.0	0.0
Bdellovibrio	2.18335844196e-05	0.0	0.0	0.0	8.73343376782e-05	2.18335844196e-05	6.55007532587e-05	0.0	0.0	0.0	0.0	4.36671688391e-05	2.18335844196e-05	4.36671688391e-05	0.0	0.0	0.0	0.0	0.0	0.0	2.18335844196e-05	4.36671688391e-05	0.0	0.0	0.0	0.0	0.0	0.0	0.0	0.0
Z20	0.0	0.0	2.18335844196e-05	0.0	0.0	2.18335844196e-05	0.0	0.0	0.0	0.0	0.0	0.0	0.0	0.0	0.0	2.18335844196e-05	0.0	0.0	4.36671688391e-05	0.0	0.0	0.0	4.36671688391e-05	0.000174668675356	0.0	2.18335844196e-05	0.0	0.0	2.18335844196e-05	0.0
Methylophilus	0.0	0.0	2.18335844196e-05	0.0	0.0	2.18335844196e-05	0.0	0.0	0.0	2.18335844196e-05	0.0	0.0	0.000174668675356	0.0	4.36671688391e-05	0.0	0.0	0.0	0.0	0.0	8.73343376782e-05	0.0	0.0	0.0	0.0	0.0	0.0	0.0	0.0	0.0
Nitrospira	0.0	2.18335844196e-05	0.0	0.0	4.36671688391e-05	0.0	4.36671688391e-05	0.0	2.18335844196e-05	0.0	2.18335844196e-05	0.0	6.55007532587e-05	2.18335844196e-05	2.18335844196e-05	0.0	6.55007532587e-05	0.0	0.0	0.0	2.18335844196e-05	0.0	0.0	0.0	0.0	0.0	0.0	0.0	0.0	0.0
Gordonia	0.0	0.0	4.36671688391e-05	0.0	0.0	2.18335844196e-05	2.18335844196e-05	0.0	0.0	0.0	0.0	0.0	0.0	8.73343376782e-05	0.0	0.0	0.0	0.0	0.0	0.0	0.0	6.55007532587e-05	0.000109167922098	0.0	0.0	0.0	0.0	0.0	0.0	0.0
Paraclostridium	0.0	0.0	0.0	0.0	0.0	0.0	0.0	4.36671688391e-05	0.0	0.0	0.0	0.0	0.0	2.18335844196e-05	0.0	8.73343376782e-05	0.0	0.0	0.0	0.0	0.0	2.18335844196e-05	2.18335844196e-05	0.0	0.000152835090937	0.0	0.0	0.0	0.0	0.0
Amaricoccus	0.0	0.0	0.0	0.0	0.0	0.0	0.0	0.0	0.0	0.0	0.0	0.0	0.0	0.0	0.0	0.0	0.0	0.0	0.0	0.000349337350713	0.0	0.0	0.0	0.0	0.0	0.0	0.0	0.0	0.0	0.0
Candidatus_Arthromitus	6.55007532587e-05	0.0	0.0	0.0	0.0	0.0	0.0	4.36671688391e-05	8.73343376782e-05	0.0	0.0	0.0	0.0	0.0	2.18335844196e-05	0.0	4.36671688391e-05	0.0	0.0	0.0	0.0	2.18335844196e-05	0.0	0.0	0.0	6.55007532587e-05	0.0	0.0	0.0	0.0
uncultured_beta_proteobacterium	4.36671688391e-05	0.0	0.0	0.0	2.18335844196e-05	0.0	0.0	0.0	2.18335844196e-05	0.0	0.0	0.0	0.000174668675356	0.0	0.0	4.36671688391e-05	0.0	0.0	0.0	2.18335844196e-05	2.18335844196e-05	0.0	0.0	0.0	0.0	0.0	0.0	0.0	0.0	0.0
RB41	0.0	2.18335844196e-05	0.0	0.0	0.0	2.18335844196e-05	0.0	0.0	0.0	0.0	0.0	0.0	6.55007532587e-05	0.000109167922098	0.0	0.0	0.0	0.0	0.0	0.0	0.0	4.36671688391e-05	2.18335844196e-05	0.0	0.0	2.18335844196e-05	2.18335844196e-05	0.0	0.0	0.0
Ruminococcaceae_V9D2013_group	0.0	0.0	0.0	0.0	0.0	0.0	2.18335844196e-05	2.18335844196e-05	0.0	0.0	0.0	0.0	0.0	0.0	0.0	2.18335844196e-05	2.18335844196e-05	0.0	4.36671688391e-05	2.18335844196e-05	6.55007532587e-05	0.0	6.55007532587e-05	0.0	2.18335844196e-05	2.18335844196e-05	0.0	0.0	0.0	0.0
RumEn_M2	4.36671688391e-05	0.0	0.0	0.0	0.0	0.0	6.55007532587e-05	0.0	0.0	0.0	0.0	2.18335844196e-05	0.0	0.0	2.18335844196e-05	4.36671688391e-05	0.0	0.0	2.18335844196e-05	0.0	0.0	0.0	4.36671688391e-05	2.18335844196e-05	0.0	0.0	0.0	0.0	4.36671688391e-05	0.0
Acetatifactor	0.0	0.0	0.0	0.0	0.0	4.36671688391e-05	4.36671688391e-05	0.0	4.36671688391e-05	0.0	0.0	6.55007532587e-05	0.0	2.18335844196e-05	0.0	0.0	0.0	0.0	0.0	0.0	0.0	4.36671688391e-05	2.18335844196e-05	0.0	0.0	0.0	0.0	0.0	4.36671688391e-05	0.0
Aeromonas	0.0	2.18335844196e-05	0.0	6.55007532587e-05	0.0	4.36671688391e-05	0.0	0.0	0.0	0.0	0.0	0.0	0.0	4.36671688391e-05	0.0	0.0	0.0	0.0	0.0	0.0	0.0	8.73343376782e-05	2.18335844196e-05	0.0	0.0	0.0	0.0	0.0	4.36671688391e-05	0.0
Flavisolibacter	0.0	0.0	0.0	0.0	4.36671688391e-05	0.0	0.0	0.0	0.0	0.0	0.0	0.0	0.000131001506517	0.0	0.0	0.0	0.0	0.0	0.0	0.0	8.73343376782e-05	0.0	0.0	2.18335844196e-05	0.0	0.0	0.0	0.0	2.18335844196e-05	2.18335844196e-05
Hydrogenophaga	0.0	0.0	0.0	2.18335844196e-05	0.0	0.0	0.0	0.0	0.0	0.0	0.0	0.000174668675356	0.0	2.18335844196e-05	0.0	0.0	0.0	0.0	0.0	4.36671688391e-05	0.0	0.0	0.0	0.0	0.0	0.0	0.0	0.0	6.55007532587e-05	0.0
Senegalimassilia	0.0	0.0	0.0	0.0	0.0	2.18335844196e-05	0.0	2.18335844196e-05	0.0	0.0	0.0	0.0	0.0	6.55007532587e-05	0.0	0.0	0.0	0.0	0.0	0.0	0.0	0.000109167922098	2.18335844196e-05	0.0	4.36671688391e-05	2.18335844196e-05	0.0	0.0	0.0	0.0
uncultured_Acidobacteriaceae_bacterium	0.0	0.0	0.0	0.0	0.000109167922098	0.0	2.18335844196e-05	0.0	0.0	0.0	0.0	0.0	6.55007532587e-05	4.36671688391e-05	0.0	0.0	0.0	0.0	2.18335844196e-05	0.0	0.0	4.36671688391e-05	0.0	0.0	0.0	0.0	0.0	0.0	0.0	0.0
Candidatus_Solibacter	0.0	0.0	0.0	0.0	2.18335844196e-05	0.0	2.18335844196e-05	0.0	2.18335844196e-05	0.0	0.0	2.18335844196e-05	6.55007532587e-05	2.18335844196e-05	0.0	0.0	0.0	0.0	0.0	2.18335844196e-05	2.18335844196e-05	0.0	0.0	0.0	0.0	4.36671688391e-05	0.0	0.0	4.36671688391e-05	0.0
Chthoniobacter	0.0	0.0	0.0	0.0	6.55007532587e-05	0.0	0.0	0.0	0.0	0.0	0.0	0.0	0.000109167922098	0.0	2.18335844196e-05	0.0	0.0	0.0	0.0	0.0	8.73343376782e-05	0.0	0.0	0.0	0.0	0.0	0.0	2.18335844196e-05	0.0	0.0
Kitasatospora	0.0	0.0	0.0	0.0	8.73343376782e-05	0.0	0.0	0.0	0.0	0.0	0.0	0.0	0.000152835090937	0.0	0.0	0.0	0.0	0.0	0.0	0.0	2.18335844196e-05	0.0	0.0	0.0	0.0	2.18335844196e-05	0.0	0.0	0.0	2.18335844196e-05
Dongia	0.0	0.0	2.18335844196e-05	2.18335844196e-05	4.36671688391e-05	0.0	0.0	0.0	6.55007532587e-05	0.0	0.0	0.0	8.73343376782e-05	0.0	2.18335844196e-05	0.0	0.0	0.0	0.0	0.0	2.18335844196e-05	0.0	2.18335844196e-05	0.0	0.0	0.0	0.0	0.0	0.0	0.0
Bosea	0.0	0.0	0.0	4.36671688391e-05	2.18335844196e-05	0.0	0.0	0.0	0.0	0.0	0.0	8.73343376782e-05	2.18335844196e-05	0.0	0.0	0.0	0.0	0.0	0.0	6.55007532587e-05	0.0	0.0	0.0	0.0	0.0	0.0	0.0	0.0	6.55007532587e-05	0.0
Paenibacillus	0.0	0.0	0.0	0.0	8.73343376782e-05	0.0	0.0	0.0	0.0	0.0	0.0	0.0	0.000196502259776	0.0	0.0	0.0	0.0	0.0	0.0	0.0	0.0	0.0	0.0	0.0	0.0	0.0	0.0	0.0	0.0	2.18335844196e-05
Burkholderiales_bacterium_Beta_02	0.0	0.0	0.0	0.0	0.0	0.0	0.0	0.0	0.0	0.0	0.0	2.18335844196e-05	0.0	0.0	0.0	0.0	0.0	0.0	0.0	0.0	0.000283836597454	0.0	0.0	0.0	0.0	0.0	0.0	0.0	0.0	0.0
uncultured_Firmicutes_bacterium	0.0	0.0	0.0	0.0	0.0	0.0	0.0	0.0	0.0	0.0	0.0	4.36671688391e-05	0.0	0.0	0.0	2.18335844196e-05	0.0	2.18335844196e-05	0.000174668675356	0.0	0.0	0.0	0.0	0.0	0.0	0.0	4.36671688391e-05	0.0	0.0	0.0
Rhodomicrobium	0.0	0.0	0.0	0.0	0.0	0.0	0.0	0.0	0.0	0.0	0.0	0.0	0.0	0.000174668675356	0.0	0.0	0.0	0.0	0.0	0.0	0.0	6.55007532587e-05	6.55007532587e-05	0.0	0.0	0.0	0.0	0.0	0.0	0.0
Pseudoxanthomonas	0.0	0.0	0.0	0.0	4.36671688391e-05	0.0	0.0	0.0	0.0	0.0	0.0	6.55007532587e-05	6.55007532587e-05	0.0	0.0	0.0	0.0	0.0	0.0	0.0	4.36671688391e-05	2.18335844196e-05	0.0	0.0	0.0	0.0	0.0	0.0	2.18335844196e-05	2.18335844196e-05
Phenylobacterium	0.0	0.0	0.0	0.0	0.0	0.0	0.0	0.0	8.73343376782e-05	0.0	0.0	2.18335844196e-05	6.55007532587e-05	0.0	0.0	0.0	0.0	2.18335844196e-05	0.0	2.18335844196e-05	0.0	2.18335844196e-05	0.0	0.0	0.0	4.36671688391e-05	0.0	0.0	0.0	0.0
Coprobacillus	0.0	0.0	0.0	0.0	0.0	0.0	0.0	0.0	8.73343376782e-05	0.0	0.0	0.0	0.0	0.0	0.0	4.36671688391e-05	0.0	0.0	0.0	8.73343376782e-05	0.0	0.0	0.0	0.0	0.0	6.55007532587e-05	0.0	0.0	0.0	0.0
Gaiella	0.0	0.0	0.0	0.0	0.0	0.0	0.0	0.0	0.0	0.0	0.0	0.0	0.000131001506517	8.73343376782e-05	0.0	0.0	0.0	0.0	0.0	0.0	0.0	4.36671688391e-05	2.18335844196e-05	0.0	0.0	0.0	0.0	0.0	0.0	0.0
Facklamia	0.0	0.0	0.0	0.0	0.0	0.0	0.0	0.0	0.0	0.0	0.0	0.000174668675356	0.0	0.0	0.0	0.0	0.0	0.0	0.0	4.36671688391e-05	0.0	0.0	0.0	0.0	0.0	0.0	0.0	0.0	6.55007532587e-05	0.0
Ellin6067	0.0	0.0	0.0	0.0	2.18335844196e-05	0.0	2.18335844196e-05	0.0	0.0	0.0	0.0	0.0	4.36671688391e-05	2.18335844196e-05	4.36671688391e-05	0.0	0.0	0.0	0.0	2.18335844196e-05	6.55007532587e-05	0.0	0.0	0.0	0.0	0.0	0.0	0.0	0.0	2.18335844196e-05
Reyranella	0.0	0.0	0.0	0.0	2.18335844196e-05	0.0	4.36671688391e-05	0.0	4.36671688391e-05	0.0	0.0	4.36671688391e-05	0.0	0.0	2.18335844196e-05	0.0	0.0	0.0	0.0	0.0	0.0	2.18335844196e-05	0.0	0.0	0.0	2.18335844196e-05	0.0	2.18335844196e-05	0.0	2.18335844196e-05
[Eubacterium]_oxidoreducens_group	0.0	4.36671688391e-05	0.0	0.0	0.0	0.0	0.0	2.18335844196e-05	0.0	6.55007532587e-05	0.0	0.0	0.0	0.0	0.0	0.0	0.0	2.18335844196e-05	2.18335844196e-05	0.0	0.0	0.0	0.0	0.0	0.0	0.0	2.18335844196e-05	2.18335844196e-05	0.0	2.18335844196e-05
Candidatus_Koribacter	0.0	0.0	0.0	0.0	2.18335844196e-05	0.0	4.36671688391e-05	4.36671688391e-05	2.18335844196e-05	0.0	0.0	0.0	2.18335844196e-05	0.0	0.0	2.18335844196e-05	2.18335844196e-05	0.0	0.0	0.0	0.0	0.0	0.0	0.0	0.0	2.18335844196e-05	0.0	0.0	2.18335844196e-05	0.0
Robinsoniella	0.0	0.0	0.0	0.0	0.0	0.0	0.0	4.36671688391e-05	0.0	0.0	0.0	0.0	0.0	2.18335844196e-05	0.0	2.18335844196e-05	0.0	2.18335844196e-05	0.0	0.0	0.0	0.0	0.0	0.0	6.55007532587e-05	0.0	2.18335844196e-05	2.18335844196e-05	2.18335844196e-05	0.0
Brevibacillus	0.0	0.0	0.0	2.18335844196e-05	2.18335844196e-05	0.0	0.0	0.0	0.0	0.0	0.0	0.0	8.73343376782e-05	0.0	0.0	0.0	0.0	0.0	0.0	6.55007532587e-05	0.0	0.0	0.0	0.0	2.18335844196e-05	0.0	0.0	0.0	2.18335844196e-05	0.0
Fluviicola	0.0	0.0	0.0	0.0	0.000109167922098	0.0	0.0	0.0	0.0	0.0	0.0	0.0	8.73343376782e-05	0.0	0.0	0.0	0.0	0.0	0.0	0.0	4.36671688391e-05	0.0	0.0	0.0	0.0	0.0	0.0	0.0	0.0	0.0
Nocardioides	0.0	0.0	0.0	0.0	0.0	2.18335844196e-05	6.55007532587e-05	0.0	0.0	0.0	0.0	0.0	2.18335844196e-05	2.18335844196e-05	0.0	0.0	0.0	0.0	0.0	0.0	4.36671688391e-05	2.18335844196e-05	4.36671688391e-05	0.0	0.0	0.0	0.0	0.0	0.0	0.0
Cloacibacillus	4.36671688391e-05	0.0	0.0	0.0	0.0	0.0	0.0	0.0	0.0	0.0	0.0	4.36671688391e-05	0.0	0.0	0.0	2.18335844196e-05	0.0	2.18335844196e-05	0.0	0.0	0.0	0.0	0.0	4.36671688391e-05	4.36671688391e-05	0.0	0.0	0.0	2.18335844196e-05	0.0
Howardella	0.0	0.0	0.0	0.0	0.0	0.0	2.18335844196e-05	0.0	0.0	0.0	0.0	0.0	0.0	0.0	0.0	0.0	0.0	2.18335844196e-05	0.0	0.0	0.0	0.0	0.0	0.0	0.0	0.0	0.0	0.0	0.000196502259776	0.0
Ramlibacter	0.0	0.0	0.0	0.0	6.55007532587e-05	0.0	0.0	0.0	2.18335844196e-05	0.0	0.0	0.0	8.73343376782e-05	0.0	0.0	0.0	0.0	0.0	0.0	0.0	4.36671688391e-05	0.0	0.0	0.0	0.0	0.0	0.0	0.0	0.0	2.18335844196e-05
Pseudoflavonifractor	0.0	0.0	0.0	0.0	0.0	0.0	0.0	8.73343376782e-05	0.0	0.0	0.0	4.36671688391e-05	2.18335844196e-05	0.0	0.0	4.36671688391e-05	0.0	0.0	0.0	2.18335844196e-05	0.0	2.18335844196e-05	0.0	0.0	0.0	0.0	0.0	0.0	0.0	0.0
Paeniclostridium	0.0	0.0	0.0	0.0	4.36671688391e-05	0.0	0.0	0.0	0.0	0.0	0.0	0.0	4.36671688391e-05	8.73343376782e-05	0.0	0.0	0.0	0.0	0.0	0.0	0.0	6.55007532587e-05	0.0	0.0	0.0	0.0	0.0	0.0	0.0	0.0
Thiobacillus	0.0	0.0	0.0	0.0	4.36671688391e-05	0.0	0.0	0.0	4.36671688391e-05	0.0	0.0	0.0	8.73343376782e-05	0.0	0.0	0.0	0.0	0.0	0.0	0.0	6.55007532587e-05	0.0	0.0	0.0	0.0	0.0	0.0	0.0	0.0	0.0
horsej-a03	2.18335844196e-05	0.0	0.0	0.0	2.18335844196e-05	0.0	0.0	0.0	0.0	0.0	0.0	0.0	0.0	0.0	0.0	4.36671688391e-05	0.0	0.0	2.18335844196e-05	0.0	0.0	2.18335844196e-05	4.36671688391e-05	2.18335844196e-05	0.0	0.0	0.0	0.0	0.0	2.18335844196e-05
Rhodococcus	0.0	0.0	0.0	2.18335844196e-05	0.0	0.0	0.0	0.0	0.0	0.0	2.18335844196e-05	8.73343376782e-05	0.0	0.0	0.0	0.0	0.0	0.0	2.18335844196e-05	0.0	0.0	0.0	0.0	0.0	0.0	0.0	0.0	4.36671688391e-05	2.18335844196e-05	0.0
Rhodobacter	0.0	0.0	0.0	0.0	0.0	4.36671688391e-05	0.0	0.0	0.0	0.0	0.0	0.0	0.0	6.55007532587e-05	0.0	0.0	0.0	2.18335844196e-05	0.0	2.18335844196e-05	0.0	0.0	6.55007532587e-05	0.0	0.0	0.0	0.0	0.0	0.0	0.0
Phaselicystis	0.0	2.18335844196e-05	0.0	0.0	0.0	0.0	0.0	0.0	0.0	4.36671688391e-05	0.0	8.73343376782e-05	0.0	0.0	0.0	0.0	0.0	0.0	0.0	0.0	0.0	0.0	0.0	0.0	0.0	0.0	0.0	0.0	6.55007532587e-05	0.0
uncultured_Rhodospirillaceae_bacterium	0.0	0.0	0.0	4.36671688391e-05	0.0	0.0	0.0	0.0	0.0	0.0	0.0	4.36671688391e-05	0.0	0.0	0.0	0.0	0.0	0.0	0.0	0.000131001506517	0.0	0.0	0.0	0.0	0.0	0.0	0.0	0.0	0.0	0.0
Acidibacter	0.0	0.0	0.0	0.0	0.0	0.0	0.0	0.0	0.0	0.0	0.0	0.0	2.18335844196e-05	0.0	0.0	0.0	2.18335844196e-05	0.0	0.0	0.000109167922098	0.0	0.0	0.0	0.0	0.0	2.18335844196e-05	0.0	0.0	0.0	2.18335844196e-05
uncultured_planctomycete	2.18335844196e-05	0.0	0.0	0.0	0.0	4.36671688391e-05	0.0	0.0	2.18335844196e-05	0.0	0.0	0.0	0.0	0.000109167922098	0.0	0.0	0.0	0.0	0.0	0.0	0.0	0.0	0.0	0.0	0.0	0.0	0.0	0.0	0.0	0.0
Ruminobacter	0.0	0.0	0.0	2.18335844196e-05	0.0	0.0	0.0	0.0	0.0	0.0	0.0	0.0	0.0	0.0	2.18335844196e-05	0.0	0.0	0.0	0.0	2.18335844196e-05	2.18335844196e-05	0.0	0.0	4.36671688391e-05	0.0	0.0	0.0	0.0	6.55007532587e-05	0.0
Coriobacteriaceae_UCG-002	2.18335844196e-05	0.0	0.0	0.0	0.0	0.0	4.36671688391e-05	0.0	6.55007532587e-05	0.0	0.0	0.0	0.0	0.0	0.0	0.0	0.0	0.0	2.18335844196e-05	0.0	0.0	0.0	0.0	0.0	0.0	4.36671688391e-05	0.0	0.0	0.0	0.0
Isoptericola	0.0	0.0	0.0	0.0	2.18335844196e-05	0.0	0.0	4.36671688391e-05	0.0	0.0	0.0	0.0	0.0	0.0	0.0	6.55007532587e-05	0.0	0.0	0.0	0.0	0.0	0.0	0.0	0.0	4.36671688391e-05	0.0	0.0	0.0	0.0	2.18335844196e-05
Thermus	0.0	0.0	0.0	2.18335844196e-05	0.0	0.0	0.0	0.0	0.0	0.0	0.0	6.55007532587e-05	0.0	0.0	0.0	0.0	0.0	0.0	0.0	4.36671688391e-05	0.0	0.0	0.0	0.0	0.0	0.0	0.0	0.0	6.55007532587e-05	0.0
OLB13	0.0	0.0	0.0	0.0	0.0	6.55007532587e-05	0.0	0.0	0.0	0.0	0.0	0.0	0.0	4.36671688391e-05	0.0	0.0	0.0	0.0	0.0	0.0	0.0	4.36671688391e-05	4.36671688391e-05	0.0	0.0	0.0	0.0	0.0	0.0	0.0
Mongoliitalea	0.0	0.0	0.0	0.0	0.0	0.0	0.0	0.0	0.0	0.0	0.0	8.73343376782e-05	0.0	0.0	0.0	0.0	0.0	0.0	0.0	6.55007532587e-05	0.0	0.0	0.0	0.0	0.0	0.0	0.0	0.0	4.36671688391e-05	0.0
Castellaniella	0.0	0.0	2.18335844196e-05	0.0	0.0	0.0	0.0	0.0	0.0	0.0	0.0	6.55007532587e-05	2.18335844196e-05	0.0	0.0	0.0	2.18335844196e-05	0.0	0.0	0.0	0.0	2.18335844196e-05	0.0	0.0	0.0	2.18335844196e-05	0.0	0.0	0.0	0.0
uncultured_Chloroflexi_bacterium	0.0	0.0	0.0	0.0	0.0	0.0	2.18335844196e-05	0.0	0.0	0.0	0.0	2.18335844196e-05	0.0	0.0	0.0	0.0	0.0	0.0	0.0	0.0	0.0	4.36671688391e-05	2.18335844196e-05	0.0	6.55007532587e-05	0.0	0.0	0.0	0.0	0.0
Haliangium	0.0	0.0	0.0	4.36671688391e-05	2.18335844196e-05	2.18335844196e-05	0.0	0.0	2.18335844196e-05	0.0	0.0	0.0	0.0	0.0	0.0	0.0	0.0	0.0	0.0	6.55007532587e-05	0.0	0.0	0.0	0.0	0.0	0.0	0.0	0.0	0.0	0.0
Caulobacter	0.0	0.0	0.0	0.0	0.0	2.18335844196e-05	0.0	0.0	2.18335844196e-05	0.0	0.0	0.0	2.18335844196e-05	4.36671688391e-05	0.0	0.0	0.0	0.0	0.0	0.0	2.18335844196e-05	4.36671688391e-05	0.0	0.0	0.0	0.0	0.0	0.0	0.0	0.0
Cronobacter	0.0	0.0	2.18335844196e-05	0.0	0.0	0.0	0.0	0.0	0.0	0.0	0.0	0.0	4.36671688391e-05	0.0	0.0	0.0	0.0	0.0	0.0	6.55007532587e-05	2.18335844196e-05	0.0	0.0	0.0	0.0	0.0	2.18335844196e-05	0.0	0.0	0.0
Lacibacter	0.0	0.0	0.0	0.0	0.0	0.0	0.0	0.0	0.0	0.0	0.0	0.0	0.000152835090937	0.0	0.0	2.18335844196e-05	0.0	0.0	0.0	0.0	0.0	0.0	0.0	0.0	0.0	0.0	0.0	0.0	0.0	0.0
Clostridium_sensu_stricto_10	0.0	0.0	0.0	0.0	0.0	2.18335844196e-05	2.18335844196e-05	0.0	0.0	0.0	0.0	0.0	0.0	4.36671688391e-05	0.0	0.0	0.0	0.0	0.0	4.36671688391e-05	0.0	4.36671688391e-05	0.0	0.0	0.0	0.0	0.0	0.0	0.0	0.0
Ruminococcaceae_UCG-011	2.18335844196e-05	0.0	0.0	0.0	0.0	0.0	0.0	2.18335844196e-05	2.18335844196e-05	0.0	0.0	0.0	0.0	0.0	0.0	0.0	2.18335844196e-05	2.18335844196e-05	0.0	0.0	0.0	0.0	2.18335844196e-05	0.0	0.0	2.18335844196e-05	0.0	0.0	0.0	0.0
Cytophaga	0.0	0.0	0.0	0.0	2.18335844196e-05	0.0	2.18335844196e-05	0.0	0.0	0.0	2.18335844196e-05	0.0	4.36671688391e-05	0.0	2.18335844196e-05	0.0	0.0	0.0	0.0	0.0	2.18335844196e-05	0.0	0.0	0.0	0.0	0.0	0.0	0.0	0.0	0.0
Clostridium_sensu_stricto_14	0.0	0.0	0.0	0.0	0.0	2.18335844196e-05	0.0	0.0	0.0	0.0	0.0	0.0	0.0	0.0	2.18335844196e-05	0.0	0.0	0.0	0.0	0.0	0.0	2.18335844196e-05	2.18335844196e-05	4.36671688391e-05	2.18335844196e-05	0.0	0.0	0.0	0.0	0.0
Tepidisphaera	0.0	0.0	0.0	0.0	0.0	0.0	0.0	0.0	0.0	0.0	2.18335844196e-05	2.18335844196e-05	2.18335844196e-05	6.55007532587e-05	0.0	0.0	0.0	0.0	0.0	0.0	0.0	2.18335844196e-05	0.0	0.0	0.0	0.0	0.0	0.0	0.0	0.0
Leifsonia	0.0	0.0	0.0	2.18335844196e-05	0.0	0.0	0.0	0.0	2.18335844196e-05	0.0	0.0	0.0	4.36671688391e-05	0.0	0.0	0.0	0.0	0.0	0.0	0.0	2.18335844196e-05	0.0	0.0	0.0	2.18335844196e-05	0.0	0.0	0.0	0.0	0.0
Caldicoprobacter	0.0	0.0	0.0	0.0	0.0	0.0	0.0	0.0	0.0	0.0	0.0	0.0	0.0	0.0	2.18335844196e-05	0.0	0.0	0.0	2.18335844196e-05	0.0	2.18335844196e-05	0.0	0.0	0.0	2.18335844196e-05	0.0	0.0	0.0	4.36671688391e-05	0.0
IMCC26134	0.0	0.0	0.0	0.0	0.0	4.36671688391e-05	0.0	0.0	0.0	0.0	0.0	0.0	2.18335844196e-05	0.0	0.0	0.0	0.0	0.0	0.0	0.0	2.18335844196e-05	0.0	2.18335844196e-05	0.0	0.0	0.0	0.0	0.0	0.0	2.18335844196e-05
Phocea	0.0	2.18335844196e-05	0.0	0.0	0.0	0.0	0.0	2.18335844196e-05	0.0	0.0	0.0	0.0	2.18335844196e-05	2.18335844196e-05	0.0	0.0	0.0	0.0	0.0	0.0	0.0	0.0	0.0	0.0	4.36671688391e-05	0.0	0.0	0.0	0.0	0.0
Arenimonas	0.0	0.0	0.0	0.0	0.0	0.0	0.0	0.0	2.18335844196e-05	0.0	0.0	2.18335844196e-05	2.18335844196e-05	0.0	0.0	4.36671688391e-05	2.18335844196e-05	0.0	0.0	0.0	0.0	0.0	0.0	0.0	0.0	0.0	0.0	0.0	0.0	0.0
Leptolinea	0.0	0.0	0.0	0.0	0.0	0.0	0.0	0.0	0.0	0.0	0.0	0.0	2.18335844196e-05	0.0	0.0	0.0	0.0	2.18335844196e-05	0.0	0.0	8.73343376782e-05	0.0	0.0	0.0	0.0	0.0	0.0	0.0	0.0	0.0
Taibaiella	0.0	0.0	0.0	0.0	0.0	0.0	0.0	0.0	4.36671688391e-05	0.0	0.0	0.0	4.36671688391e-05	0.0	0.0	0.0	2.18335844196e-05	0.0	0.0	0.0	0.0	0.0	0.0	0.0	0.0	2.18335844196e-05	0.0	0.0	0.0	0.0
Synergistes	0.0	0.0	0.0	0.0	0.0	4.36671688391e-05	0.0	0.0	0.0	0.0	0.0	0.0	0.0	4.36671688391e-05	0.0	2.18335844196e-05	0.0	0.0	0.0	0.0	0.0	0.0	2.18335844196e-05	0.0	0.0	0.0	0.0	0.0	0.0	0.0
Caloribacterium	0.0	0.0	0.0	0.0	0.0	0.0	0.0	0.0	0.0	0.0	0.0	0.0	0.0	0.0	8.73343376782e-05	0.0	0.0	0.0	0.0	2.18335844196e-05	0.0	0.0	2.18335844196e-05	0.0	0.0	0.0	0.0	0.0	0.0	0.0
Anaerofilum	0.0	0.0	0.0	4.36671688391e-05	0.0	0.0	0.0	0.0	0.0	0.0	0.0	4.36671688391e-05	0.0	0.0	0.0	0.0	0.0	0.0	0.0	2.18335844196e-05	0.0	0.0	0.0	0.0	0.0	0.0	0.0	0.0	2.18335844196e-05	0.0
Gardnerella	0.0	0.0	0.0	0.0	2.18335844196e-05	0.0	0.0	0.0	0.0	0.0	0.0	0.0	6.55007532587e-05	0.0	0.0	0.0	0.0	0.0	0.0	0.0	0.0	4.36671688391e-05	0.0	0.0	0.0	0.0	0.0	0.0	0.0	0.0
Geobacter	0.0	0.0	0.0	0.0	0.0	0.0	0.0	0.0	0.0	0.0	0.0	4.36671688391e-05	4.36671688391e-05	0.0	0.0	0.0	0.0	0.0	0.0	0.0	4.36671688391e-05	0.0	0.0	0.0	0.0	0.0	0.0	0.0	0.0	0.0
SWB02	0.0	0.0	0.0	0.0	0.0	0.0	0.0	0.0	0.0	0.0	0.0	0.0	0.000109167922098	0.0	0.0	0.0	0.0	0.0	0.0	0.0	0.0	0.0	0.0	0.0	0.0	0.0	0.0	0.0	0.0	0.0
Weissella	0.0	0.0	0.0	0.0	0.0	0.0	0.0	0.0	0.0	2.18335844196e-05	0.0	0.0	0.0	2.18335844196e-05	0.0	0.0	0.0	0.0	0.0	0.0	0.0	0.0	0.0	0.0	2.18335844196e-05	0.0	2.18335844196e-05	2.18335844196e-05	0.0	0.0
Breznakia	2.18335844196e-05	0.0	0.0	2.18335844196e-05	0.0	0.0	0.0	0.0	2.18335844196e-05	0.0	0.0	0.0	0.0	0.0	0.0	0.0	0.0	0.0	0.0	0.0	0.0	0.0	0.0	0.0	0.0	2.18335844196e-05	2.18335844196e-05	0.0	0.0	0.0
Emticicia	0.0	0.0	0.0	0.0	4.36671688391e-05	0.0	0.0	2.18335844196e-05	0.0	0.0	0.0	0.0	2.18335844196e-05	0.0	0.0	0.0	0.0	0.0	0.0	0.0	2.18335844196e-05	0.0	0.0	0.0	0.0	0.0	0.0	0.0	0.0	0.0
Candidatus_Regiella	0.0	0.0	0.0	0.0	0.0	2.18335844196e-05	0.0	0.0	0.0	0.0	0.0	0.0	0.0	2.18335844196e-05	0.0	0.0	0.0	0.0	0.0	0.0	0.0	4.36671688391e-05	2.18335844196e-05	0.0	0.0	0.0	0.0	0.0	0.0	0.0
Methanomassiliicoccus	0.0	0.0	0.0	0.0	2.18335844196e-05	0.0	0.0	0.0	2.18335844196e-05	0.0	0.0	2.18335844196e-05	0.0	4.36671688391e-05	0.0	0.0	0.0	0.0	0.0	0.0	0.0	0.0	0.0	0.0	0.0	0.0	0.0	0.0	0.0	0.0
Acetobacter	0.0	0.0	0.0	0.0	0.0	0.0	0.0	0.0	0.0	2.18335844196e-05	0.0	0.0	0.0	0.0	0.0	0.0	0.0	2.18335844196e-05	0.0	0.0	0.0	0.0	0.0	0.0	2.18335844196e-05	0.0	0.0	0.0	4.36671688391e-05	0.0
Ruminococcaceae_UCG-007	0.0	0.0	0.0	0.0	0.0	0.0	2.18335844196e-05	0.0	0.0	0.0	0.0	0.0	0.0	0.0	0.0	0.0	0.0	0.0	4.36671688391e-05	2.18335844196e-05	0.0	0.0	0.0	0.0	0.0	0.0	0.0	0.0	2.18335844196e-05	0.0
Hafnia-Obesumbacterium	0.0	0.0	0.0	0.0	0.0	0.0	0.0	6.55007532587e-05	0.0	0.0	0.0	0.0	0.0	0.0	0.0	0.0	2.18335844196e-05	0.0	2.18335844196e-05	0.0	0.0	0.0	0.0	0.0	0.0	0.0	0.0	0.0	0.0	0.0
Luteimonas	0.0	0.0	0.0	0.0	6.55007532587e-05	0.0	0.0	0.0	0.0	0.0	0.0	0.0	2.18335844196e-05	0.0	0.0	0.0	0.0	0.0	0.0	0.0	0.0	0.0	0.0	0.0	0.0	2.18335844196e-05	0.0	0.0	0.0	0.0
ADurb.Bin063-1	0.0	0.0	0.0	0.0	0.0	0.0	0.0	0.0	0.0	0.0	0.0	0.0	0.0	0.0	0.0	0.0	2.18335844196e-05	0.0	0.0	0.0	4.36671688391e-05	0.0	0.0	0.0	0.0	4.36671688391e-05	0.0	0.0	0.0	0.0
AKYG587	0.0	0.0	0.0	0.0	0.0	0.0	0.0	0.0	0.0	0.0	0.0	0.0	0.0	2.18335844196e-05	0.0	0.0	0.0	0.0	0.0	0.0	0.0	8.73343376782e-05	0.0	0.0	0.0	0.0	0.0	0.0	0.0	0.0
CAG-873	0.0	0.0	0.0	0.0	0.0	0.0	8.73343376782e-05	0.0	0.0	0.0	0.0	0.0	0.0	0.0	2.18335844196e-05	0.0	0.0	0.0	0.0	0.0	0.0	0.0	0.0	0.0	0.0	0.0	0.0	0.0	0.0	0.0
Rhizobacter	0.0	0.0	0.0	0.0	0.0	0.0	0.0	0.0	0.0	0.0	6.55007532587e-05	0.0	4.36671688391e-05	0.0	0.0	0.0	0.0	0.0	0.0	0.0	0.0	0.0	0.0	0.0	0.0	0.0	0.0	0.0	0.0	0.0
Erythrobacter	0.0	0.0	0.0	0.0	2.18335844196e-05	2.18335844196e-05	0.0	0.0	2.18335844196e-05	0.0	0.0	0.0	0.0	0.0	0.0	0.0	0.0	0.0	0.0	0.0	0.0	2.18335844196e-05	0.0	0.0	0.0	0.0	0.0	0.0	0.0	0.0
uncultured_cyanobacterium	0.0	0.0	0.0	0.0	0.0	0.0	0.0	0.0	0.0	0.0	0.0	0.0	0.0	0.0	0.0	0.0	0.0	0.0	0.0	4.36671688391e-05	2.18335844196e-05	0.0	0.0	0.0	0.0	2.18335844196e-05	0.0	0.0	0.0	0.0
Pediococcus	0.0	0.0	0.0	0.0	0.0	0.0	0.0	0.0	0.0	0.0	0.0	0.0	0.0	0.0	6.55007532587e-05	0.0	0.0	0.0	0.0	0.0	0.0	0.0	0.0	0.0	0.0	0.0	0.0	0.0	2.18335844196e-05	0.0
Kaistia	0.0	0.0	0.0	0.0	2.18335844196e-05	0.0	0.0	0.0	0.0	0.0	0.0	0.0	6.55007532587e-05	0.0	0.0	0.0	0.0	0.0	0.0	0.0	0.0	0.0	0.0	0.0	0.0	0.0	0.0	0.0	0.0	0.0
uncultured_marine_bacterium	0.0	0.0	0.0	0.0	0.0	0.0	0.0	0.0	0.0	0.0	0.0	0.0	0.0	0.0	0.0	0.0	0.0	0.0	0.0	0.0	0.0	2.18335844196e-05	6.55007532587e-05	0.0	0.0	0.0	0.0	0.0	0.0	0.0
Sandaracinobacter	0.0	0.0	4.36671688391e-05	0.0	0.0	0.0	0.0	0.0	0.0	0.0	0.0	0.0	0.0	0.0	0.0	0.0	0.0	0.0	0.0	0.0	0.0	0.0	0.0	0.0	0.0	0.0	0.0	4.36671688391e-05	0.0	0.0
Devosia	0.0	0.0	0.0	0.0	2.18335844196e-05	0.0	0.0	0.0	0.0	0.0	0.0	0.0	2.18335844196e-05	0.0	0.0	0.0	0.0	0.0	0.0	0.0	2.18335844196e-05	0.0	0.0	0.0	0.0	0.0	0.0	0.0	0.0	0.0
Roseiarcus	0.0	0.0	0.0	0.0	0.0	0.0	0.0	0.0	2.18335844196e-05	0.0	0.0	0.0	2.18335844196e-05	0.0	0.0	0.0	0.0	0.0	0.0	0.0	0.0	0.0	0.0	0.0	0.0	2.18335844196e-05	0.0	0.0	0.0	0.0
Tissierella	0.0	0.0	0.0	0.0	0.0	0.0	2.18335844196e-05	0.0	0.0	0.0	0.0	0.0	2.18335844196e-05	0.0	0.0	0.0	0.0	0.0	0.0	0.0	0.0	0.0	0.0	0.0	2.18335844196e-05	0.0	0.0	0.0	0.0	0.0
Blastococcus	0.0	0.0	0.0	0.0	0.0	0.0	0.0	0.0	0.0	0.0	0.0	0.0	0.0	2.18335844196e-05	0.0	0.0	0.0	0.0	0.0	0.0	0.0	0.0	4.36671688391e-05	0.0	0.0	0.0	0.0	0.0	0.0	0.0
SM1A02	0.0	0.0	0.0	0.0	0.0	0.0	0.0	0.0	0.0	0.0	2.18335844196e-05	0.0	0.0	0.0	0.0	0.0	0.0	0.0	0.0	0.0	4.36671688391e-05	0.0	0.0	0.0	0.0	0.0	0.0	0.0	0.0	0.0
uncultured_alpha_proteobacterium	2.18335844196e-05	0.0	0.0	0.0	0.0	0.0	0.0	0.0	0.0	0.0	0.0	0.0	4.36671688391e-05	0.0	0.0	0.0	0.0	0.0	0.0	0.0	0.0	0.0	0.0	0.0	0.0	0.0	0.0	0.0	0.0	0.0
Anaeromyxobacter	0.0	0.0	0.0	0.0	2.18335844196e-05	0.0	0.0	0.0	0.0	0.0	0.0	0.0	4.36671688391e-05	0.0	0.0	0.0	0.0	0.0	0.0	0.0	0.0	0.0	0.0	0.0	0.0	0.0	0.0	0.0	0.0	0.0
Flectobacillus	0.0	0.0	0.0	0.0	0.0	0.0	0.0	0.0	0.0	0.0	0.0	0.0	6.55007532587e-05	0.0	0.0	0.0	0.0	0.0	0.0	0.0	0.0	0.0	0.0	0.0	0.0	0.0	0.0	0.0	0.0	0.0
Sphaerobacter	0.0	0.0	0.0	0.0	0.0	0.0	0.0	0.0	0.0	0.0	0.0	0.0	0.0	6.55007532587e-05	0.0	0.0	0.0	0.0	0.0	0.0	0.0	0.0	0.0	0.0	0.0	0.0	0.0	0.0	0.0	0.0
OM27_clade	0.0	0.0	0.0	0.0	0.0	0.0	0.0	6.55007532587e-05	0.0	0.0	0.0	0.0	0.0	0.0	0.0	0.0	0.0	0.0	0.0	0.0	0.0	0.0	0.0	0.0	0.0	0.0	0.0	0.0	0.0	0.0
Dietzia	0.0	0.0	0.0	0.0	0.0	0.0	0.0	0.0	0.0	0.0	0.0	0.0	0.0	0.0	0.0	0.0	0.0	0.0	6.55007532587e-05	0.0	0.0	0.0	0.0	0.0	0.0	0.0	0.0	0.0	0.0	0.0
uncultured_Hyphomicrobiaceae_bacterium	0.0	0.0	0.0	0.0	0.0	0.0	0.0	0.0	0.0	0.0	0.0	0.0	2.18335844196e-05	0.0	0.0	0.0	0.0	0.0	0.0	0.0	0.0	2.18335844196e-05	0.0	0.0	0.0	0.0	0.0	0.0	0.0	0.0
unidentified	0.0	0.0	0.0	0.0	2.18335844196e-05	0.0	0.0	0.0	0.0	0.0	0.0	0.0	2.18335844196e-05	0.0	0.0	0.0	0.0	0.0	0.0	0.0	0.0	0.0	0.0	0.0	0.0	0.0	0.0	0.0	0.0	0.0
Lysobacter	0.0	0.0	0.0	0.0	0.0	0.0	0.0	0.0	0.0	0.0	0.0	0.0	2.18335844196e-05	0.0	0.0	0.0	0.0	0.0	0.0	0.0	0.0	0.0	0.0	0.0	0.0	0.0	0.0	0.0	2.18335844196e-05	0.0
Harryflintia	0.0	0.0	0.0	0.0	0.0	0.0	0.0	0.0	0.0	0.0	0.0	0.0	0.0	0.0	0.0	0.0	0.0	0.0	0.0	0.0	0.0	0.0	0.0	0.0	0.0	2.18335844196e-05	0.0	0.0	0.0	2.18335844196e-05
Altererythrobacter	0.0	0.0	0.0	0.0	0.0	0.0	0.0	0.0	0.0	0.0	0.0	0.0	2.18335844196e-05	2.18335844196e-05	0.0	0.0	0.0	0.0	0.0	0.0	0.0	0.0	0.0	0.0	0.0	0.0	0.0	0.0	0.0	0.0
Peredibacter	0.0	0.0	2.18335844196e-05	0.0	0.0	0.0	0.0	0.0	0.0	0.0	0.0	0.0	2.18335844196e-05	0.0	0.0	0.0	0.0	0.0	0.0	0.0	0.0	0.0	0.0	0.0	0.0	0.0	0.0	0.0	0.0	0.0
Dokdonella	0.0	0.0	0.0	0.0	0.0	0.0	0.0	0.0	0.0	0.0	0.0	0.0	2.18335844196e-05	0.0	0.0	0.0	0.0	0.0	0.0	0.0	0.0	0.0	2.18335844196e-05	0.0	0.0	0.0	0.0	0.0	0.0	0.0
Ottowia	0.0	0.0	0.0	0.0	0.0	2.18335844196e-05	0.0	0.0	0.0	0.0	0.0	0.0	0.0	0.0	0.0	0.0	0.0	0.0	0.0	0.0	0.0	2.18335844196e-05	0.0	0.0	0.0	0.0	0.0	0.0	0.0	0.0
Lentimicrobium	0.0	0.0	0.0	0.0	0.0	0.0	2.18335844196e-05	0.0	0.0	0.0	0.0	0.0	2.18335844196e-05	0.0	0.0	0.0	0.0	0.0	0.0	0.0	0.0	0.0	0.0	0.0	0.0	0.0	0.0	0.0	0.0	0.0
Azospirillum	0.0	0.0	0.0	0.0	2.18335844196e-05	0.0	0.0	0.0	0.0	0.0	0.0	0.0	2.18335844196e-05	0.0	0.0	0.0	0.0	0.0	0.0	0.0	0.0	0.0	0.0	0.0	0.0	0.0	0.0	0.0	0.0	0.0
Deferrisoma	0.0	0.0	0.0	0.0	0.0	0.0	0.0	0.0	0.0	0.0	0.0	0.0	0.0	4.36671688391e-05	0.0	0.0	0.0	0.0	0.0	0.0	0.0	0.0	0.0	0.0	0.0	0.0	0.0	0.0	0.0	0.0
Micromonospora	4.36671688391e-05	0.0	0.0	0.0	0.0	0.0	0.0	0.0	0.0	0.0	0.0	0.0	0.0	0.0	0.0	0.0	0.0	0.0	0.0	0.0	0.0	0.0	0.0	0.0	0.0	0.0	0.0	0.0	0.0	0.0
Candidatus_Actinomarina	0.0	0.0	0.0	0.0	0.0	0.0	0.0	0.0	0.0	0.0	0.0	0.0	0.0	0.0	0.0	0.0	0.0	0.0	0.0	0.0	0.0	0.0	0.0	0.0	0.0	0.0	0.0	4.36671688391e-05	0.0	0.0
Roseimicrobium	0.0	0.0	0.0	0.0	0.0	0.0	0.0	0.0	4.36671688391e-05	0.0	0.0	0.0	0.0	0.0	0.0	0.0	0.0	0.0	0.0	0.0	0.0	0.0	0.0	0.0	0.0	0.0	0.0	0.0	0.0	0.0
Roseomonas	0.0	0.0	0.0	0.0	0.0	0.0	0.0	0.0	0.0	0.0	0.0	0.0	0.0	0.0	0.0	0.0	0.0	0.0	0.0	0.0	0.0	0.0	0.0	0.0	0.0	4.36671688391e-05	0.0	0.0	0.0	0.0
Conexibacter	4.36671688391e-05	0.0	0.0	0.0	0.0	0.0	0.0	0.0	0.0	0.0	0.0	0.0	0.0	0.0	0.0	0.0	0.0	0.0	0.0	0.0	0.0	0.0	0.0	0.0	0.0	0.0	0.0	0.0	0.0	0.0
Sh765B-TzT-35	0.0	0.0	0.0	0.0	0.0	0.0	0.0	0.0	0.0	0.0	0.0	0.0	4.36671688391e-05	0.0	0.0	0.0	0.0	0.0	0.0	0.0	0.0	0.0	0.0	0.0	0.0	0.0	0.0	0.0	0.0	0.0
Pseudonocardia	0.0	0.0	0.0	0.0	0.0	0.0	0.0	0.0	0.0	0.0	0.0	0.0	0.0	4.36671688391e-05	0.0	0.0	0.0	0.0	0.0	0.0	0.0	0.0	0.0	0.0	0.0	0.0	0.0	0.0	0.0	0.0
Anaerolinea	0.0	0.0	0.0	0.0	0.0	0.0	0.0	0.0	0.0	0.0	0.0	0.0	0.0	0.0	0.0	0.0	0.0	0.0	0.0	0.0	4.36671688391e-05	0.0	0.0	0.0	0.0	0.0	0.0	0.0	0.0	0.0
uncultured_Bradyrhizobium_sp.	0.0	0.0	0.0	0.0	0.0	0.0	0.0	0.0	0.0	0.0	0.0	0.0	0.0	0.0	0.0	0.0	0.0	0.0	0.0	0.0	4.36671688391e-05	0.0	0.0	0.0	0.0	0.0	0.0	0.0	0.0	0.0
uncultured_Acidobacteria_bacterium	0.0	0.0	0.0	0.0	0.0	0.0	0.0	0.0	0.0	0.0	0.0	0.0	4.36671688391e-05	0.0	0.0	0.0	0.0	0.0	0.0	0.0	0.0	0.0	0.0	0.0	0.0	0.0	0.0	0.0	0.0	0.0
Geodermatophilus	0.0	0.0	0.0	0.0	0.0	0.0	0.0	0.0	0.0	0.0	0.0	0.0	4.36671688391e-05	0.0	0.0	0.0	0.0	0.0	0.0	0.0	0.0	0.0	0.0	0.0	0.0	0.0	0.0	0.0	0.0	0.0
freshwater_sediment_metagenome	0.0	0.0	0.0	0.0	2.18335844196e-05	0.0	0.0	0.0	0.0	0.0	0.0	0.0	0.0	0.0	0.0	0.0	0.0	0.0	0.0	0.0	0.0	0.0	0.0	0.0	0.0	0.0	0.0	0.0	0.0	0.0
Dehalobacterium	0.0	0.0	0.0	0.0	0.0	0.0	0.0	0.0	0.0	2.18335844196e-05	0.0	0.0	0.0	0.0	0.0	0.0	0.0	0.0	0.0	0.0	0.0	0.0	0.0	0.0	0.0	0.0	0.0	0.0	0.0	0.0
Lutispora	0.0	0.0	0.0	0.0	0.0	0.0	0.0	0.0	0.0	0.0	0.0	0.0	0.0	0.0	2.18335844196e-05	0.0	0.0	0.0	0.0	0.0	0.0	0.0	0.0	0.0	0.0	0.0	0.0	0.0	0.0	0.0
Microvirga	0.0	0.0	0.0	0.0	0.0	0.0	2.18335844196e-05	0.0	0.0	0.0	0.0	0.0	0.0	0.0	0.0	0.0	0.0	0.0	0.0	0.0	0.0	0.0	0.0	0.0	0.0	0.0	0.0	0.0	0.0	0.0
Syntrophaceticus	0.0	0.0	0.0	0.0	0.0	0.0	0.0	0.0	0.0	0.0	0.0	0.0	0.0	0.0	0.0	0.0	0.0	0.0	0.0	2.18335844196e-05	0.0	0.0	0.0	0.0	0.0	0.0	0.0	0.0	0.0	0.0
Nordella	0.0	0.0	0.0	0.0	0.0	0.0	0.0	0.0	2.18335844196e-05	0.0	0.0	0.0	0.0	0.0	0.0	0.0	0.0	0.0	0.0	0.0	0.0	0.0	0.0	0.0	0.0	0.0	0.0	0.0	0.0	0.0
Craurococcus	0.0	0.0	0.0	0.0	0.0	0.0	0.0	0.0	0.0	0.0	0.0	0.0	0.0	0.0	0.0	0.0	0.0	0.0	0.0	0.0	0.0	0.0	0.0	0.0	0.0	0.0	0.0	0.0	2.18335844196e-05	0.0
Xanthobacter	0.0	0.0	0.0	0.0	0.0	0.0	0.0	0.0	0.0	0.0	0.0	0.0	0.0	0.0	0.0	0.0	0.0	0.0	0.0	0.0	0.0	0.0	0.0	0.0	0.0	2.18335844196e-05	0.0	0.0	0.0	0.0
AKIW659	0.0	0.0	0.0	0.0	2.18335844196e-05	0.0	0.0	0.0	0.0	0.0	0.0	0.0	0.0	0.0	0.0	0.0	0.0	0.0	0.0	0.0	0.0	0.0	0.0	0.0	0.0	0.0	0.0	0.0	0.0	0.0
Herbinix	0.0	0.0	0.0	0.0	0.0	0.0	0.0	0.0	0.0	0.0	0.0	0.0	0.0	0.0	0.0	0.0	0.0	0.0	0.0	0.0	0.0	2.18335844196e-05	0.0	0.0	0.0	0.0	0.0	0.0	0.0	0.0
Gemmatimonas	0.0	0.0	0.0	0.0	0.0	0.0	0.0	0.0	0.0	0.0	0.0	0.0	0.0	0.0	0.0	0.0	0.0	0.0	0.0	0.0	0.0	0.0	2.18335844196e-05	0.0	0.0	0.0	0.0	0.0	0.0	0.0
