# Supplementary material for: Alginate oligosaccharide supplementation improves boar semen quality under heat stress
Source: Stress Biol. 2024 Sep 3;4(1):37. doi: 10.1007/s44154-024-00177-7 (PMC11383898; doi:10.1007/s44154-024-00177-7)
Supplement: Supplementary file 6 — Supplementary Material 6. [file 44154_2024_177_MOESM6_ESM.xls]

## Sheet: Sheet1
			sperm motility	sperm concentration	abnormal sperm rate	Enterobacter	Pseudomonas	Escherichia-Shigella	Bifidobacterium	Streptococcus	Prevotella_9	Prevotella_1	Ruminococcaceae_UCG-002	Klebsiella	Prevotellaceae_UCG-001	LysoPC(17:0/0:0)	LysoPC(0:0/16:0)	Hypotaurine	N-Acetylhistidine	Triazophos	Quercetin	Glutamine synthetase	Tetraspanin 8	SPAG11	Sulfhydryl oxidase	SPACA1	HSP 70	HSP 90-α	HSP 90-β
		sperm motility	1	0.540342	-0.407081	0.242598	0.245102	0.24064	0.245885	-0.458613	-0.136752	0.0727696	-0.203651	-0.0165979	-0.627381	-0.225566	-0.182018	0.258864	-0.143387	-0.209536	-0.194141	-0.112044	-0.0657494	-0.106153	0.0854061	-0.0388281	-0.232247	0.107008	-0.0189726
		sperm concentration	0.540342	1	-0.175336	0.304558	0.2096	0.231104	0.33213	-0.337624	-0.22136	-0.200673	-0.274713	0.0250608	-0.361378	-0.584676	-0.177755	-0.400912	-0.126319	-0.037397	-0.194563	-0.346143	-0.317284	-0.23113	-0.0765304	0.0473727	-0.391891	0.175815	0.0803728
		abnormal sperm rate	-0.407081	-0.175336	1	-0.280121	-0.064581	-0.21441	0.221063	0.116811	-0.195316	-0.0281851	0.108314	-0.0252267	0.242605	0.0322432	0.015481	-0.308173	-0.634064	-0.424671	-0.421111	-0.251972	-0.280993	-0.619309	-0.730446	-0.623753	0.669106	0.6333	0.593246
		Enterobacter	0.242598	0.304558	-0.280121	1	0.149342	-0.0149223	0.0374587	-0.0432934	-0.212455	-0.0820883	-0.126905	-0.276739	-0.203499	-0.462431	-0.515779	0.278954	-0.158684	-0.0172344	0.108148	0.585769	0.688928	0.293146	0.517876	0.224371	-0.178837	-0.652523	-0.560913
		Pseudomonas	0.245102	0.2096	-0.064581	0.149342	1	0.503498	0.118473	-0.0893882	-0.25512	-0.135107	-0.288011	-0.188054	-0.218706	0.110753	0.417153	-0.315431	0.113375	0.123757	0.16095	-0.0419683	0.062679	-0.40234	-0.266938	-0.158606	-0.0681031	0.0906778	0.0770339
		Escherichia-Shigella	0.24064	0.231104	-0.21441	-0.0149223	0.503498	1	0.115694	-0.276955	-0.217975	-0.310875	-0.309868	0.0864768	-0.280975	0.138233	0.245797	0.112246	0.556931	0.345346	0.372222	-0.396665	-0.262995	-0.411842	-0.182812	-0.0020496	-0.211497	-0.211509	0.183527
		Bifidobacterium	0.245885	0.33213	0.221063	0.0374587	0.118473	0.115694	1	-0.267695	-0.025384	-0.243121	-0.331239	-0.0587506	-0.176373	-0.697768	-0.55502	-0.247619	-0.106995	-0.268562	-0.471122	-0.504804	-0.757057	-0.375599	-0.346679	-0.566769	0.137201	0.855167	0.362175
		Streptococcus	-0.458613	-0.337624	0.116811	-0.0432934	-0.0893882	-0.276955	-0.267695	1	0.31555	-0.045925	0.120887	-0.101609	0.533266	-0.444269	-0.445806	0.0170244	-0.318549	-0.434254	-0.376915	-0.506306	-0.0156133	-0.847297	-0.683214	-0.240456	0.626873	0.308184	0.549533
		Prevotella_9	-0.136752	-0.22136	-0.195316	-0.212455	-0.25512	-0.217975	-0.025384	0.31555	1	0.183995	0.26117	-0.155763	0.209251	-0.556699	-0.493436	-0.107286	-0.0895593	-0.0585249	-0.237395	-0.723455	-0.831555	-0.596616	-0.631879	-0.613704	0.540993	0.848977	0.692035
		Prevotella_1	0.0727696	-0.200673	-0.0281851	-0.0820883	-0.135107	-0.310875	-0.243121	-0.045925	0.183995	1	0.672934	-0.196514	0.0261916	0.253869	0.3804	0.101761	0.141052	0.402569	0.327937	0.515285	0.572455	0.655083	0.578905	0.568689	-0.467019	-0.0813752	-0.580741
		Ruminococcaceae_UCG-002	-0.203651	-0.274713	0.108314	-0.126905	-0.288011	-0.309868	-0.331239	0.120887	0.26117	0.672934	1	0.0109353	0.156462	0.249984	0.482234	-0.214127	0.0287234	0.295325	0.356732	0.480949	0.418036	0.546971	0.647185	0.519534	-0.756496	-0.866689	-0.642091
		Klebsiella	-0.0165979	0.0250608	-0.0252267	-0.276739	-0.188054	0.0864768	-0.0587506	-0.101609	-0.155763	-0.196514	0.0109353	1	0.0610332	-0.0592413	-0.164662	-0.204191	0.146125	-0.20364	-0.329165	-0.869552	-0.891268	-0.584551	-0.764389	-0.311703	0.566204	0.508178	0.847414
		Prevotellaceae_UCG-001	-0.627381	-0.361378	0.242605	-0.203499	-0.218706	-0.280975	-0.176373	0.533266	0.209251	0.0261916	0.156462	0.0610332	1	-0.349295	-0.040259	-0.679071	-0.682062	-0.489223	-0.532488	0.369154	0.3459	0.633856	0.636654	0.70384	-0.820137	-0.40757	-0.62783
		LysoPC(17:0/0:0)	-0.225566	-0.584676	0.0322432	-0.462431	0.110753	0.138233	-0.697768	-0.444269	-0.556699	0.253869	0.249984	-0.0592413	-0.349295	1	0.778567	0.373851	0.464069	0.519303	0.621285	0.599579	0.67952	0.463818	0.329936	0.370019	-0.119307	-0.230842	-0.379774
		LysoPC(0:0/16:0)	-0.182018	-0.177755	0.015481	-0.515779	0.417153	0.245797	-0.55502	-0.445806	-0.493436	0.3804	0.482234	-0.164662	-0.040259	0.778567	1	-0.149184	0.447812	0.632226	0.6389	0.410286	0.391767	0.365132	0.247925	0.401324	-0.390009	-0.31841	-0.328608
		Hypotaurine	0.258864	-0.400912	-0.308173	0.278954	-0.315431	0.112246	-0.247619	0.0170244	-0.107286	0.101761	-0.214127	-0.204191	-0.679071	0.373851	-0.149184	1	0.318686	0.169137	0.338328	0.121408	0.399986	0.0411827	0.208809	0.120189	0.102321	-0.10002	-0.14563
		N-Acetylhistidine	-0.143387	-0.126319	-0.634064	-0.158684	0.113375	0.556931	-0.106995	-0.318549	-0.0895593	0.141052	0.0287234	0.146125	-0.682062	0.464069	0.447812	0.318686	1	0.793592	0.744059	-0.334839	0.103633	0.0704054	0.0831357	0.809085	-0.330157	-0.243235	-0.0334131
		Triazophos	-0.209536	-0.037397	-0.424671	-0.0172344	0.123757	0.345346	-0.268562	-0.434254	-0.0585249	0.402569	0.295325	-0.20364	-0.489223	0.519303	0.632226	0.169137	0.793592	1	0.948161	0.258472	0.672591	0.260374	0.310135	0.762836	-0.341861	-0.61506	-0.392001
		Quercetin	-0.194141	-0.194563	-0.421111	0.108148	0.16095	0.372222	-0.471122	-0.376915	-0.237395	0.327937	0.356732	-0.329165	-0.532488	0.621285	0.6389	0.338328	0.744059	0.948161	1	0.522163	0.878338	0.30901	0.440448	0.617469	-0.356098	-0.770721	-0.547422
		Glutamine synthetase	-0.112044	-0.346143	-0.251972	0.585769	-0.0419683	-0.396665	-0.504804	-0.506306	-0.723455	0.515285	0.480949	-0.869552	0.369154	0.599579	0.410286	0.121408	-0.334839	0.258472	0.522163	1	0.742799	0.749751	0.781493	0.155441	-0.527557	-0.530984	-0.850146
		Tetraspanin 8	-0.0657494	-0.317284	-0.280993	0.688928	0.062679	-0.262995	-0.757057	-0.0156133	-0.831555	0.572455	0.418036	-0.891268	0.3459	0.67952	0.391767	0.399986	0.103633	0.672591	0.878338	0.742799	1	0.49194	0.629337	0.520268	-0.368634	-0.644936	-0.718115
		SPAG11	-0.106153	-0.23113	-0.619309	0.293146	-0.40234	-0.411842	-0.375599	-0.847297	-0.596616	0.655083	0.546971	-0.584551	0.633856	0.463818	0.365132	0.0411827	0.0704054	0.260374	0.30901	0.749751	0.49194	1	0.895428	0.540895	-0.706603	-0.507921	-0.819881
		Sulfhydryl oxidase	0.0854061	-0.0765304	-0.730446	0.517876	-0.266938	-0.182812	-0.346679	-0.683214	-0.631879	0.578905	0.647185	-0.764389	0.636654	0.329936	0.247925	0.208809	0.0831357	0.310135	0.440448	0.781493	0.629337	0.895428	1	0.517663	-0.862234	-0.571564	-0.969661
		SPACA1	-0.0388281	0.0473727	-0.623753	0.224371	-0.158606	-0.0020496	-0.566769	-0.240456	-0.613704	0.568689	0.519534	-0.311703	0.70384	0.370019	0.401324	0.120189	0.809085	0.762836	0.617469	0.155441	0.520268	0.540895	0.517663	1	-0.493054	-0.585966	-0.439717
		HSP 70	-0.232247	-0.391891	0.669106	-0.178837	-0.0681031	-0.211497	0.137201	0.626873	0.540993	-0.467019	-0.756496	0.566204	-0.820137	-0.119307	-0.390009	0.102321	-0.330157	-0.341861	-0.356098	-0.527557	-0.368634	-0.706603	-0.862234	-0.493054	1	0.462705	0.844995
		HSP 90-α	0.107008	0.175815	0.6333	-0.652523	0.0906778	-0.211509	0.855167	0.308184	0.848977	-0.0813752	-0.866689	0.508178	-0.40757	-0.230842	-0.31841	-0.10002	-0.243235	-0.61506	-0.770721	-0.530984	-0.644936	-0.507921	-0.571564	-0.585966	0.462705	1	0.562761
		HSP 90-β	-0.0189726	0.0803728	0.593246	-0.560913	0.0770339	0.183527	0.362175	0.549533	0.692035	-0.580741	-0.642091	0.847414	-0.62783	-0.379774	-0.328608	-0.14563	-0.0334131	-0.392001	-0.547422	-0.850146	-0.718115	-0.819881	-0.969661	-0.439717	0.844995	0.562761	1
